# Supplementary material for: The Arabidopsis SGN3/GSO1 receptor kinase integrates soil nitrogen status into shoot development
Source: EMBO J. 2024 May 2;43(12):9. doi: 10.1038/s44318-024-00107-3 (PMC11183077; doi:10.1038/s44318-024-00107-3)
Supplement: Supplementary file 1 — Dataset EV1 [file 44318_2024_107_MOESM1_ESM.xlsx]

## Sheet: legend
Sheet name	Legend
qPCR primers	qPCR primers used in this study
agar plate	Differentially expressed genes in roots grown on agar plate
CAS_myb36-2_MYB36Loop#5	Differentially expressed genes in myb36-2 and MYB36Loop#5 shoots grown under CAS condition
Potting soil_myb36-2_MYB36Loop	Differentially expressed genes in myb36-2 and MYB36Loop#5 shoots grown under standard potting soil condition
CAS_sgn3-3	Differentially expressed genes in sgn3-3 shoots grown under CAS condition
Potting soil_sgn3-3	Differentially expressed genes in sgn3-3 shoots grown under standard potting soil condition
CIF2 Col0 roots Fujita et al	Differentially expressed genes in CIF2 treated roots, dataset derived from Fujita et al.
sgn3-3 roots Fujita et al	Differentially expressed genes in sgn3-3 roots, dataset derived from Fujita et al.
sgn3-3 roots Reyt et al	Differentially expressed genes in sgn3-3 roots, dataset derived from Reyt et al.

## Sheet: qPCR primers
Name	Primers	Reference
AtEF1_F	GAGCGTTGTTCTCGTAATTGG	doi.org/10.1038/s41467-023-37282-6
AtEF1_R	AAAACAGGAAGAATGTGTGTGTAGA	doi.org/10.1038/s41467-023-37282-6
AtLBD37_F	TGCTTTGTTTCAGTCGTTGCTC	doi/10.1105/tpc.109.067041
AtLBD37_R	TGCTCCGTTAACTGGATTGACA	doi/10.1105/tpc.109.067041
AtLBD38_F	TGCCCTGCTTTGTTTCAGTCTT	doi/10.1105/tpc.109.067041
AtLBD38_R	CGTTCACCGGATTCACAGTTCT	doi/10.1105/tpc.109.067041
AtLBD39 (39a)_F	GAACTCCAACGTCCTGCTTTGT	doi/10.1105/tpc.109.067041
AtLBD39 (39a)_R	ATACCAACCGCTCCGTTAACC	doi/10.1105/tpc.109.067041
PAP1_F	TGCTGGAAGATTACCTGGTCG	doi/10.1105/tpc.109.067041
PAP1_R	AGTGCCGGTGTTGTAGGAATG	doi/10.1105/tpc.109.067041
DFR_F	CGTTTGAAGGTGTTGATGAGAATC	doi/10.1105/tpc.109.067041
DFR_R	TCCGTCAGCTTCTTGGAACTG	doi/10.1105/tpc.109.067041
ANS_F	GGCTGTGTTTTGTGAGCCACCA	doi/10.1105/tpc.109.067041
ANS_R	CCTTGGAGGAAACTTAGCCGGAGA	doi/10.1105/tpc.109.067041
NLP8_F	GGTGGTGAGACTTCCGCATATTTCC	this study
NLP8_R	CGCCAGTTGCTGAGTCGAACTTTAG	this study
NIGT1.1_F	GCGGTGACATGGATTACACCCAGA	this study
NIGT1.1_R	ACTCCTTCCGACATGACTCGATAGC	this study
NIGT1.2_F	TCGCAGTCGCATACGCATAGAAAAC	this study
NIGT1.2_R	CTGCTGGCCTTCTTGTGTGAAGTC	this study

## Sheet: agar plate
	myb36-2_vs_Col-0_logFC	myb36-2_vs_Col-0_FDR_PValue	MYB36Loop_vs_WT_logFC	MYB36Loop_vs_WT_FDR_PValue
ATCG00190	0.249962	0.780706	0.589624	0.117502
ATMG00030	0.359569	0.38575	1.21964	2.94686e-08
ATMG00090	0.350449	0.776173	-0.810757	0.0783578
ATMG00510	-0.625199	0.352853	-0.409785	0.324622
ATMG00660	-0.100496	0.950837	-0.649206	0.198203
ATMG01080	0.338268	0.80969	-0.673455	0.23885
ATMG01190	0.316521	0.762687	-0.703656	0.0811964
ATMG01360	0.168325	0.936351	-0.395483	0.614649
AT1G01010	-0.144469	0.646438	-0.284174	0.0604715
AT1G01020	0.0740958	0.874135	-0.314811	0.0651448
AT1G01040	-0.226214	0.184281	-0.174728	0.141992
AT1G01050	0.0406333	0.895861	0.0919982	0.454626
AT1G01060	-0.533899	0.00312337	-0.234177	0.14998
AT1G01070	0.697743	0.000616959	0.377059	0.0379878
AT1G01080	-0.141458	0.736269	0.0951906	0.679535
AT1G01090	-0.265237	0.190097	0.215855	0.127805
AT1G01100	0.110694	0.668025	0.129565	0.324358
AT1G01110	0.0170212	0.980054	0.30509	0.111121
AT1G01120	0.0209904	0.965714	-0.0867841	0.630805
AT1G01130	-0.370742	0.323569	0.698386	0.00176262
AT1G01140	0.573542	0.025475	-0.42973	0.0258797
AT1G01160	0.0425378	0.903984	-0.201696	0.107593
AT1G01170	0.00563618	0.994086	-0.0895846	0.728838
AT1G01180	0.407872	0.052975	-0.300395	0.0650272
AT1G01190	-0.571762	0.627781	-3.7679	4.94793e-10
AT1G01200	-0.394568	0.150667	1.55598	8.38146e-21
AT1G01210	-0.113153	0.79886	-0.157463	0.421295
AT1G01220	-0.0204027	0.961531	0.0447012	0.78219
AT1G01225	-0.446313	0.0793451	0.329963	0.088376
AT1G01230	0.00984314	0.980599	0.054096	0.695231
AT1G01240	0.41548	0.0166474	-0.32368	0.0180657
AT1G01260	-0.152146	0.563896	-0.371175	0.00406418
AT1G01290	0.242189	0.364201	-0.324642	0.0380925
AT1G01300	-0.210065	0.277397	0.416921	0.000341987
AT1G01320	0.199927	0.394506	0.047095	0.787349
AT1G01340	0.361699	0.308975	-1.4547	1.15124e-13
AT1G01350	0.0858392	0.807417	0.0148787	0.935927
AT1G01360	0.0692923	0.884488	-0.879122	1.13948e-08
AT1G01370	0.234309	0.591199	0.209695	0.379453
AT1G01380	-0.168462	0.823045	-0.710053	0.00659894
AT1G01420	-0.85418	0.0248756	1.33371	1.63057e-05
AT1G01430	-0.0206708	0.967473	0.730337	4.43727e-07
AT1G01440	0.104958	0.719354	-0.266041	0.0401842
AT1G01450	0.20902	0.522781	0.0793591	0.702213
AT1G01453	0.283049	0.474298	0.652252	0.00164698
AT1G01470	-0.0770102	0.858485	0.744173	5.25084e-07
AT1G01480	-0.856557	0.000782984	0.754554	9.73662e-05
AT1G01490	-0.275897	0.12365	-0.417885	0.000527823
AT1G01500	-0.421878	0.014715	-0.19371	0.192893
AT1G01510	0.048809	0.883855	0.102293	0.449026
AT1G01540	-0.0392689	0.898088	0.178772	0.111273
AT1G01550	0.00835965	0.984623	-0.37008	0.00138896
AT1G01560	-0.592586	0.606589	-1.29152	2.31327e-05
AT1G01570	-0.667373	0.0495955	0.246874	0.426175
AT1G01580	0.00905236	0.995747	3.4795	1.46321e-13
AT1G01600	0.595225	0.021094	-0.0782567	0.766335
AT1G01610	-0.794122	4.79365e-07	-0.0340172	0.861062
AT1G01620	0.39421	0.16796	0.503318	0.00796545
AT1G01630	0.155761	0.516121	0.0150192	0.928481
AT1G01640	0.351926	0.15432	-0.843816	4.3583e-08
AT1G01650	0.230466	0.139289	-0.098011	0.418901
AT1G01660	0.162453	0.842802	0.692192	0.0260723
AT1G01670	0.155567	0.873146	0.0145341	0.973767
AT1G01680	1.26243	0.573494	-3.15093	0.00100211
AT1G01690	-0.0619258	0.908047	-0.170245	0.408495
AT1G01710	0.0251976	0.949654	-0.198448	0.126751
AT1G01715	0.333775	0.484966	0.185495	0.505084
AT1G01720	-0.128898	0.649144	-0.123374	0.407503
AT1G01725	0.0152275	0.982203	-0.522401	0.00232683
AT1G01730	0.19464	0.34008	-0.313305	0.00788057
AT1G01740	-0.11284	0.823789	-0.532919	0.00467113
AT1G01750	-0.0368987	0.942608	0.482895	0.00178354
AT1G01760	0.283307	0.36151	0.505138	0.00557295
AT1G01770	0.500812	0.0141424	-0.204867	0.238759
AT1G01780	0.0758436	0.891132	0.458544	0.0176163
AT1G01790	-0.220301	0.296882	0.0588433	0.725329
AT1G01800	0.109309	0.637336	-0.0988918	0.423657
AT1G01810	0.318504	0.832833	-1.1055	0.0421108
AT1G01820	0.286052	0.0546268	-0.564943	3.22028e-08
AT1G01830	-0.0790466	0.824962	0.731338	2.9031e-09
AT1G01840	0.0572566	0.954464	-0.0241351	0.951206
AT1G01860	0.134285	0.806739	-0.222381	0.333568
AT1G01880	0.241957	0.77638	-0.0956726	0.83351
AT1G01900	-0.274774	0.525991	0.625488	0.00873179
AT1G01910	0.0207193	0.95286	-0.160777	0.161792
AT1G01920	0.109251	0.681559	0.0869021	0.538276
AT1G01930	0.112534	0.691831	-0.0157469	0.928004
AT1G01940	0.198301	0.493983	-0.358293	0.0183895
AT1G01950	-0.307678	0.050844	0.133555	0.310131
AT1G01960	-0.0306493	0.93355	0.134086	0.297836
AT1G01970	0.115388	0.805585	-0.176209	0.392537
AT1G01990	0.0559227	0.891636	-0.154576	0.327292
AT1G02000	-0.347414	0.0423048	0.312185	0.013736
AT1G02010	-0.277487	0.323813	-0.0240943	0.917708
AT1G02020	-0.0701756	0.894031	-0.209299	0.283917
AT1G02030	-0.427122	0.421316	2.07177	1.12308e-15
AT1G02050	0.376779	0.201917	0.182053	0.394091
AT1G02060	0.00129046	0.998477	0.161319	0.425699
AT1G02080	-0.05114	0.876687	-0.257281	0.028527
AT1G02090	-0.0908815	0.726051	-0.164804	0.16755
AT1G02100	0.102534	0.711476	-0.310128	0.0105462
AT1G02110	0.0562585	0.903705	-0.0246643	0.906015
AT1G02120	-0.0195444	0.957902	-0.341515	0.00177907
AT1G02130	0.0395328	0.909071	-0.275787	0.0167657
AT1G02140	-0.00822696	0.983454	-0.170848	0.147074
AT1G02145	0.108658	0.676852	-0.0613607	0.672455
AT1G02150	0.188653	0.39814	-0.292707	0.0238733
AT1G02160	0.265123	0.214655	-0.234233	0.102562
AT1G02170	0.170313	0.33077	-0.0531835	0.680244
AT1G02180	-0.0852848	0.898327	0.361752	0.134574
AT1G02205	-0.0896002	0.898961	1.16404	3.41195e-07
AT1G02220	0.886634	0.0796875	-1.75593	2.91744e-07
AT1G02230	1.07304	1.26038e-05	-0.573131	0.00627982
AT1G02260	0.126308	0.593414	-0.195062	0.108898
AT1G02270	-0.0256598	0.956772	0.0163804	0.932665
AT1G02280	0.144455	0.583579	-0.00723621	0.968171
AT1G02290	-0.07782	0.888331	0.2024	0.359554
AT1G02300	0.373806	0.472202	-0.88564	0.00105336
AT1G02305	0.319979	0.079768	-0.506005	5.52633e-05
AT1G02310	-0.106742	0.882691	-1.31443	4.50343e-08
AT1G02330	-0.0718319	0.80585	-0.260123	0.0236569
AT1G02335	-0.206722	0.793859	0.511677	0.131023
AT1G02340	0.560271	0.0177741	-0.513498	0.00487524
AT1G02350	-0.0881104	0.949298	0.120931	0.820845
AT1G02360	0.0717357	0.882256	0.223091	0.229768
AT1G02370	-0.326706	0.144597	-0.347508	0.0254612
AT1G02380	0.0357701	0.965238	0.144428	0.627096
AT1G02390	-0.165654	0.884814	-1.04608	0.00278971
AT1G02400	-0.0332951	0.933587	-0.110891	0.442786
AT1G02410	0.0150601	0.968708	-0.101628	0.438643
AT1G02420	0.0320797	0.962513	0.467118	0.0198089
AT1G02430	0.275312	0.577922	-0.139093	0.622495
AT1G02460	-0.400543	0.313733	0.469979	0.0695299
AT1G02475	-0.154842	0.748838	-0.209189	0.356464
AT1G02500	0.030963	0.938411	0.856554	4.13303e-14
AT1G02520	0.141778	0.843588	-1.15587	3.8486e-06
AT1G02530	-0.924477	0.0880481	-0.894	0.0188609
AT1G02560	0.101393	0.655825	-0.0474353	0.71777
AT1G02570	-0.147146	0.801035	0.686084	0.00393399
AT1G02575	-0.490946	0.337114	-0.216551	0.562155
AT1G02580	0.169249	0.902577	-1.6643	0.000153588
AT1G02610	0.447892	0.0442019	-0.508438	0.00176932
AT1G02640	1.37635	0.000198559	1.23625	6.55443e-05
AT1G02660	0.0849066	0.82341	0.216385	0.167372
AT1G02670	-0.191837	0.803324	0.560653	0.0865441
AT1G02680	0.0601054	0.912982	-0.282502	0.14283
AT1G02690	0.0393845	0.906042	0.0131764	0.931288
AT1G02720	-0.307637	0.220868	0.443618	0.00799435
AT1G02730	-0.41597	0.0154366	0.740539	9.6389e-09
AT1G02740	0.0576495	0.903778	-0.184367	0.297746
AT1G02750	0.111377	0.770556	-0.232025	0.150446
AT1G02780	0.00188384	0.996589	0.161844	0.216655
AT1G02810	-0.345555	0.0697167	0.615472	4.25297e-06
AT1G02813	-3.312	2.58071e-05	2.38452	5.85466e-08
AT1G02816	0.341409	0.0355211	0.10835	0.439397
AT1G02840	0.0687639	0.84073	-0.305669	0.0159285
AT1G02850	0.25308	0.407297	-0.149602	0.44463
AT1G02860	0.402461	0.0342944	-0.693951	3.08093e-07
AT1G02870	0.10957	0.71381	-0.20202	0.142079
AT1G02880	-0.385285	0.0348794	-0.563754	2.14704e-05
AT1G02890	-0.106777	0.681131	-0.346914	0.00257658
AT1G02900	-0.0757218	0.797807	-0.213346	0.0805036
AT1G02910	0.0975041	0.758966	0.00708918	0.969339
AT1G02920	2.00531	4.15394e-15	-1.45159	5.54921e-11
AT1G02930	3.01058	3.89782e-19	-1.63831	1.36073e-08
AT1G02950	-0.140426	0.675071	0.0482429	0.811449
AT1G02960	0.0993168	0.807005	-0.248666	0.137248
AT1G02970	-0.308445	0.60799	0.43032	0.181668
AT1G02980	0.468594	0.605706	-2.39743	1.02549e-08
AT1G02990	-0.102497	0.690337	-0.125878	0.331578
AT1G03000	0.120963	0.647326	0.110244	0.437538
AT1G03010	0.211549	0.696803	0.11342	0.704055
AT1G03030	0.234503	0.328403	0.0118506	0.952691
AT1G03040	-0.15711	0.479867	0.00613539	0.969339
AT1G03050	-0.484264	0.843861	-3.325	1.66603e-05
AT1G03060	-0.112853	0.752533	-0.000733985	0.996827
AT1G03070	0.0918978	0.892889	1.32458	3.9269e-10
AT1G03080	0.0784539	0.797189	-0.214212	0.0897283
AT1G03090	1.76538	3.12341e-13	0.129619	0.634206
AT1G03100	0.797771	2.56151e-05	0.284915	0.104371
AT1G03106	0.646808	0.499359	-0.391536	0.505
AT1G03110	-0.0597288	0.885017	-0.000723849	0.996827
AT1G03130	0.34055	0.545342	-0.309893	0.304411
AT1G03140	0.126226	0.526995	-0.0938328	0.419943
AT1G03150	0.127317	0.669852	-0.0316743	0.857525
AT1G03160	-0.0603644	0.886848	0.138164	0.417433
AT1G03180	-0.214499	0.674985	0.101979	0.72664
AT1G03190	-0.103475	0.775656	-0.090131	0.608876
AT1G03200	0.252746	0.628489	-0.189637	0.479634
AT1G03210	-0.00281611	0.994742	-0.0127831	0.934553
AT1G03220	0.638753	0.0275561	0.574108	0.0104164
AT1G03230	0.443227	0.0447472	0.609063	0.000125032
AT1G03250	-0.0170355	0.967795	0.0141749	0.933282
AT1G03260	0.0441045	0.93202	0.0570409	0.789176
AT1G03270	-0.0583009	0.929617	0.174286	0.493283
AT1G03280	-0.0272208	0.934158	0.0404418	0.75631
AT1G03290	0.192789	0.35614	-0.515122	6.8907e-06
AT1G03300	0.0679116	0.959515	-0.123827	0.808659
AT1G03310	-0.243007	0.511935	0.144045	0.540883
AT1G03330	0.253468	0.0834618	-0.0278108	0.836373
AT1G03340	0.084473	0.933	-0.890609	0.00215501
AT1G03350	-0.0803472	0.753887	-0.0155693	0.914729
AT1G03360	-0.01437	0.976254	-0.126516	0.410033
AT1G03365	0.0251556	0.949298	-0.285352	0.0197418
AT1G03370	0.158205	0.504003	-0.135524	0.325341
AT1G03380	0.141532	0.484306	-0.307898	0.00365039
AT1G03400	0.977217	0.0444858	-1.35741	6.74379e-05
AT1G03410	-0.150208	0.544199	0.169108	0.22111
AT1G03430	0.360552	0.084139	-0.382482	0.0102493
AT1G03440	0.263826	0.556825	-0.165861	0.527937
AT1G03457	0.143615	0.66143	0.0420625	0.831876
AT1G03470	0.398284	0.194823	-0.163243	0.467647
AT1G03475	0.118015	0.57789	0.00532863	0.970639
AT1G03495	-0.328299	0.26906	0.0667193	0.780051
AT1G03510	0.464344	0.484878	0.127099	0.777914
AT1G03520	-0.294342	0.306477	0.239363	0.217817
AT1G03530	-0.158248	0.505638	-0.323488	0.0102493
AT1G03540	-0.357782	0.512946	0.097142	0.791343
AT1G03550	-0.166187	0.579405	-0.197399	0.217516
AT1G03560	-0.138818	0.70488	0.0452089	0.8323
AT1G03590	-0.0699044	0.810302	0.150028	0.225318
AT1G03600	0.501751	0.228565	1.01513	0.000272165
AT1G03610	0.509751	0.00308041	0.214514	0.16654
AT1G03620	0.465822	0.271865	-0.170389	0.577228
AT1G03630	-0.0349027	0.977514	0.409058	0.307213
AT1G03650	0.287502	0.458234	-0.153515	0.53158
AT1G03660	0.920973	3.66615e-08	-0.579019	2.62767e-05
AT1G03680	0.293266	0.211989	0.0857786	0.637999
AT1G03687	0.0670869	0.883862	-0.129407	0.482229
AT1G03700	-1.251	4.80224e-09	0.140939	0.569827
AT1G03730	-0.251259	0.217266	0.270998	0.0450257
AT1G03740	0.0450866	0.905384	-0.156363	0.271649
AT1G03750	0.118786	0.686681	-0.303255	0.0236229
AT1G03760	0.0790334	0.84693	-0.374805	0.0116612
AT1G03770	0.317052	0.138026	-0.181241	0.242704
AT1G03780	-0.0295501	0.949654	0.0939378	0.59056
AT1G03820	-0.415412	0.192486	2.17596	2.58469e-28
AT1G03830	0.0675289	0.861859	0.0374878	0.838809
AT1G03840	-0.41591	0.0528985	0.334696	0.047903
AT1G03850	0.264567	0.487212	0.859005	8.3475e-06
AT1G03860	0.128001	0.549821	0.00409265	0.977035
AT1G03870	-0.0860945	0.844348	0.678162	9.81407e-06
AT1G03900	0.291344	0.0548388	0.13849	0.261718
AT1G03905	0.144034	0.688714	-0.45135	0.00451438
AT1G03910	0.105072	0.653479	-0.183958	0.103868
AT1G03920	-2.94	4.91681e-58	3.01848	8.69998e-93
AT1G03930	-0.143223	0.502491	0.607684	4.89617e-09
AT1G03940	-0.143021	0.689331	0.195127	0.28184
AT1G03950	0.0762023	0.821278	-0.0409797	0.804785
AT1G03960	0.039731	0.930133	-0.431059	0.00224472
AT1G03970	0.158264	0.569428	-0.222273	0.129362
AT1G03980	-0.259856	0.613917	-0.260011	0.382473
AT1G03990	-0.0672473	0.923962	-0.0419178	0.890374
AT1G04000	-0.107336	0.803109	0.180033	0.34244
AT1G04010	0.0379574	0.927588	-0.207697	0.146558
AT1G04020	-0.241117	0.396047	0.379876	0.0231179
AT1G04030	-0.171865	0.376657	0.283915	0.0119862
AT1G04040	-0.291679	0.0722975	0.303808	0.01048
AT1G04050	-0.259154	0.429886	0.0703173	0.757643
AT1G04070	-0.0365759	0.929478	-0.552034	5.85086e-06
AT1G04080	0.0151798	0.96882	-0.275846	0.0173663
AT1G04090	0.165057	0.857634	0.494518	0.215397
AT1G04100	0.141403	0.76719	-0.15543	0.486089
AT1G04105	0.036298	0.967473	0.139134	0.669792
AT1G04120	-0.31725	0.0292067	-0.112067	0.375671
AT1G04130	0.0685309	0.857199	-0.076088	0.645015
AT1G04140	-0.070472	0.800387	0.00523463	0.97174
AT1G04160	-0.307855	0.266245	0.309917	0.0873884
AT1G04170	-0.183986	0.302315	-0.0193939	0.89366
AT1G04180	0.0349661	0.970322	0.480564	0.102067
AT1G04190	-0.131111	0.514312	0.00169243	0.99
AT1G04200	-0.106484	0.680871	0.150446	0.241017
AT1G04210	-0.0973529	0.69676	-0.145858	0.229945
AT1G04220	-1.13044	3.018e-13	-0.0796646	0.667796
AT1G04230	-0.130334	0.637994	-0.0573996	0.726923
AT1G04240	-0.626507	0.000563002	0.579474	0.000240494
AT1G04250	-0.00540452	0.991244	0.841713	1.59311e-11
AT1G04260	0.234942	0.220868	-0.00475034	0.976491
AT1G04270	0.0239989	0.950839	0.127516	0.347249
AT1G04280	-0.228467	0.296847	-0.211228	0.140422
AT1G04290	0.185616	0.45326	0.123916	0.427481
AT1G04300	0.042505	0.898327	-0.206425	0.0846448
AT1G04310	0.633895	0.000626269	0.346308	0.0316377
AT1G04330	-1.26191	3.47028e-05	0.4518	0.0896418
AT1G04340	-0.0821861	0.770189	0.120482	0.350051
AT1G04350	-1.49053	6.70413e-08	0.877593	0.000185564
AT1G04360	-0.157901	0.682459	-0.278195	0.134278
AT1G04390	0.106538	0.750016	-0.347955	0.0121555
AT1G04400	0.258074	0.166943	0.0182311	0.913996
AT1G04410	0.0968231	0.810302	0.515409	0.00068458
AT1G04420	-0.0327941	0.961531	0.629466	0.00188018
AT1G04430	-0.139783	0.534484	0.302882	0.00874352
AT1G04440	0.307285	0.057441	-0.0251318	0.87426
AT1G04445	0.673758	0.295268	-0.691907	0.0787504
AT1G04480	0.100507	0.706468	0.157724	0.216809
AT1G04490	0.205988	0.796943	-0.386974	0.241317
AT1G04510	-0.0653109	0.826	-0.0523286	0.70896
AT1G04520	-0.294668	0.153469	0.227124	0.127611
AT1G04530	0.110647	0.669071	0.0172284	0.914093
AT1G04540	0.289676	0.499407	0.184578	0.485144
AT1G04550	-0.296349	0.0926473	-0.129801	0.360307
AT1G04555	0.283717	0.220868	-0.157937	0.329463
AT1G04570	-0.963554	0.0766053	-0.61958	0.141443
AT1G04590	-0.177632	0.42442	0.0489811	0.75216
AT1G04600	-0.182172	0.839695	0.251751	0.521769
AT1G04610	0.234755	0.637806	-0.0446484	0.889662
AT1G04620	0.305598	0.701593	-0.0370635	0.935517
AT1G04625	0.154408	0.781437	0.324659	0.179321
AT1G04630	0.192376	0.286271	0.323778	0.00306797
AT1G04635	0.230317	0.678426	-0.272783	0.323342
AT1G04640	0.266801	0.564379	0.326181	0.194292
AT1G04650	-0.150465	0.814546	0.358087	0.179623
AT1G04660	-4.80429	3.47345e-23	7.80315	0
AT1G04680	-0.28021	0.23207	1.34441	1.99605e-22
AT1G04690	0.0594748	0.84073	0.0222548	0.877822
AT1G04700	-0.0795166	0.884701	1.0395	1.43687e-08
AT1G04710	-0.0827792	0.847975	0.127965	0.479843
AT1G04730	-0.0246919	0.96422	0.0305971	0.890973
AT1G04750	-0.00440662	0.991244	-0.0154539	0.917702
AT1G04760	-0.741573	0.00707378	0.136875	0.63648
AT1G04770	-1.27394	2.43623e-17	0.265157	0.112786
AT1G04778	-0.298946	0.627618	0.529821	0.0955275
AT1G04780	0.0550862	0.865745	-0.311345	0.00718375
AT1G04790	0.195589	0.310203	-0.142009	0.270275
AT1G04810	0.0577253	0.855184	-0.283746	0.0141801
AT1G04820	-0.162455	0.53901	0.413075	0.0018025
AT1G04830	0.0666161	0.844857	-0.207402	0.116719
AT1G04840	-0.156887	0.858631	-0.101337	0.812978
AT1G04850	-0.00958311	0.981307	0.112994	0.365261
AT1G04860	0.0412983	0.890895	-0.00935149	0.948328
AT1G04870	-0.0015787	0.996706	-0.169672	0.161512
AT1G04900	-0.0985942	0.743867	0.308145	0.0193634
AT1G04910	0.0236526	0.943506	0.116511	0.314908
AT1G04930	0.0916712	0.884913	-0.107536	0.690598
AT1G04945	-0.033005	0.938124	-0.304493	0.0227643
AT1G04940	0.0908495	0.84073	0.0519785	0.812706
AT1G04950	0.0306997	0.941572	-0.16293	0.243467
AT1G04960	0.0437901	0.898327	-0.386215	0.000629274
AT1G04970	0.23255	0.166585	-0.487892	3.34759e-06
AT1G04980	0.156771	0.693135	0.521717	0.0028729
AT1G04985	0.13691	0.546229	-0.358022	0.00137818
AT1G04990	-0.0100395	0.983392	0.379029	0.00373362
AT1G05000	-0.844333	1.41417e-06	0.127226	0.503861
AT1G05010	0.715593	0.000236612	-0.532516	0.000907836
AT1G05020	0.0877089	0.949298	1.69937	7.22274e-05
AT1G05030	-0.190713	0.59662	-0.0490979	0.830822
AT1G05055	-0.121985	0.693383	0.0344066	0.852341
AT1G05060	0.909163	0.0550392	-1.82364	4.50385e-08
AT1G05065	0.301371	0.7594	-0.530479	0.174115
AT1G05070	0.0944495	0.810448	-0.0535944	0.781458
AT1G05087	-0.00164128	0.997512	-0.089251	0.661972
AT1G05090	0.139446	0.641627	-0.189996	0.212742
AT1G05100	0.126979	0.909776	-0.0668534	0.887836
AT1G05120	0.00660061	0.986156	-0.065432	0.614649
AT1G05140	-0.0126337	0.982852	-0.0579918	0.783841
AT1G05150	-0.0277024	0.9418	0.146134	0.256115
AT1G05160	0.0980824	0.847836	0.0156177	0.952504
AT1G05170	-0.168306	0.543067	-0.171729	0.266882
AT1G05180	0.0588687	0.83945	0.00517533	0.971281
AT1G05190	0.00711245	0.990482	0.339887	0.034564
AT1G05200	-0.49732	0.000662556	-0.522466	3.11843e-05
AT1G05205	0.174052	0.363722	0.256425	0.0224217
AT1G05210	0.0628198	0.8941	0.260141	0.13408
AT1G05220	-0.0187551	0.979806	0.0144547	0.958655
AT1G05230	0.161962	0.780706	0.0422772	0.895845
AT1G05240	-0.0931355	0.876595	0.516523	0.0151646
AT1G05250	-0.0988837	0.867801	0.52364	0.0146468
AT1G05260	-0.204423	0.432441	0.116135	0.486627
AT1G05270	-0.00488704	0.990482	0.0561043	0.666753
AT1G05280	-0.760795	0.00356452	0.122831	0.631475
AT1G05300	0.76546	0.00348002	-1.20191	2.0896e-09
AT1G05310	-0.275655	0.860968	0.849143	0.195135
AT1G05320	0.152151	0.647694	-0.215684	0.20309
AT1G05340	0.764205	0.000103965	-1.49075	2.38906e-22
AT1G05350	-0.105062	0.67302	0.116797	0.361943
AT1G05360	-0.0128538	0.975827	0.0469503	0.755489
AT1G05370	0.471378	0.573887	0.865722	0.0470016
AT1G05380	-0.0086332	0.983271	-0.068308	0.615139
AT1G05385	0.292953	0.622228	-0.553457	0.0519416
AT1G05400	0.0770891	0.942608	-1.04353	0.000579582
AT1G05410	0.0489989	0.886608	-0.121879	0.361602
AT1G05430	0.0534013	0.883554	-0.0905924	0.543412
AT1G05440	-0.313517	0.573696	0.185762	0.592393
AT1G05450	1.46811	2.60509e-07	-0.225787	0.464701
AT1G05460	-0.0228376	0.965626	0.0637272	0.753733
AT1G05470	0.302367	0.0948016	0.407347	0.00175991
AT1G05490	0.322112	0.59014	0.184474	0.607777
AT1G05500	-0.122271	0.580443	0.30017	0.00594115
AT1G05520	-0.147043	0.46311	0.0360047	0.797025
AT1G05530	-0.182004	0.793489	1.33074	4.452e-07
AT1G05560	-0.345094	0.331753	0.443832	0.0429254
AT1G05570	0.496555	0.124487	0.830869	0.000128582
AT1G05575	0.607956	0.00119433	-0.437949	0.00521667
AT1G05577	0.299721	0.709691	0.0926906	0.828887
AT1G05590	0.00501312	0.993503	-0.219685	0.237634
AT1G05600	0.291573	0.39814	0.011997	0.964969
AT1G05620	-0.16162	0.405102	0.334438	0.00219646
AT1G05630	-0.185127	0.556808	0.250436	0.145885
AT1G05640	-0.093362	0.871436	0.27114	0.237459
AT1G05650	-0.831571	0.0700824	0.927618	0.00593489
AT1G05660	-0.143965	0.766548	1.04558	6.41091e-08
AT1G05670	-0.0150829	0.984344	-0.274481	0.231516
AT1G05675	1.3008	0.051103	-1.13462	0.00924833
AT1G05680	0.204337	0.699529	-0.0174138	0.956759
AT1G05690	-0.284189	0.652046	-0.785172	0.00790989
AT1G05700	-0.0957129	0.86118	0.117715	0.624342
AT1G05710	-0.137314	0.644089	0.625644	1.9888e-06
AT1G05720	0.152063	0.509279	-0.0348987	0.821941
AT1G05730	0.0351598	0.93564	-0.167931	0.252658
AT1G05750	0.167891	0.705673	-0.0639415	0.800986
AT1G05760	-0.136876	0.847836	-0.390683	0.16831
AT1G05770	0.180159	0.879033	0.705949	0.133002
AT1G05780	0.101054	0.848824	0.383406	0.0506828
AT1G05783	0.161821	0.895007	-0.767093	0.0695957
AT1G05785	0.100248	0.796355	-0.167721	0.32938
AT1G05790	0.171209	0.564379	-0.0475306	0.807047
AT1G05805	0.265655	0.135735	-0.40208	0.000705924
AT1G05810	0.0815457	0.879938	0.290682	0.152564
AT1G05820	0.252272	0.638378	-0.0948927	0.764928
AT1G05830	-0.0228288	0.950415	-0.327327	0.00344528
AT1G05835	0.252429	0.566842	0.725914	0.000511556
AT1G05840	0.351401	0.0235345	-0.256621	0.0349205
AT1G05850	-0.126196	0.686357	0.440548	0.00145569
AT1G05860	-0.0423835	0.930152	-0.086642	0.642265
AT1G05870	-0.256005	0.167144	0.205583	0.122539
AT1G05880	-0.0833029	0.972509	-3.43803	4.44432e-09
AT1G05890	0.290953	0.0776606	-0.480993	1.81677e-05
AT1G05894	0.0206341	0.98748	-0.388192	0.295594
AT1G05900	-0.244805	0.525192	-0.302878	0.151727
AT1G05910	-0.176317	0.346239	-0.0928486	0.468823
AT1G05940	0.0609408	0.838385	-0.231627	0.0414049
AT1G05950	-0.107723	0.861859	0.0985597	0.735389
AT1G05960	-0.0190916	0.958556	0.0401639	0.777913
AT1G05970	0.283861	0.429126	0.0115756	0.96665
AT1G05990	0.0775587	0.924339	0.199102	0.509216
AT1G06000	-0.890028	6.42342e-14	0.206134	0.09272
AT1G06010	0.0354784	0.929478	0.205834	0.123261
AT1G06030	0.21952	0.8561	0.509425	0.273411
AT1G06040	-0.678557	1.32222e-07	-0.267825	0.0288646
AT1G06045	-0.663587	5.41542e-06	-0.197926	0.17071
AT1G06050	0.14421	0.707253	-0.117056	0.55658
AT1G06060	0.0756028	0.815825	-0.0539451	0.726087
AT1G06070	0.0636461	0.87134	-0.32375	0.0199191
AT1G06080	0.214906	0.724162	0.492092	0.0837531
AT1G06090	0.0641849	0.951238	0.132498	0.752119
AT1G06110	0.0803013	0.798833	0.181027	0.179184
AT1G06120	-0.00816261	0.990482	0.275789	0.145233
AT1G06130	0.108456	0.69818	-0.0711134	0.638071
AT1G06140	0.06466	0.947788	-0.0719882	0.857784
AT1G06143	0.155641	0.818675	0.0734987	0.822501
AT1G06150	0.0614182	0.864054	-0.159009	0.255936
AT1G06160	1.02431	0.0129216	-1.21666	0.000122466
AT1G06180	0.632201	0.00411889	-0.202764	0.291183
AT1G06190	-0.070033	0.864885	0.097471	0.58351
AT1G06200	0.0638621	0.817966	-0.0260434	0.850305
AT1G06210	-8.77622e-05	1	0.0598121	0.627811
AT1G06220	-0.0668201	0.801851	-0.139851	0.219853
AT1G06225	1.05069	0.117118	-0.93101	0.0212032
AT1G06230	0.0383189	0.909178	-0.353175	0.00122781
AT1G06240	-0.0394777	0.956324	0.0768918	0.780051
AT1G06250	0.218492	0.83999	-0.426465	0.298149
AT1G06260	0.302097	0.753177	-0.590332	0.139254
AT1G06270	-0.305679	0.447936	-0.262584	0.281901
AT1G06290	0.156373	0.482986	0.0899305	0.516726
AT1G06310	0.232199	0.752886	-0.018287	0.965397
AT1G06330	-0.174152	0.895861	0.286055	0.615151
AT1G06380	0.013396	0.982532	-0.359408	0.0310346
AT1G06390	0.110062	0.613828	0.0565937	0.659783
AT1G06400	0.238488	0.136387	-0.146234	0.218253
AT1G06410	0.0797627	0.781747	0.0357691	0.812263
AT1G06420	0.315788	0.711354	-0.210021	0.62435
AT1G06430	-0.25824	0.204233	-0.273735	0.0439015
AT1G06440	-0.320695	0.593274	0.367004	0.247671
AT1G06450	-0.0108944	0.992869	-0.873966	0.00573708
AT1G06460	0.226624	0.662031	-0.0803946	0.788661
AT1G06470	-0.15792	0.416741	0.223234	0.0498689
AT1G06475	0.616704	0.191484	0.469696	0.154263
AT1G06490	0.0604055	0.929356	0.683913	0.0018328
AT1G06500	0.246696	0.328977	-0.0857987	0.635013
AT1G06515	0.0925784	0.763923	-0.0908431	0.53799
AT1G06510	0.608688	0.00707378	-0.0880205	0.692987
AT1G06520	2.9046	5.98162e-10	1.09456	0.00222379
AT1G06530	0.00196337	0.996589	-0.254288	0.0482223
AT1G06540	-0.041554	0.912073	-0.244643	0.0558393
AT1G06550	-0.215018	0.256669	0.103491	0.447286
AT1G06560	0.0795908	0.831945	0.0161773	0.932352
AT1G06570	0.830143	2.67755e-07	-0.0995319	0.563056
AT1G06580	-0.309799	0.571743	-0.101626	0.78018
AT1G06590	0.0564117	0.894442	-0.324114	0.0294495
AT1G06620	0.104328	0.781515	0.64736	1.21173e-05
AT1G06630	0.115228	0.785073	-0.325707	0.0608983
AT1G06640	-0.392689	0.0372003	0.674616	7.43552e-07
AT1G06645	0.717182	0.678593	0.972211	0.226608
AT1G06650	0.328046	0.125707	-0.102647	0.557765
AT1G06660	0.141404	0.724414	0.364744	0.044109
AT1G06670	-0.139049	0.546487	-0.313761	0.00695644
AT1G06680	-0.0153641	0.980549	1.01729	1.07725e-09
AT1G06690	-0.610922	0.0386873	-0.351178	0.15846
AT1G06700	0.0983699	0.69636	0.306552	0.00591447
AT1G06710	-0.097844	0.819314	0.171495	0.351852
AT1G06720	-0.170164	0.408085	-0.268467	0.0238845
AT1G06730	0.0242038	0.956153	0.346977	0.006228
AT1G06740	0.00627246	0.993387	0.306182	0.162454
AT1G06750	-0.359889	0.622144	0.658754	0.0506974
AT1G06760	0.075276	0.810302	0.394106	0.000803426
AT1G06770	0.0716171	0.878955	-0.044046	0.833439
AT1G06780	-0.203056	0.316079	-0.409702	0.000496283
AT1G06790	-0.1035	0.750042	-0.0833291	0.611515
AT1G06800	0.264085	0.185727	-0.345946	0.0067089
AT1G06820	0.188621	0.373723	0.0711574	0.629832
AT1G06830	-1.18901	0.101196	-1.27528	0.0157882
AT1G06840	0.139479	0.684274	-1.10852	3.94857e-15
AT1G06850	-0.147471	0.583725	0.295696	0.0287796
AT1G06870	-0.246106	0.145098	-0.245858	0.0349211
AT1G06890	0.0655367	0.806107	0.132299	0.243959
AT1G06900	0.0946254	0.694813	-0.0338382	0.809261
AT1G06910	0.274816	0.44868	0.133316	0.558635
AT1G06923	0.170044	0.853238	1.57853	2.04879e-06
AT1G06930	0.0648825	0.940878	-0.0479986	0.893287
AT1G06950	-0.0870236	0.720521	-0.0364106	0.789466
AT1G06960	0.148385	0.609212	-0.0720308	0.673972
AT1G06980	0.0738616	0.942608	0.345356	0.275826
AT1G07000	0.163818	0.554733	-0.387624	0.00465017
AT1G07010	-0.616888	0.00823642	0.453302	0.0244618
AT1G07020	0.0971998	0.714901	0.289298	0.0121541
AT1G07030	0.0132544	0.974677	0.0130055	0.935673
AT1G07040	0.754843	5.98162e-10	-0.278324	0.0142327
AT1G07070	0.0325605	0.938411	-0.0294819	0.864311
AT1G07080	0.00809918	0.983405	0.137487	0.241138
AT1G07090	0.108509	0.715846	0.195921	0.169821
AT1G07110	0.204146	0.29959	-0.019677	0.903264
AT1G07120	-0.0595789	0.941707	-0.13258	0.677146
AT1G07130	0.306923	0.113113	-0.50516	7.15121e-05
AT1G07135	0.595876	0.404657	-0.567826	0.11825
AT1G07140	-0.0112552	0.978768	0.0871058	0.512412
AT1G07150	0.177424	0.678593	-0.315988	0.10999
AT1G07160	0.437944	0.608551	-0.324157	0.472358
AT1G07170	0.191926	0.40987	-0.131288	0.36521
AT1G07175	0.249538	0.748838	0.198081	0.627619
AT1G07180	0.418528	0.578117	-0.18057	0.659505
AT1G07200	-0.0278542	0.93867	-0.0909062	0.48792
AT1G07210	0.00667362	0.986159	0.0567812	0.673255
AT1G07220	-0.121505	0.67297	-0.0172557	0.922609
AT1G07230	0.280834	0.0816803	-0.177199	0.15072
AT1G07240	0.190052	0.350799	-0.673984	1.1126e-09
AT1G07250	0.0204058	0.962504	0.244201	0.0686284
AT1G07260	0.497101	0.00835495	-0.463269	0.0013425
AT1G07270	-0.294116	0.747316	0.505432	0.230997
AT1G07280	0.226905	0.547636	0.904557	8.11161e-07
AT1G07290	-0.437895	0.143441	0.0867623	0.737154
AT1G07300	0.012769	0.986174	-0.423135	0.0512745
AT1G07310	0.0329535	0.922976	-0.288521	0.00807002
AT1G07320	0.0368503	0.934771	0.137246	0.400681
AT1G07350	-0.192451	0.450763	-0.385863	0.00504443
AT1G07360	0.0266278	0.945295	-0.121309	0.365527
AT1G07370	-0.0860701	0.760589	0.341364	0.00371934
AT1G07380	-0.0580947	0.838035	-0.182623	0.0972169
AT1G07390	0.118205	0.900834	0.265623	0.475918
AT1G07400	0.927603	0.0877575	-1.46425	4.07782e-05
AT1G07410	-0.0737451	0.882256	0.277609	0.133275
AT1G07420	-0.287386	0.0717348	-0.0585671	0.687256
AT1G07470	0.0169586	0.965714	0.06216	0.6736
AT1G07480	0.165434	0.493899	0.0877549	0.559036
AT1G07510	-0.120013	0.624357	-0.251016	0.0343693
AT1G07500	-0.995886	0.124976	-0.675025	0.11434
AT1G07520	0.0705662	0.838251	-0.251149	0.0563233
AT1G07530	0.0785625	0.826773	-0.536035	2.90458e-05
AT1G07550	-0.550759	0.164341	-1.72055	8.52208e-11
AT1G07560	-0.577219	0.00737708	-0.293412	0.123615
AT1G07570	-0.152152	0.590112	0.366096	0.00806979
AT1G07590	-0.12042	0.819827	0.919198	1.58119e-06
AT1G07600	-0.103527	0.850189	0.906552	2.51174e-06
AT1G07610	-0.154602	0.83268	1.98989	3.43469e-14
AT1G07615	0.255633	0.30734	-0.126789	0.462056
AT1G07620	-2.9939	0.17495	0.329865	0.848851
AT1G07630	-0.0215032	0.953966	-0.272451	0.0185347
AT1G07640	0.0719524	0.878489	-0.764927	5.41644e-07
AT1G07650	0.176786	0.531646	0.627015	7.92178e-06
AT1G07660	0.130696	0.65924	-0.157643	0.290929
AT1G07670	-0.058901	0.860571	-0.0136639	0.933849
AT1G07700	-0.360774	0.055605	-0.509715	0.000254827
AT1G07705	0.094717	0.787573	0.0405419	0.824661
AT1G07710	0.0375531	0.973637	-0.703591	0.0306984
AT1G07725	0.116812	0.691831	0.00192045	0.990785
AT1G07740	-2.45472	8.78091e-66	2.43863	5.80944e-103
AT1G07730	-4.02678	8.49398e-114	2.64079	7.02463e-104
AT1G07745	0.184096	0.683306	0.420519	0.03349
AT1G07750	0.242984	0.235439	0.200262	0.15013
AT1G07770	0.0377592	0.918975	0.398685	0.000774526
AT1G07780	-0.019329	0.962838	-0.128041	0.363316
AT1G07790	-0.170285	0.497741	0.0399779	0.815545
AT1G07795	-0.473414	0.2321	0.166006	0.586939
AT1G07810	0.131169	0.525781	-0.108202	0.36384
AT1G07820	0.102841	0.683296	0.0755335	0.574873
AT1G07830	0.0475865	0.885012	0.0451582	0.756748
AT1G07840	-0.163312	0.483482	-0.322134	0.00833716
AT1G07870	-0.179707	0.437295	-0.337687	0.00794044
AT1G07880	-0.538894	0.102083	1.0583	1.19237e-05
AT1G07890	-0.306662	0.0770259	-0.201367	0.13289
AT1G07902	-0.145481	0.826234	-0.286601	0.283047
AT1G07901	0.0347287	0.973576	0.172491	0.624398
AT1G07910	0.260832	0.212288	-0.00797387	0.966119
AT1G07920	-0.00010991	1	0.00451917	0.977994
AT1G07930	-0.070992	0.827761	0.0432931	0.783974
AT1G07940	-0.0274609	0.944939	-0.00988875	0.95349
AT1G07950	0.051651	0.891387	-0.075953	0.629711
AT1G07960	-0.0603002	0.820955	0.0234888	0.858603
AT1G07970	0.0467226	0.899605	0.0120869	0.945718
AT1G07980	0.120957	0.650247	0.0296587	0.853197
AT1G07985	0.530296	0.127864	0.479545	0.043803
AT1G07990	0.00299827	0.9942	-0.152165	0.20708
AT1G08000	-0.233622	0.513476	0.0996158	0.671718
AT1G08010	0.0711253	0.88443	0.220534	0.237345
AT1G08030	0.063918	0.849172	-0.0506981	0.744185
AT1G08040	-0.183534	0.40987	0.111024	0.449828
AT1G08050	0.609337	0.000411113	-1.01891	6.02462e-15
AT1G08060	-0.131797	0.65224	-0.183211	0.212154
AT1G08070	0.46236	0.431479	0.0345525	0.934297
AT1G08090	-0.673863	0.666827	-3.79266	5.67814e-06
AT1G08100	3.10123	0.242442	-6.01049	0.000115471
AT1G08110	0.074339	0.77545	-0.0840815	0.49182
AT1G08125	-0.0018027	0.996877	-0.17958	0.265037
AT1G08130	-0.0530606	0.858355	-0.0825711	0.51673
AT1G08160	-0.0564711	0.892063	0.489356	0.000615285
AT1G08180	0.222592	0.757566	0.323899	0.342624
AT1G08190	-0.218443	0.287294	0.25545	0.0500775
AT1G08200	-0.172987	0.407297	0.270537	0.0241069
AT1G08210	0.167669	0.642589	-0.330141	0.0553338
AT1G08220	-0.0156613	0.977008	-0.0638453	0.738131
AT1G08230	-0.156089	0.729095	0.0578955	0.813174
AT1G08250	-0.412541	0.0905928	0.199522	0.307825
AT1G08260	-0.203425	0.225948	0.1657	0.153181
AT1G08270	-0.0675085	0.933228	-0.300992	0.270802
AT1G08280	-0.47513	0.0190203	0.652533	2.86333e-05
AT1G08290	0.00475579	0.996782	0.0966022	0.831334
AT1G08300	0.0580213	0.944974	-0.221256	0.46235
AT1G08310	0.432946	0.0597104	0.189003	0.331663
AT1G08315	0.275559	0.189908	-0.492927	0.000171065
AT1G08320	0.227972	0.249367	-0.153416	0.262628
AT1G08340	0.284619	0.578525	0.843499	0.00078919
AT1G08350	0.0221942	0.957902	0.106511	0.474164
AT1G08360	0.0569114	0.863465	0.0348876	0.821941
AT1G08370	0.157078	0.472505	0.00812802	0.95954
AT1G08380	-0.0196778	0.97953	1.50497	1.23727e-13
AT1G08390	0.128327	0.862939	0.27747	0.355837
AT1G08400	0.0110981	0.985907	-0.175521	0.356707
AT1G08410	-0.261416	0.210933	-0.285045	0.0360466
AT1G08420	-0.148862	0.46676	-0.0895586	0.484034
AT1G08430	-0.534408	0.00792122	-1.62264	4.38057e-27
AT1G08450	0.123442	0.547949	0.12409	0.27879
AT1G08460	0.224348	0.229904	-0.146286	0.264786
AT1G08470	-0.113785	0.69818	0.471248	0.000169016
AT1G08480	-0.0248451	0.94544	0.216777	0.0639247
AT1G08490	0.30074	0.101975	-0.212865	0.117274
AT1G08500	0.00641399	0.990482	0.538153	5.60871e-05
AT1G08510	-0.0787702	0.789283	-0.230061	0.0572012
AT1G08520	0.227805	0.291617	0.225994	0.110163
AT1G08530	0.1836	0.525192	0.752153	3.41771e-08
AT1G08540	0.10441	0.7688	0.310446	0.0468034
AT1G08550	0.322172	0.162498	0.157081	0.360389
AT1G08560	0.125042	0.710755	0.126917	0.455946
AT1G08570	0.108476	0.678481	-0.374342	0.00112807
AT1G08580	-0.120181	0.592786	-0.133493	0.265294
AT1G08590	0.113668	0.675486	0.396745	0.000993062
AT1G08600	-0.0989019	0.681227	-0.15142	0.197952
AT1G08610	-0.0825341	0.898327	-0.568004	0.0100384
AT1G08620	-0.0751004	0.806739	0.0588456	0.691431
AT1G08630	3.35584	9.9648e-17	-0.773846	0.0012726
AT1G08640	-0.298854	0.169568	-0.287465	0.0555413
AT1G08645	-0.6986	0.001517	0.497028	0.00963668
AT1G08650	-0.718711	3.38189e-06	0.505246	0.000264192
AT1G08660	-0.0831778	0.760089	0.0928618	0.481289
AT1G08670	-2.3851	1.12014e-50	1.32719	5.04949e-24
AT1G08680	0.154462	0.476573	-0.0764708	0.578061
AT1G08700	0.101858	0.716114	-0.0418448	0.78852
AT1G08710	0.239257	0.343359	-0.624645	6.49284e-06
AT1G08720	0.0589178	0.8561	-0.326631	0.00524777
AT1G08730	0.518921	0.2518	0.0514859	0.896625
AT1G08750	0.0443725	0.921157	0.0804148	0.652304
AT1G08760	-0.136029	0.549721	0.0586229	0.685122
AT1G08770	0.180644	0.386375	-0.329079	0.00523443
AT1G08780	0.147149	0.521384	0.105773	0.427634
AT1G08790	-0.0275489	1	6.86085	1.27654e-25
AT1G08800	0.00507658	0.991075	0.0284471	0.855691
AT1G08820	-0.0872425	0.739034	-0.153925	0.200669
AT1G08830	0.586324	0.0551829	-1.60391	1.79884e-14
AT1G08840	0.168834	0.630159	-0.843565	2.26486e-08
AT1G08845	0.0330942	0.962007	-0.276243	0.218969
AT1G08860	2.08916	0.208035	3.20827	4.65188e-06
AT1G08880	0.0478288	0.884488	0.00568094	0.970992
AT1G08890	0.280415	0.243993	0.847566	4.29969e-09
AT1G08900	1.38088	9.07744e-07	-0.868438	0.000164894
AT1G08910	-0.101977	0.758966	-0.43477	0.00120384
AT1G08920	-0.17037	0.663415	-1.02861	8.87728e-10
AT1G08930	0.336844	0.0749919	-0.991772	2.39997e-15
AT1G08940	-0.0751595	0.813541	-0.512542	8.54353e-06
AT1G08960	-0.209854	0.488499	0.114686	0.552586
AT1G08970	0.0710292	0.806462	-0.125633	0.31318
AT1G08980	0.442531	0.218819	-0.0880491	0.765168
AT1G08990	-0.197336	0.451602	0.0335161	0.860795
AT1G09000	-0.279405	0.148863	-0.220719	0.122341
AT1G09010	0.210629	0.26484	0.115252	0.387518
AT1G09020	-0.175707	0.357439	-0.107378	0.398959
AT1G09040	0.0828942	0.891636	0.206234	0.384586
AT1G09050	0.146899	0.75332	0.0342458	0.898573
AT1G09060	0.0690276	0.810302	-0.105586	0.402382
AT1G09070	0.246652	0.442539	-0.986672	1.15399e-09
AT1G09080	0.897811	0.48779	-0.963412	0.150044
AT1G09090	-0.758194	1.75981e-05	-0.864736	7.74108e-09
AT1G09100	0.0844871	0.810932	-0.650962	3.07513e-07
AT1G09130	0.10617	0.662031	-0.0784502	0.548192
AT1G09140	-0.105007	0.75654	-0.474486	0.000515872
AT1G09150	0.0132162	0.97307	-0.0853717	0.505908
AT1G09155	0.251139	0.597065	-0.0344281	0.913996
AT1G09160	-0.317099	0.0560286	0.216522	0.0966364
AT1G09170	-0.223894	0.625397	0.439803	0.053855
AT1G09176	0.116491	0.886608	-0.647616	0.0103027
AT1G09180	-0.603693	0.535783	-2.95867	1.93357e-13
AT1G09190	0.0454473	0.962277	0.240375	0.465058
AT1G09195	-0.189574	0.473721	-0.351051	0.0157107
AT1G09200	0.108542	0.667883	0.278463	0.0163984
AT1G09210	-0.0425024	0.920189	0.218125	0.141961
AT1G09220	-0.122131	0.895767	0.635949	0.0434291
AT1G09230	-0.0703124	0.87669	-0.343213	0.0326193
AT1G09250	0.170213	0.514418	-0.171081	0.242921
AT1G09270	-0.0837834	0.75472	-0.0442886	0.754536
AT1G09280	0.193709	0.401367	-0.224517	0.100427
AT1G09290	0.0986697	0.782353	0.0786078	0.655234
AT1G09300	0.0895822	0.77896	0.0528185	0.747603
AT1G09310	-1.59812	0.00258745	0.818418	0.0803629
AT1G09320	-0.0646485	0.874135	-0.432369	0.00236424
AT1G09330	-0.0580677	0.84586	0.00561895	0.970307
AT1G09340	-0.297125	0.42442	0.787787	0.000253066
AT1G09350	-1.75909	3.0882e-07	1.81958	1.3835e-08
AT1G09380	-0.33456	0.777785	2.93077	2.78492e-09
AT1G09390	-0.0711187	0.89913	0.915889	2.33687e-06
AT1G09400	-0.0823647	0.961531	0.523759	0.375584
AT1G09410	-0.01854	0.986159	0.362579	0.29862
AT1G09415	0.584226	0.118695	0.326867	0.247468
AT1G09420	0.326695	0.225005	-0.0184148	0.935545
AT1G09430	0.0754636	0.806739	0.0388516	0.802025
AT1G09440	-0.293558	0.446734	0.305775	0.195152
AT1G09450	0.385917	0.229312	0.0324476	0.908267
AT1G09460	0.581661	0.00208753	-0.374273	0.0171924
AT1G09470	-0.0140303	0.984212	-0.0163345	0.951182
AT1G09480	0.290144	0.518753	-1.56713	4.36721e-14
AT1G09490	-0.0337351	0.944484	0.014437	0.944617
AT1G09520	0.125984	0.687571	-0.326261	0.0236249
AT1G09530	-0.277214	0.593274	1.90074	9.10902e-17
AT1G09540	-0.783582	0.00343995	0.357283	0.142501
AT1G09560	-0.123537	0.873682	1.18406	8.0283e-06
AT1G09570	0.249754	0.14877	-0.0242536	0.875849
AT1G09575	0.0145833	0.983454	0.47825	0.0189296
AT1G09580	0.0189891	0.969693	0.231369	0.145388
AT1G09590	-0.000100299	1	0.130765	0.300253
AT1G09600	-0.29659	0.534459	0.83248	0.00157013
AT1G09610	-0.140029	0.824142	0.510859	0.0467042
AT1G09620	-0.0223035	0.952476	-0.112308	0.390486
AT1G09630	0.0600556	0.847149	-0.0665893	0.631208
AT1G09640	-0.00684969	0.986524	-0.110284	0.396113
AT1G09645	0.169238	0.483482	-0.37399	0.00270668
AT1G09660	0.0256562	0.951238	-0.212254	0.127653
AT1G09680	-0.122101	0.89332	0.327731	0.356707
AT1G09690	0.0263377	0.947788	0.110598	0.433046
AT1G09700	-0.0331929	0.937895	0.250924	0.0694999
AT1G09710	0.444465	0.215599	-0.62001	0.00484809
AT1G09730	-0.00483114	0.990482	-0.193986	0.0680828
AT1G09740	0.139936	0.634738	0.0284616	0.877605
AT1G09750	0.264148	0.576198	0.281755	0.266197
AT1G09760	0.10545	0.668114	-0.048312	0.73029
AT1G09770	0.0906905	0.728338	-0.0583647	0.67384
AT1G09780	-0.0936311	0.794235	0.386054	0.00613876
AT1G09794	0.156466	0.728668	-0.104834	0.66111
AT1G09795	0.139865	0.736594	0.0297678	0.89913
AT1G09800	-0.171448	0.696211	0.0637039	0.802512
AT1G09810	0.248711	0.493983	-0.125152	0.557977
AT1G09812	0.200958	0.815538	-0.573648	0.0926053
AT1G09815	-0.0837163	0.827761	-0.470707	0.000720625
AT1G09820	-0.0599383	0.929478	0.363796	0.122111
AT1G09830	-0.22878	0.210393	-0.0500382	0.737035
AT1G09840	-0.159737	0.375353	-0.0188259	0.892865
AT1G09850	-0.0577715	0.892889	0.548878	0.00014988
AT1G09860	0.267906	0.658435	0.418982	0.17599
AT1G09870	-0.0834484	0.779364	-0.213175	0.0903295
AT1G09880	0.15843	0.893755	0.656314	0.15376
AT1G09890	-0.0910276	0.94212	0.771032	0.0716629
AT1G09900	-0.255574	0.368315	-0.144557	0.441708
AT1G09910	0.433718	0.0157537	0.20823	0.1768
AT1G09920	-0.113968	0.60915	0.00758711	0.959383
AT1G09932	0.813814	0.0595393	1.67516	1.36545e-08
AT1G09940	0.115873	0.596748	-0.0856229	0.4872
AT1G09950	-0.20481	0.874135	-0.0923989	0.870873
AT1G09960	-0.0884622	0.771732	-0.0718863	0.633644
AT1G09970	0.00678198	0.98724	-0.228737	0.0647932
AT1G09980	-0.156922	0.437741	0.0452824	0.748043
AT1G09995	-0.0300247	0.953111	0.107728	0.55559
AT1G10000	0.170463	0.880432	-0.50344	0.237279
AT1G10020	0.0377789	0.930133	0.125462	0.429694
AT1G10030	0.0142914	0.975913	0.132429	0.380835
AT1G10040	-0.116429	0.818518	-1.10645	1.21853e-10
AT1G10050	-0.0164151	0.96323	-0.191446	0.0893391
AT1G10060	0.603948	0.388333	0.016621	0.977144
AT1G10070	1.8985	8.52977e-16	-0.0798259	0.762882
AT1G10090	-0.364922	0.00279314	0.344786	0.000539113
AT1G10095	-0.0405117	0.949712	-0.363801	0.06715
AT1G10110	0.0671614	0.965409	-1.97004	6.28668e-06
AT1G10120	-0.160439	0.523317	0.209334	0.126347
AT1G10130	-0.0659575	0.808072	0.136932	0.237019
AT1G10140	0.693944	1.90034e-05	-0.250819	0.0975953
AT1G10150	-0.0328236	0.95176	-0.0221796	0.925281
AT1G10155	-0.00359874	0.995306	-0.060828	0.778437
AT1G10170	0.514363	0.00379066	-0.521779	0.000174077
AT1G10180	-0.0769437	0.777705	0.17004	0.152085
AT1G10200	0.2364	0.223184	0.185957	0.163729
AT1G10210	0.0203445	0.969806	-0.474425	0.0027629
AT1G10220	0.387762	0.259084	-0.168916	0.477271
AT1G10230	-0.165206	0.686357	-0.175382	0.393696
AT1G10240	0.0457276	0.929478	-0.201589	0.262703
AT1G10270	-0.214662	0.326387	-0.372341	0.00448834
AT1G10280	-0.219409	0.581479	-0.0330699	0.899096
AT1G10290	-0.117493	0.616534	-0.0388967	0.788008
AT1G10300	-0.366455	0.287617	-0.875956	2.13726e-05
AT1G10310	0.183199	0.534491	0.104329	0.563056
AT1G10320	-0.0305242	0.953201	-0.518788	0.000673145
AT1G10330	0.178263	0.769007	-0.0780507	0.803532
AT1G10340	1.76554	0.000772932	1.4247	0.00129078
AT1G10350	0.10256	0.746161	0.598495	2.75283e-06
AT1G10360	-0.526981	0.0877575	0.518119	0.0466653
AT1G10370	-1.14191	1.67374e-08	0.551837	0.00693697
AT1G10380	-0.00360001	0.995306	-0.0425651	0.841849
AT1G10385	0.0603526	0.948149	-0.0240214	0.950529
AT1G10390	0.019793	0.957109	-0.365082	0.000667587
AT1G10395	0.142196	0.868745	-0.321204	0.359628
AT1G10400	0.106127	0.884488	0.0459341	0.889222
AT1G10410	-0.00889008	0.982532	-0.108408	0.378692
AT1G10417	0.12375	0.893755	-0.419928	0.233662
AT1G10430	0.0614252	0.827121	0.00820841	0.955524
AT1G10450	-0.128843	0.588504	-0.157432	0.214865
AT1G10460	-0.269613	0.699529	0.90179	0.00319774
AT1G10470	-0.338758	0.123026	0.179048	0.287277
AT1G10480	-0.465552	0.364113	-1.66827	2.92577e-09
AT1G10490	-0.0440786	0.893493	-0.336769	0.00250644
AT1G10500	0.158928	0.524059	-0.603874	3.59751e-07
AT1G10510	-0.182667	0.411308	-0.199452	0.13332
AT1G10520	-0.0706866	0.919715	-0.611217	0.00667623
AT1G10522	0.165765	0.715846	0.124441	0.605007
AT1G10530	0.00760538	0.991381	0.383672	0.0610347
AT1G10550	-0.0222548	0.986883	1.11144	0.00368909
AT1G10560	-0.368038	0.185528	0.384656	0.0486193
AT1G10570	0.0471512	0.902278	-0.123503	0.403765
AT1G10580	-0.160737	0.496968	-0.231132	0.0744001
AT1G10590	0.0376863	0.909104	-0.0507817	0.712849
AT1G10600	0.296394	0.352174	-0.44201	0.0172866
AT1G10610	0.0157168	0.986878	-0.319351	0.270447
AT1G10630	0.0215229	0.953444	0.20211	0.0868664
AT1G10650	-0.516455	0.00015752	0.607884	1.36547e-08
AT1G10660	0.2319	0.237398	0.0304613	0.852547
AT1G10670	-0.214127	0.245939	0.348381	0.00241645
AT1G10690	-0.314966	0.525947	-0.522084	0.0450889
AT1G10700	-0.0164605	0.964455	-0.327815	0.00281248
AT1G10720	-0.15843	0.419166	-0.0823186	0.520589
AT1G10730	0.120302	0.716294	-0.107893	0.517304
AT1G10740	-0.0284821	0.948985	-0.141795	0.356267
AT1G10750	0.0586809	0.925739	-0.0718002	0.785212
AT1G10760	0.0354879	0.926482	0.414066	0.000683338
AT1G10780	-0.152407	0.767173	0.172436	0.493486
AT1G10790	-0.669187	0.11466	-0.921289	0.0016487
AT1G10800	-0.319336	0.700257	0.763414	0.0537121
AT1G10810	-0.117462	0.847836	-0.593366	0.0114603
AT1G10820	-0.0954656	0.785654	-0.0366199	0.840692
AT1G10830	0.00593574	0.991947	-0.211239	0.224604
AT1G10840	0.0142212	0.969686	-0.113369	0.361509
AT1G10850	-0.0492642	0.893045	0.139048	0.328789
AT1G10865	0.152076	0.449791	0.152471	0.200655
AT1G10870	-0.117962	0.594355	0.020641	0.887184
AT1G10890	0.0676915	0.850189	-0.423511	0.000896355
AT1G10900	-0.250767	0.128305	0.391525	0.000420044
AT1G10910	0.157948	0.622833	-0.216679	0.183394
AT1G10920	0.214573	0.824962	0.404038	0.264326
AT1G10930	-0.196018	0.436763	0.209676	0.170286
AT1G10940	-0.175606	0.35922	-0.234015	0.0406645
AT1G10950	-0.0541583	0.866736	0.185495	0.129747
AT1G10960	-0.539384	0.00418321	0.444515	0.00573115
AT1G10970	0.510598	0.00903551	-0.552451	0.000134734
AT1G10990	0.687495	0.0395701	-1.35809	1.03999e-10
AT1G11000	0.117027	0.706245	-0.0987254	0.534403
AT1G11020	0.0849115	0.781645	0.165604	0.223874
AT1G11050	0.287643	0.279343	-0.811921	7.52324e-08
AT1G11060	0.0209894	0.962838	-0.0878203	0.5877
AT1G11070	0.554493	0.184963	2.9746	4.33821e-31
AT1G11080	0.140608	0.799601	0.649721	0.00270896
AT1G11090	-0.257646	0.288532	0.104233	0.557765
AT1G11100	-0.118847	0.714273	-0.507938	0.00013466
AT1G11120	-0.311526	0.638378	0.178352	0.629609
AT1G11125	-0.240782	0.803324	0.738791	0.0628058
AT1G11130	0.597378	6.46882e-05	-1.43888	7.89627e-33
AT1G11160	-0.672679	0.00571214	0.35296	0.100446
AT1G11170	-0.421548	0.0713869	1.51092	2.13872e-22
AT1G11180	0.270462	0.57361	-0.244232	0.350738
AT1G11190	0.433449	0.0197542	-1.37539	1.56351e-28
AT1G11200	0.0789167	0.80969	-0.297134	0.0179844
AT1G11210	0.502243	0.0292067	-0.859332	1.72225e-07
AT1G11220	0.351571	0.458234	0.370756	0.179265
AT1G11240	0.2256	0.201547	-0.0761517	0.571286
AT1G11260	1.20933	1.94847e-11	-0.223379	0.22111
AT1G11270	0.341578	0.346555	-0.22685	0.336691
AT1G11280	-0.29274	0.0551889	-0.0930994	0.478129
AT1G11290	-0.0394827	0.971197	0.0977809	0.810364
AT1G11300	0.714459	0.187012	-1.49524	5.09593e-06
AT1G11303	-0.195667	0.732574	-0.163175	0.573018
AT1G11310	0.0285333	0.943506	-0.202193	0.127989
AT1G11320	0.313917	0.479033	0.112965	0.70143
AT1G11330	0.210688	0.499028	-0.732462	1.10351e-06
AT1G11350	0.384937	0.225948	-0.389222	0.0703514
AT1G11360	0.0922006	0.694595	0.0272998	0.840527
AT1G11380	-0.0834813	0.844419	0.386981	0.0158641
AT1G11390	-0.140157	0.563121	0.0841343	0.559398
AT1G11400	0.146938	0.509658	-0.266263	0.0211244
AT1G11410	0.412576	0.305298	-2.1067	1.07105e-20
AT1G11420	0.0844176	0.85242	-0.0754682	0.719443
AT1G11430	-0.0314231	0.940507	-0.101885	0.494675
AT1G11440	0.0246191	0.969961	0.120591	0.613194
AT1G11450	-0.322065	0.0760454	-0.539325	5.32765e-05
AT1G11460	-0.379369	0.519605	-1.82383	2.63651e-09
AT1G11475	0.0160643	0.973591	-0.481403	0.000267416
AT1G11480	0.157962	0.398945	-0.107964	0.364537
AT1G11490	0.141361	0.877112	0.130968	0.744255
AT1G11530	0.181576	0.642364	-0.00439261	0.98532
AT1G11540	-0.390494	0.300214	0.926789	1.66028e-05
AT1G11545	-0.358714	0.0365824	0.405756	0.00151881
AT1G11570	-0.190185	0.859799	0.143114	0.780886
AT1G11580	0.113214	0.646438	-0.189203	0.118783
AT1G11591	-0.0660188	0.8983	-0.227167	0.237633
AT1G11600	0.834884	0.0341214	-0.243288	0.513075
AT1G11630	0.0476576	0.929617	-0.100569	0.631369
AT1G11650	0.0849901	0.756199	-0.157084	0.203326
AT1G11655	0.522482	0.371554	0.557897	0.112078
AT1G11660	-0.0457497	0.886608	0.168866	0.162618
AT1G11670	0.040235	0.919249	0.297444	0.024526
AT1G11680	0.0595966	0.842394	0.104168	0.404538
AT1G11700	-0.621395	0.0190778	-0.266647	0.229567
AT1G11710	-0.475658	0.206079	-0.604037	0.0126749
AT1G11720	0.0601985	0.906614	0.0400263	0.860461
AT1G11730	-0.717507	0.217865	-0.0733167	0.893798
AT1G11740	-0.203385	0.626625	0.0846314	0.732315
AT1G11750	0.0127766	0.974677	-0.0185459	0.90304
AT1G11755	0.0332836	0.947788	-0.031156	0.882312
AT1G11760	0.190893	0.545342	-0.23831	0.154898
AT1G11780	-0.261258	0.306533	-0.0873388	0.650045
AT1G11790	-0.242331	0.177893	0.219959	0.0871829
AT1G11800	-0.135918	0.698244	-0.0603041	0.76136
AT1G11810	0.26308	0.729095	3.38011	6.76489e-43
AT1G11820	-0.112032	0.721707	0.00766615	0.968075
AT1G11840	-0.19862	0.588522	0.723393	3.24005e-05
AT1G11860	-0.0302291	0.936733	0.0681721	0.638511
AT1G11870	0.0947863	0.790315	-0.167147	0.291012
AT1G11880	0.344383	0.213184	0.33198	0.0778166
AT1G11890	-0.046992	0.877596	0.0467016	0.729041
AT1G11900	0.223439	0.731409	0.191565	0.54575
AT1G11905	0.0927898	0.779364	-0.071633	0.65822
AT1G11910	0.0563277	0.871572	-0.230932	0.0718304
AT1G11915	0.139216	0.88576	0.419101	0.271321
AT1G11920	0.367629	0.756636	2.37786	6.3904e-07
AT1G11930	-0.0109928	0.978784	-0.440123	3.67394e-05
AT1G11940	0.0464134	0.929617	0.353716	0.037948
AT1G11950	0.0195043	0.977114	0.214494	0.300329
AT1G11960	-0.00846816	0.986174	-0.538251	5.22432e-05
AT1G12000	-0.0748712	0.800024	0.223655	0.0630477
AT1G12010	0.057707	0.946773	-1.6597	6.12483e-12
AT1G12020	0.225905	0.647326	0.145937	0.601456
AT1G12040	0.0607713	0.949569	0.952224	0.000918212
AT1G12050	-0.00359698	0.992869	0.0483228	0.734625
AT1G12060	-0.206853	0.686357	0.681746	0.00407714
AT1G12080	-0.0636357	0.907695	0.41686	0.0270287
AT1G12090	0.0942373	0.858631	0.970875	9.03581e-08
AT1G12110	-0.770132	0.0197803	0.693028	0.00884088
AT1G12120	-0.0132692	0.973591	0.142415	0.258679
AT1G12140	-0.0954254	0.758966	-0.0932433	0.54361
AT1G12150	0.0691948	0.923971	0.658563	0.00550946
AT1G12160	0.325704	0.0980324	0.139144	0.378478
AT1G12200	0.505099	0.0422009	-0.738802	3.03701e-05
AT1G12210	0.112548	0.831352	0.0571892	0.824238
AT1G12211	0.0915406	0.893755	0.106151	0.726675
AT1G12220	0.218978	0.454747	0.00563835	0.978942
AT1G12230	-0.0357003	0.926808	0.198833	0.138193
AT1G12240	-0.118151	0.693478	-0.102051	0.51483
AT1G12244	0.106389	0.899376	0.0739385	0.84017
AT1G12250	-0.18728	0.806834	0.0254111	0.953627
AT1G12260	-0.372696	0.407487	0.849965	0.00130119
AT1G12270	0.0422148	0.893425	-0.116015	0.339732
AT1G12280	0.124675	0.835273	-0.440965	0.0555184
AT1G12290	0.32842	0.174634	-0.967088	1.07467e-10
AT1G12300	0.0414251	0.96199	-0.0840095	0.799484
AT1G12320	0.0148477	0.965714	0.0968129	0.418901
AT1G12310	0.0423085	0.886848	0.111593	0.334702
AT1G12330	-0.191996	0.785777	-0.479918	0.0910783
AT1G12350	0.0111872	0.978914	-0.311668	0.00663535
AT1G12360	0.121804	0.607101	-0.0204441	0.89316
AT1G12370	-0.712606	0.000109792	-0.446598	0.00689392
AT1G12380	-0.432099	0.0913992	-0.0752033	0.75024
AT1G12390	0.130455	0.647326	-0.0177632	0.920575
AT1G12400	0.280543	0.257211	-0.158055	0.356304
AT1G12410	0.0993732	0.70571	-0.112148	0.388803
AT1G12420	-0.0691276	0.903494	-0.360318	0.0635823
AT1G12430	-0.328924	0.0906936	0.0575691	0.746266
AT1G12440	0.262395	0.237723	-0.640701	1.20719e-06
AT1G12450	-0.0158704	0.977048	0.506355	0.000837832
AT1G12460	0.104498	0.876154	0.588743	0.0145074
AT1G12470	-0.0963383	0.71032	0.0161647	0.916788
AT1G12480	0.173722	0.78592	-0.0108642	0.973742
AT1G12500	-0.644466	3.31255e-06	-0.0887927	0.559353
AT1G12520	0.395114	0.0888282	-0.945254	5.3598e-10
AT1G12530	-0.0922761	0.773423	0.105521	0.492321
AT1G12550	-0.0752959	0.909264	0.372012	0.131023
AT1G12560	0.0595987	0.942608	1.24789	2.46354e-07
AT1G12580	-0.0318811	0.937895	0.243013	0.0624235
AT1G12600	-0.684438	0.183979	-0.108409	0.800463
AT1G12620	0.0342934	0.969478	0.0633803	0.855678
AT1G12640	0.0795908	0.75332	-0.153684	0.175676
AT1G12650	0.0702528	0.82	-0.0406245	0.785392
AT1G12680	0.152093	0.53901	0.040188	0.805715
AT1G12700	0.13828	0.870132	0.231926	0.506341
AT1G12710	0.0285479	0.954374	0.352095	0.0270287
AT1G12730	0.140703	0.69818	0.795248	8.42215e-08
AT1G12740	-0.523095	0.140682	1.06402	5.88236e-06
AT1G12750	-0.478303	0.00357995	-0.0115548	0.952256
AT1G12760	0.0407243	0.893755	-0.223777	0.0375448
AT1G12770	-0.0429408	0.925909	0.181565	0.271649
AT1G12775	-0.0730779	0.929617	0.229718	0.454866
AT1G12780	1.32535	5.36444e-11	-0.510621	0.00561652
AT1G12790	0.835534	0.00902527	-0.0380871	0.91005
AT1G12800	-0.0825763	0.817184	0.453959	0.000697174
AT1G12810	0.144158	0.513251	-0.242139	0.0345095
AT1G12820	0.00218419	0.995881	-0.347694	0.00250421
AT1G12840	-0.0330491	0.937248	0.372903	0.00386884
AT1G12830	-0.0505417	0.916293	-0.326737	0.0393602
AT1G12845	0.112915	0.894005	0.444029	0.138013
AT1G12850	0.00905002	0.982532	0.0451057	0.747236
AT1G12860	0.0218832	0.98724	0.816244	0.0294648
AT1G12880	-0.0325751	0.974677	-0.0785676	0.832737
AT1G12900	-0.534525	0.485518	2.21953	1.16786e-07
AT1G12910	0.23025	0.195179	0.102229	0.437928
AT1G12920	0.0293895	0.931246	0.0538229	0.689196
AT1G12930	0.222053	0.251671	-0.0944513	0.50666
AT1G12940	4.51355	0.129715	-6.21187	0.000187767
AT1G12950	-0.0749184	0.881247	0.567299	0.000801884
AT1G12970	0.0212244	0.957902	0.00221084	0.988778
AT1G12990	0.150745	0.625783	0.309349	0.0411183
AT1G13000	0.0153395	0.967765	-0.0483953	0.733307
AT1G13020	-0.173052	0.324574	-0.0406373	0.760341
AT1G13030	-0.127631	0.684433	-0.0928519	0.585585
AT1G13040	0.071987	0.887316	-0.341696	0.0634152
AT1G13050	-0.141384	0.787223	-0.0693331	0.804151
AT1G13060	0.0955625	0.715616	-0.243876	0.0362412
AT1G13080	0.35935	0.511016	1.09618	8.83152e-05
AT1G13090	0.308215	0.337057	-0.837452	2.03767e-06
AT1G13100	0.426846	0.0633315	-0.692425	1.16894e-05
AT1G13110	0.345044	0.307168	-1.55286	9.55564e-17
AT1G13120	-0.153609	0.483846	-0.127201	0.326347
AT1G13130	-0.290177	0.851834	1.45218	0.0196114
AT1G13140	0.383026	0.59597	0.246657	0.539975
AT1G13160	-0.296562	0.0689384	-0.161509	0.217205
AT1G13170	-0.0628106	0.84686	0.289099	0.0171024
AT1G13180	0.126578	0.647261	0.242105	0.0747943
AT1G13190	0.110628	0.633471	-0.229096	0.0393161
AT1G13195	0.397515	0.0314373	-0.0973361	0.552868
AT1G13200	1.01072	0.230722	1.45301	0.00779848
AT1G13210	0.280963	0.0578313	-0.170794	0.143552
AT1G13220	-0.0845486	0.797189	-0.179493	0.203845
AT1G13245	-0.131852	0.707253	-0.178748	0.287206
AT1G13250	-0.454282	0.111532	1.3008	1.7183e-10
AT1G13260	0.0705251	0.878766	0.333679	0.0469879
AT1G13270	0.590498	0.0684572	0.0553654	0.857519
AT1G13280	0.211692	0.338673	0.374805	0.00399525
AT1G13300	0.114963	0.928048	1.9618	1.46584e-06
AT1G13320	0.0151197	0.967473	0.0997559	0.427976
AT1G13330	0.560048	0.0572031	-0.571727	0.00463469
AT1G13340	0.704835	0.0039087	-1.19739	6.42258e-11
AT1G13350	0.0126722	0.978143	-0.282381	0.0255847
AT1G13360	0.120989	0.753102	-0.712451	2.63809e-06
AT1G13370	1.3372	0.0441569	6.76465	1.73822e-91
AT1G13380	0.295142	0.158189	0.132601	0.401391
AT1G13390	0.112357	0.687744	-0.382298	0.00165171
AT1G13410	-0.192566	0.748838	0.436123	0.0969823
AT1G13420	0.539949	0.00808618	0.730383	1.91318e-06
AT1G13430	0.0449691	0.966876	0.199513	0.6008
AT1G13440	-0.304048	0.204626	0.250291	0.131023
AT1G13450	0.287599	0.055129	-0.0588848	0.66777
AT1G13460	-0.237734	0.238737	-0.0520904	0.74834
AT1G13480	0.192671	0.858317	-0.675348	0.0869576
AT1G13500	-0.602573	0.244821	-1.13533	0.000195791
AT1G13510	-0.341886	0.278023	-0.837648	4.90234e-06
AT1G13520	0.555861	0.284008	-2.39808	2.92391e-16
AT1G13530	0.213766	0.515499	-0.59831	0.000237519
AT1G13540	-0.32393	0.568552	-0.362875	0.262674
AT1G13550	-0.146927	0.88613	-0.545831	0.157064
AT1G13560	0.003472	0.992869	-0.0965105	0.455502
AT1G13570	0.111254	0.764799	0.259837	0.110017
AT1G13580	-0.119674	0.704107	0.127526	0.423065
AT1G13590	0.0468732	0.899605	0.237979	0.0689166
AT1G13600	-0.782341	0.0307416	1.62721	2.13903e-12
AT1G13609	0.0891137	0.957193	4.01874	6.08964e-11
AT1G13610	-0.0635568	0.968966	2.02068	0.000242571
AT1G13620	-0.124891	0.893755	-0.0349364	0.937544
AT1G13630	-0.343403	0.376002	-0.077524	0.796983
AT1G13635	-0.169458	0.66567	0.493634	0.00809697
AT1G13640	0.231237	0.247561	-0.0771341	0.612859
AT1G13670	-0.233258	0.462639	-0.217719	0.246985
AT1G13690	0.0706335	0.859929	-0.163724	0.305095
AT1G13700	0.859309	1.4933e-06	-0.0103127	0.964346
AT1G13730	-0.156687	0.491543	0.19077	0.139332
AT1G13740	-0.668731	0.00204525	-0.0605092	0.80148
AT1G13750	0.0556047	0.876154	0.152517	0.287687
AT1G13770	0.00060795	0.999126	0.195955	0.250317
AT1G13780	-0.0716612	0.891636	-0.122363	0.572326
AT1G13800	-0.209922	0.718811	-0.154481	0.621669
AT1G13810	-0.0947747	0.835325	-0.323663	0.0580835
AT1G13820	-0.0683344	0.893755	0.227112	0.26258
AT1G13830	-0.310822	0.0822306	0.521881	1.17495e-05
AT1G13860	-0.329757	0.0609048	0.809128	2.03277e-11
AT1G13870	0.0947991	0.806834	-0.153399	0.364942
AT1G13880	-0.00292088	0.994314	-0.0775616	0.557765
AT1G13900	-0.144606	0.484505	-0.00927409	0.952009
AT1G13910	0.147992	0.777775	-0.585207	0.00431761
AT1G13920	0.0958116	0.85242	-0.101345	0.669107
AT1G13930	-0.192483	0.614243	0.601225	0.000888178
AT1G13940	-0.179864	0.404657	-0.204785	0.117274
AT1G13950	0.0713777	0.845	0.21704	0.128908
AT1G13960	0.228333	0.13729	-0.12587	0.274396
AT1G13970	-0.428774	0.0277677	0.619052	1.61361e-05
AT1G13980	0.046743	0.88844	0.275653	0.019297
AT1G13990	0.189468	0.472198	-0.53253	6.19268e-05
AT1G14000	0.0441492	0.889847	-0.090499	0.478655
AT1G14010	0.0638108	0.842326	0.208016	0.0932094
AT1G14020	-0.157339	0.511327	0.214801	0.106504
AT1G14030	0.0570108	0.947788	-0.116436	0.729234
AT1G14040	-0.047764	0.891239	-0.289554	0.0177889
AT1G14060	-0.0182166	0.966847	-0.0406588	0.810364
AT1G14080	-0.000777767	0.998674	-0.414363	0.000305581
AT1G14120	-0.424426	0.0024689	-0.620578	2.79635e-08
AT1G14130	-0.217382	0.40987	-0.304359	0.0472368
AT1G14140	0.277615	0.235598	0.169846	0.299992
AT1G14150	-1.74426	1.51733e-13	-1.38687	8.81746e-10
AT1G14160	-1.72523	1.3232e-23	-1.34345	1.12218e-16
AT1G14170	-0.0334956	0.947152	0.66528	7.03829e-06
AT1G14180	-0.318655	0.343547	0.274451	0.218023
AT1G14185	-0.144439	0.886896	2.45131	1.48939e-11
AT1G14190	-0.157089	0.736269	0.384387	0.0798713
AT1G14200	0.299152	0.192183	-0.394508	0.00845854
AT1G14205	0.0416405	0.966562	-0.0458993	0.909949
AT1G14210	-0.157459	0.44868	0.105695	0.415349
AT1G14220	0.0761352	0.856958	1.01046	4.56532e-13
AT1G14230	0.04163	0.899605	0.396978	0.000260485
AT1G14240	0.537036	0.0212061	1.80087	1.44338e-26
AT1G14260	-0.51707	0.260047	-1.13446	3.01784e-05
AT1G14270	-0.505703	0.273882	0.0994711	0.807301
AT1G14280	0.515012	0.147436	0.877913	0.000162291
AT1G14290	0.0861972	0.831347	0.482806	0.00129444
AT1G14300	0.00871741	0.986156	-0.0619461	0.724039
AT1G14310	0.34246	0.134167	-0.0945155	0.61657
AT1G14320	-0.00528682	0.990482	0.12929	0.324831
AT1G14330	-0.0157252	0.969478	-0.43707	0.000138148
AT1G14340	-0.0572127	0.883678	-0.549464	1.8716e-05
AT1G14345	-0.139735	0.88066	0.725226	0.0638009
AT1G14350	0.0044801	0.993736	0.434073	0.00615329
AT1G14360	0.0451755	0.922976	0.131145	0.450173
AT1G14370	0.160899	0.556808	-0.36334	0.00755019
AT1G14380	-0.238545	0.153228	1.20413	2.50738e-33
AT1G14390	0.195386	0.48151	0.325769	0.0281722
AT1G14400	0.127062	0.573696	-0.0734646	0.583281
AT1G14410	0.049144	0.937248	0.00536893	0.982657
AT1G14450	0.0230356	0.948905	0.172832	0.137505
AT1G14453	0.0248012	0.943506	0.169644	0.141097
AT1G14460	-0.118077	0.700156	0.272485	0.055632
AT1G14470	-0.133343	0.903895	0.0607029	0.907202
AT1G14480	0.200185	0.752886	-0.829	0.000602329
AT1G14510	0.0196691	0.957902	-0.116201	0.354653
AT1G14520	-0.102843	0.883724	0.516837	0.0414028
AT1G14530	0.210583	0.407548	-0.0359684	0.845992
AT1G14540	0.603137	0.0145059	-1.35449	3.15508e-14
AT1G14550	0.865522	0.0479685	-1.79979	2.28957e-09
AT1G14560	-0.139661	0.569904	0.0364448	0.82088
AT1G14570	0.0953689	0.6827	0.000885596	0.994607
AT1G14580	-0.554209	0.0190363	-0.445339	0.0278965
AT1G14590	-0.199874	0.671972	0.048516	0.866838
AT1G14600	0.104049	0.917542	-0.865485	0.00735632
AT1G14610	-0.0840597	0.759256	-0.206722	0.0842497
AT1G14620	0.0218828	0.951181	0.0798064	0.542077
AT1G14630	-0.226818	0.821278	2.37321	9.64789e-10
AT1G14640	0.350401	0.520067	-0.548911	0.0400754
AT1G14650	0.0323923	0.927816	-0.360198	0.00126638
AT1G14660	0.0518913	0.94212	-0.405543	0.0700377
AT1G14670	-0.0450877	0.888331	0.308806	0.00529745
AT1G14680	0.859042	0.0873047	-0.416266	0.266751
AT1G14685	0.0400004	0.893755	0.149904	0.181922
AT1G14687	0.584846	0.333183	0.323698	0.451203
AT1G14690	0.0778613	0.773817	-0.0779685	0.551
AT1G14700	0.0255766	0.985995	1.26938	0.00350824
AT1G14710	-0.0774129	0.818675	0.34295	0.00796808
AT1G14720	-0.290796	0.193226	0.351943	0.0191644
AT1G14730	-0.200218	0.443101	0.0548	0.765176
AT1G14740	0.126063	0.59262	-0.060888	0.667895
AT1G14750	0.189525	0.803269	0.0713582	0.856202
AT1G14770	-0.135354	0.822735	0.147534	0.589027
AT1G14780	-0.151516	0.712659	-0.289665	0.128603
AT1G14790	0.211702	0.653479	-0.680361	0.000998069
AT1G14800	0.0199164	0.98629	-0.236464	0.518605
AT1G14810	-0.146414	0.427619	-0.117416	0.304093
AT1G14820	-0.0314954	0.94898	-0.00496962	0.979828
AT1G14830	-0.0928453	0.714157	0.299883	0.00654508
AT1G14840	0.0146132	0.982532	0.30756	0.111423
AT1G14850	0.0980967	0.675969	0.0623628	0.629832
AT1G14860	0.287861	0.17495	0.424551	0.00218423
AT1G14870	0.28088	0.151079	-0.458796	0.000287021
AT1G14890	0.264539	0.447936	-0.681017	0.000145421
AT1G14900	0.125331	0.62638	-0.0501466	0.744019
AT1G14910	0.072585	0.781292	0.0165802	0.907267
AT1G14920	0.103693	0.719978	0.0819716	0.582345
AT1G14960	0.223087	0.52234	1.19561	9.94587e-13
AT1G14970	0.0173843	0.975862	0.264016	0.126874
AT1G14980	0.000776426	0.998674	0.0139025	0.934004
AT1G14990	-0.0147658	0.976433	0.0769952	0.655996
AT1G15000	0.0883757	0.82561	-0.570018	5.33646e-05
AT1G15020	0.272242	0.119947	0.12819	0.347738
AT1G15030	0.649739	0.00272654	0.82788	1.3812e-06
AT1G15040	1.24346	0.0158052	2.43712	4.76878e-10
AT1G15060	0.177227	0.371554	-0.13978	0.264326
AT1G15080	-0.227392	0.655825	0.43342	0.0923417
AT1G15085	-0.146659	0.883803	1.3132	0.000155492
AT1G15100	-0.338198	0.0361589	0.162996	0.227386
AT1G15110	-0.0383603	0.917542	0.0156088	0.924346
AT1G15120	-0.0330964	0.927242	0.146253	0.253071
AT1G15125	1.05571	0.0014198	0.102298	0.764497
AT1G15130	0.0856482	0.767336	-0.116886	0.383589
AT1G15140	-0.0629922	0.847836	-0.0394797	0.798532
AT1G15160	-0.135238	0.85242	-0.0962853	0.778171
AT1G15165	-0.568746	0.083966	0.136891	0.642033
AT1G15170	0.180112	0.593838	-0.64217	2.67144e-05
AT1G15180	0.272485	0.667967	1.38077	1.86959e-06
AT1G15190	0.9273	0.0646241	-1.15937	0.000586975
AT1G15200	-0.0500425	0.891132	-0.300396	0.0176979
AT1G15210	-0.227629	0.232063	0.163551	0.216809
AT1G15215	0.111669	0.821521	0.203373	0.334416
AT1G15220	-0.0532182	0.920023	-0.0894299	0.674822
AT1G15230	0.301673	0.152364	-0.456008	0.000786644
AT1G15240	-0.0119316	0.977008	-0.25628	0.0280691
AT1G15250	-0.0850948	0.806834	-0.365255	0.00606559
AT1G15270	0.0493465	0.886383	-0.184084	0.151451
AT1G15280	-0.058078	0.843843	-0.447365	1.32442e-05
AT1G15290	-0.251716	0.166522	0.0302742	0.856805
AT1G15310	-0.0513828	0.891132	-0.180855	0.203059
AT1G15330	2.22376	2.79411e-10	0.449251	0.202418
AT1G15340	5.29786e-05	1	-0.195116	0.113841
AT1G15350	0.0160723	0.968322	0.279293	0.021047
AT1G15370	0.0400367	0.896	0.0320323	0.815236
AT1G15380	0.749611	1.00035e-05	-1.31605	5.3876e-22
AT1G15385	0.816521	0.127027	-2.82132	1.23569e-19
AT1G15390	0.308969	0.0716228	-0.0582096	0.706588
AT1G15400	0.132899	0.57368	-0.0864831	0.528086
AT1G15410	-0.182715	0.472202	0.848693	5.81331e-12
AT1G15415	0.0768507	0.935303	0.136515	0.693471
AT1G15420	-0.129028	0.628489	0.105009	0.469093
AT1G15430	-0.0701917	0.852548	0.229251	0.106274
AT1G15440	-0.260158	0.0794461	-0.282836	0.00854048
AT1G15460	0.0630107	0.885017	0.22314	0.185087
AT1G15470	-0.106129	0.734038	0.227892	0.112283
AT1G15480	0.0607108	0.881482	0.0456405	0.806775
AT1G15490	-0.118502	0.701963	0.180945	0.233044
AT1G15500	-0.200747	0.273547	-0.254021	0.0287502
AT1G15510	-0.189736	0.787888	0.0263051	0.947067
AT1G15520	0.960795	0.00109014	0.788876	0.000612597
AT1G15530	0.0813806	0.827761	-0.0126353	0.948358
AT1G15550	0.331951	0.249465	-1.55915	5.0479e-21
AT1G15570	-0.185668	0.535234	0.286715	0.0811549
AT1G15625	-0.139021	0.895835	-0.993145	0.0104381
AT1G15640	-0.242563	0.714157	1.44058	5.3575e-05
AT1G15660	0.00558923	0.990482	0.138178	0.314768
AT1G15670	-0.210052	0.495193	0.560798	0.000356416
AT1G15690	0.0965751	0.72951	0.283397	0.0194205
AT1G15700	0.155136	0.677498	-0.06716	0.750984
AT1G15710	-0.102665	0.810932	-0.035343	0.873265
AT1G15720	0.352226	0.337565	-0.0816826	0.765244
AT1G15730	0.1291	0.790627	0.120073	0.619294
AT1G15740	0.583969	0.000223185	-0.72625	1.37666e-08
AT1G15750	-0.0297057	0.934771	0.0103288	0.947701
AT1G15760	-0.450455	0.450182	0.855343	0.00952326
AT1G15780	-0.111907	0.65525	-0.294025	0.0112312
AT1G15790	0.27249	0.606846	-1.30595	1.87772e-08
AT1G15800	0.397394	0.0506603	-0.238198	0.129251
AT1G15810	-0.0751774	0.781437	-0.00190489	0.989228
AT1G15820	-0.243773	0.345637	0.77395	1.76547e-07
AT1G15860	0.00602444	0.98721	-0.32784	0.00122781
AT1G15870	-0.207753	0.70299	0.205622	0.461954
AT1G15880	0.306273	0.0585804	0.0859594	0.53865
AT1G15885	0.60852	0.287294	0.111462	0.802025
AT1G15890	0.389578	0.173323	-0.56416	0.00262542
AT1G15900	-0.115456	0.93877	-0.542685	0.297836
AT1G15910	0.169618	0.476573	0.0619524	0.694377
AT1G15920	0.430213	0.00379066	-0.153633	0.251232
AT1G15930	0.101541	0.696372	0.239574	0.0440083
AT1G15940	0.123659	0.623526	-0.270191	0.0245461
AT1G15950	-0.0185868	0.96422	-0.501903	1.95516e-05
AT1G15960	-0.0525921	0.881346	-0.529521	5.72986e-06
AT1G15970	-0.304893	0.0640106	0.282567	0.0264247
AT1G16000	0.0400641	0.913679	0.192059	0.143552
AT1G16010	-0.128726	0.529071	0.0619177	0.62671
AT1G16020	-0.432128	0.0024689	0.46801	4.10575e-05
AT1G16022	-0.10577	0.894005	0.741687	0.00959544
AT1G16025	-0.165721	0.820293	0.738343	0.0101483
AT1G16030	0.223582	0.551492	-0.314216	0.112457
AT1G16040	-0.0467172	0.900843	-0.102058	0.486089
AT1G16060	-0.428039	0.00954145	-0.113035	0.476343
AT1G16070	-0.381246	0.0436974	-0.0737698	0.684225
AT1G16080	-0.102802	0.751891	0.337577	0.0146311
AT1G16090	0.254318	0.814546	-0.0764868	0.875825
AT1G16110	0.327835	0.378884	0.468537	0.0466653
AT1G16120	0.026678	0.96857	-1.52204	1.82571e-16
AT1G16130	1.08251	1.13365e-05	-0.87472	7.99159e-06
AT1G16150	0.0992793	0.867475	-0.941075	2.49241e-06
AT1G16160	-0.193571	0.775387	-1.26506	5.17303e-07
AT1G16170	0.215376	0.65525	1.31734	6.72963e-10
AT1G16180	0.19378	0.313051	-0.125029	0.332681
AT1G16190	-0.127822	0.683296	0.270538	0.0669966
AT1G16210	0.156025	0.430508	-0.262718	0.0161879
AT1G16220	0.0106614	0.987643	1.21185	1.26873e-12
AT1G16240	0.253222	0.109619	-0.010114	0.947092
AT1G16250	0.263734	0.27937	-0.216576	0.180184
AT1G16260	1.35232	0.0131443	0.514769	0.281731
AT1G16270	-0.000394419	0.999223	0.00374955	0.98036
AT1G16280	-0.130071	0.646446	-0.240947	0.0768455
AT1G16300	-0.189194	0.38857	-0.278598	0.028438
AT1G16310	-0.342855	0.184385	-0.116417	0.559655
AT1G16320	-0.0786074	0.848538	-0.311883	0.048873
AT1G16330	-0.243881	0.483482	0.33183	0.0988533
AT1G16340	0.209054	0.397385	0.144384	0.364798
AT1G16350	0.0680479	0.816318	-0.123359	0.319442
AT1G16360	-0.0379687	0.980424	0.535567	0.237548
AT1G16370	-0.192229	0.480168	0.121552	0.485385
AT1G16390	0.236375	0.543901	0.160568	0.489231
AT1G16400	-0.972924	8.57214e-05	-0.00191115	0.994492
AT1G16420	0.0157004	0.986911	0.252742	0.41109
AT1G16430	-0.00270202	0.996706	-0.347913	0.103862
AT1G16440	0.0627893	0.930317	1.00543	5.9152e-06
AT1G16445	-0.402399	0.611641	-0.224881	0.64179
AT1G16460	0.186236	0.333183	-0.268819	0.0206034
AT1G16470	0.056503	0.864654	-0.248572	0.0409813
AT1G16480	-0.183638	0.734943	0.0188748	0.95342
AT1G16490	-0.17837	0.829147	-0.0173109	0.967025
AT1G16500	-0.0869756	0.91407	-0.749127	0.00457494
AT1G16510	0.263648	0.562156	-0.541733	0.014371
AT1G16515	-0.962059	0.0783356	-0.273735	0.578658
AT1G16520	-0.18321	0.376002	0.34666	0.00353285
AT1G16530	-1.41351	0.0049648	0.528288	0.257096
AT1G16540	-0.237574	0.240919	-0.527587	1.25568e-05
AT1G16560	0.0518386	0.866846	0.156433	0.190281
AT1G16570	0.0307702	0.936351	0.193525	0.131023
AT1G16590	0.181902	0.721066	0.400022	0.073659
AT1G16610	0.0508036	0.886848	-0.0546434	0.727624
AT1G16630	-0.264632	0.218774	0.45289	0.0009228
AT1G16640	-0.503564	0.60031	-0.0181497	0.976278
AT1G16650	0.156642	0.706245	-0.63899	0.000212824
AT1G16670	0.0928857	0.811577	-0.773758	1.26021e-08
AT1G16680	-0.137937	0.674985	-0.232221	0.147493
AT1G16690	0.00127474	0.998674	0.254605	0.248668
AT1G16700	0.0218995	0.956324	0.244038	0.0477808
AT1G16710	-0.0874496	0.751382	-0.12508	0.333874
AT1G16720	-0.495774	0.000508939	0.135098	0.340293
AT1G16730	-0.979274	0.0540079	-0.29451	0.520814
AT1G16740	-0.00983787	0.982532	-0.0609135	0.682774
AT1G16750	-0.359445	0.614116	-0.19454	0.644454
AT1G16780	-0.162702	0.626545	0.581836	0.000158763
AT1G16790	-0.0256541	0.977001	-0.163683	0.559762
AT1G16800	-0.168061	0.445428	-0.28523	0.019297
AT1G16810	0.110013	0.613121	-0.134837	0.231079
AT1G16820	0.138761	0.827211	-0.137572	0.640699
AT1G16825	-0.0290816	0.967765	0.00829462	0.975906
AT1G16830	-0.170421	0.791841	0.244128	0.412308
AT1G16840	0.196037	0.32223	-0.33392	0.00419685
AT1G16850	-0.230073	0.609808	0.390916	0.0883337
AT1G16860	-0.298955	0.0397565	0.0415621	0.768352
AT1G16870	0.11119	0.665298	0.113292	0.395701
AT1G16880	0.177156	0.481873	0.149336	0.322158
AT1G16890	0.0930132	0.710226	-0.133785	0.266385
AT1G16900	0.00128492	0.997402	0.14484	0.271537
AT1G16905	-0.267249	0.647261	0.0652203	0.855691
AT1G16916	0.180069	0.654966	-0.235333	0.246087
AT1G16920	0.152442	0.51607	0.431496	0.000240637
AT1G16930	-0.220781	0.389513	-0.000487192	0.997909
AT1G16960	-0.347506	0.699212	-0.115226	0.86471
AT1G16970	-0.051408	0.869151	-0.0854014	0.508306
AT1G17020	0.0872411	0.888033	-0.272549	0.24113
AT1G17030	0.0652065	0.956324	0.525586	0.187208
AT1G17040	-0.0719899	0.895861	0.239503	0.241888
AT1G17050	-0.342571	0.0315367	0.0401414	0.800652
AT1G17060	-0.33993	0.0517143	0.121277	0.410497
AT1G17065	-0.252907	0.278417	0.0898619	0.60078
AT1G17070	-0.0491312	0.884913	-0.0397486	0.793008
AT1G17080	0.11414	0.642443	-0.238062	0.0430061
AT1G17090	-0.127789	0.689659	-0.526452	0.000132436
AT1G17100	-0.673959	0.027731	0.256081	0.377794
AT1G17110	-0.0168966	0.962277	-0.154643	0.17401
AT1G17120	0.0509693	0.885754	-0.0275095	0.866681
AT1G17130	0.0877573	0.725626	-0.181702	0.107101
AT1G17140	-0.316857	0.216171	0.13942	0.463248
AT1G17145	-0.0149457	0.978768	-0.290148	0.0564525
AT1G17147	-0.333829	0.398997	-0.929463	1.76627e-05
AT1G17160	-0.0835778	0.764883	0.00690105	0.966044
AT1G17170	0.000172096	1	-0.213829	0.18662
AT1G17180	0.188563	0.627781	0.116257	0.599768
AT1G17190	0.165193	0.719461	1.18465	3.21528e-10
AT1G17200	-0.353801	0.699529	-0.390591	0.403765
AT1G17210	0.0712216	0.793971	-0.218193	0.0499703
AT1G17220	-0.0629989	0.877038	0.139535	0.398175
AT1G17230	0.0592848	0.916937	0.256473	0.23105
AT1G17240	0.718176	0.0796875	-0.755589	0.00710199
AT1G17250	0.191259	0.704614	-0.22157	0.374235
AT1G17260	-0.469344	0.3144	-0.257773	0.430102
AT1G17270	0.0773101	0.850188	0.0800003	0.669431
AT1G17280	-0.0222619	0.949712	-0.253568	0.0211171
AT1G17285	-0.0517681	0.942608	-0.177518	0.478253
AT1G17290	0.0699322	0.839747	-0.0787507	0.609203
AT1G17300	-0.153031	0.733015	0.267067	0.201239
AT1G17310	0.702757	0.299903	-1.27235	0.000318386
AT1G17330	0.00825165	0.986156	-0.276625	0.0383351
AT1G17340	0.0604813	0.867458	0.0304471	0.858978
AT1G17345	0.452523	0.514418	1.56518	8.53472e-06
AT1G17350	0.146864	0.608267	0.273994	0.0541791
AT1G17360	-0.24635	0.157855	0.54035	9.2548e-07
AT1G17370	-0.146489	0.512431	0.0581949	0.686254
AT1G17380	0.230718	0.869063	-0.808448	0.0631125
AT1G17410	0.133473	0.763923	-0.3259	0.0933847
AT1G17430	0.274604	0.35875	-0.230694	0.221201
AT1G17440	0.079835	0.767363	-0.412052	9.1969e-05
AT1G17450	-0.0854727	0.779364	-0.277175	0.0285017
AT1G17455	0.352947	0.1405	0.193974	0.288188
AT1G17460	-0.460239	0.320771	-0.946767	0.00040315
AT1G17470	0.046966	0.877112	0.0620263	0.63275
AT1G17480	-0.0412379	0.965714	1.0169	0.000392592
AT1G17490	0.283563	0.235554	-0.201629	0.205981
AT1G17500	0.11674	0.703462	0.0596192	0.726243
AT1G17510	0.28962	0.128434	-0.239367	0.076273
AT1G17520	0.231202	0.300637	-0.407347	0.00201851
AT1G17530	0.328127	0.0557801	-0.244873	0.0560647
AT1G17550	-0.123797	0.622228	-0.44251	0.00010486
AT1G17560	-0.0799426	0.869369	-0.13248	0.510479
AT1G17580	0.00727886	0.985995	-0.172242	0.160932
AT1G17590	0.146191	0.8004	-0.873852	5.12344e-05
AT1G17620	-0.473697	0.000304066	-0.0466962	0.747236
AT1G17630	-0.164274	0.81244	0.6534	0.0194859
AT1G17640	0.131755	0.793859	-0.449556	0.0233935
AT1G17650	0.290148	0.501506	-0.100788	0.717325
AT1G17665	0.564555	0.134995	-0.325288	0.231817
AT1G17680	0.0225849	0.949425	-0.04826	0.718871
AT1G17690	-0.100232	0.716524	-0.263945	0.0317642
AT1G17720	-0.130236	0.52862	-0.0632198	0.624342
AT1G17730	0.0214252	0.950837	0.0634513	0.624342
AT1G17744	-0.266352	0.142522	-0.132526	0.341026
AT1G17745	-0.214717	0.273316	-0.228656	0.0703345
AT1G17750	-0.155045	0.712659	0.0989175	0.663303
AT1G17760	0.0134443	0.973637	-0.116359	0.37407
AT1G17780	0.0657342	0.884889	-0.479724	0.00171253
AT1G17790	-0.155016	0.633285	0.0147658	0.944373
AT1G17820	0.00032962	0.99943	-0.0733822	0.664426
AT1G17830	-0.0910297	0.922936	0.491056	0.135506
AT1G17840	-0.446206	0.336985	0.0236675	0.95325
AT1G17850	-0.0156749	0.980424	0.0625756	0.786896
AT1G17860	0.319188	0.26918	0.703903	4.36648e-05
AT1G17870	0.238837	0.478083	0.538821	0.00266929
AT1G17880	-0.0181925	0.961476	-0.0180787	0.903655
AT1G17890	-0.0550042	0.862939	0.327008	0.00425833
AT1G17920	-0.0365819	0.962831	0.272886	0.28039
AT1G17930	0.129564	0.701945	-0.29599	0.0546395
AT1G17940	0.197509	0.407297	-0.146706	0.336016
AT1G17950	0.762707	0.000125326	-0.421317	0.0146368
AT1G17960	1.07196	0.0362357	-1.79162	1.32787e-06
AT1G17970	-0.229147	0.254104	0.965842	1.95424e-17
AT1G17980	-0.0226342	0.952594	-0.0553636	0.704763
AT1G17990	1.72367	4.92904e-08	0.414422	0.166812
AT1G18000	0.24609	0.600109	0.454429	0.0638203
AT1G18010	0.24865	0.579964	0.453991	0.0570639
AT1G18020	1.71503	6.66707e-08	0.427607	0.154031
AT1G18030	0.0474775	0.923423	-0.0389536	0.850029
AT1G18040	-0.154988	0.655176	0.362622	0.0299236
AT1G18060	-0.22051	0.574407	0.61584	0.00261007
AT1G18070	-0.0821232	0.766601	0.00475947	0.974828
AT1G18080	0.00876249	0.983405	0.220334	0.0672732
AT1G18090	-0.136547	0.79886	0.350624	0.128996
AT1G18100	-0.224927	0.723138	1.23227	2.58846e-06
AT1G18140	-0.20776	0.564641	0.65925	0.000216909
AT1G18150	-0.200573	0.272993	0.218348	0.0654867
AT1G18160	0.111992	0.633312	-0.09499	0.454341
AT1G18170	0.0653689	0.943092	0.185314	0.594965
AT1G18180	0.272912	0.383068	0.426412	0.019269
AT1G18190	-0.0581876	0.847836	-0.134623	0.272434
AT1G18193	0.254814	0.804067	0.12771	0.764497
AT1G18200	0.809384	9.349e-05	-0.433567	0.0135801
AT1G18210	0.0658296	0.829338	-0.382551	0.000534968
AT1G18250	-0.133289	0.760176	0.653303	0.000257164
AT1G18260	0.118151	0.634738	-0.0838758	0.54259
AT1G18265	0.100816	0.949519	-0.116595	0.856202
AT1G18270	0.921492	1.73188e-06	0.336095	0.0613665
AT1G18280	0.537824	0.220478	0.138581	0.690384
AT1G18290	0.233088	0.619303	-0.157954	0.555543
AT1G18300	-0.515495	0.141736	0.266054	0.294073
AT1G18320	-0.43787	0.287294	0.0667577	0.844421
AT1G18330	0.0471847	0.9418	-0.115376	0.632555
AT1G18335	0.0921576	0.842326	-0.044235	0.841713
AT1G18340	-0.0861881	0.852355	0.14549	0.459151
AT1G18360	-0.0491005	0.929478	0.00986117	0.96885
AT1G18370	-0.135961	0.642947	0.354498	0.0105462
AT1G18390	0.043884	0.89538	-0.365118	0.00125142
AT1G18400	-1.32436	0.0187795	4.00105	1.82247e-16
AT1G18410	-0.274978	0.69063	0.837623	0.00819782
AT1G18420	-0.0567635	0.915544	0.716702	2.78046e-05
AT1G18440	-0.134051	0.79598	-0.186538	0.433701
AT1G18450	0.0154167	0.964508	0.0990796	0.408006
AT1G18460	0.29268	0.158641	0.558293	3.17083e-05
AT1G18470	0.366509	0.04445	-0.772956	1.05499e-09
AT1G18480	-0.0408569	0.91028	-0.349139	0.00328055
AT1G18485	0.500217	0.370807	0.339833	0.348872
AT1G18490	-0.185187	0.544985	1.24458	9.50783e-20
AT1G18500	0.250585	0.136982	0.0715203	0.603291
AT1G18540	0.0270861	0.942608	0.228878	0.0582907
AT1G18550	-0.145065	0.752137	0.124624	0.590217
AT1G18560	0.269556	0.413831	-0.143372	0.508835
AT1G18570	0.921127	0.000476587	-1.42374	1.87384e-12
AT1G18580	-0.123481	0.606846	-0.143288	0.258767
AT1G18590	-0.361211	0.0888894	-0.402314	0.00870953
AT1G18600	-0.0664965	0.84981	0.360698	0.00528287
AT1G18610	-0.029671	0.957902	-0.0869562	0.683379
AT1G18620	0.0976808	0.781292	0.360453	0.012026
AT1G18630	0.0969474	0.751317	0.134919	0.341709
AT1G18640	0.0971386	0.717954	0.0494273	0.74113
AT1G18650	0.00887892	0.992869	0.136243	0.68435
AT1G18660	-0.371435	0.00203155	-0.0209987	0.877812
AT1G18670	-0.415368	0.0261029	0.823834	3.1802e-09
AT1G18680	0.350511	0.300846	-0.0606728	0.823223
AT1G18690	0.126528	0.712345	0.16504	0.33737
AT1G18700	0.0890029	0.743912	-0.105383	0.421369
AT1G18720	0.224366	0.282996	-0.0899286	0.554136
AT1G18740	0.148171	0.522008	-0.471526	2.2389e-05
AT1G18750	-0.770507	0.296043	-0.92062	0.037813
AT1G18773	0.529958	0.389302	-0.461054	0.22422
AT1G18800	-0.100712	0.66216	-0.0537175	0.68228
AT1G18830	1.54507	0.00886522	-1.20675	0.00445933
AT1G18835	1.22281	2.51506e-05	0.171944	0.600332
AT1G18840	-0.157213	0.447123	0.331453	0.00335522
AT1G18850	-0.225948	0.335691	-0.195085	0.19751
AT1G18860	-0.0673583	0.904176	-1.18384	8.62792e-12
AT1G18870	-0.788769	0.0341214	2.98601	6.0492e-26
AT1G18880	-0.294265	0.052975	0.42196	0.0001133
AT1G18890	-0.267276	0.079768	0.550475	7.42872e-08
AT1G18900	-0.236379	0.223209	-0.628446	5.12219e-08
AT1G18910	-0.102281	0.76583	0.257053	0.0866129
AT1G18940	0.229675	0.680609	0.661357	0.00955545
AT1G18950	-0.0585745	0.853927	-0.1559	0.216928
AT1G18960	0.178162	0.891636	-2.11998	4.6327e-08
AT1G18970	0.232741	0.585382	-2.58095	3.53308e-41
AT1G18975	-0.0426963	0.912494	-0.917879	6.78927e-15
AT1G18980	-0.0740319	0.858485	-0.426455	0.00434248
AT1G19000	0.0696729	0.824962	-0.19011	0.133691
AT1G19010	0.294362	0.450719	0.0928021	0.723183
AT1G19020	0.446534	0.0375041	-1.02946	1.47953e-12
AT1G19025	-0.0458563	0.961789	-0.258441	0.430432
AT1G19050	-1.14242	5.53081e-08	0.37961	0.0767821
AT1G19080	0.10512	0.84073	-0.143008	0.519867
AT1G19070	0.13291	0.926667	-0.5315	0.279332
AT1G19100	-0.180669	0.53901	-0.193107	0.227378
AT1G19110	-0.203896	0.283797	0.00043291	0.997643
AT1G19115	-0.221076	0.837417	-0.449543	0.268048
AT1G19120	0.0986424	0.703452	-0.168151	0.172034
AT1G19130	0.204378	0.254104	0.0269486	0.85558
AT1G19140	-0.240458	0.155084	0.0984366	0.455231
AT1G19170	-0.11939	0.683296	0.10983	0.477189
AT1G19180	-0.113032	0.772968	-0.32681	0.0447353
AT1G19190	-0.184087	0.538214	0.22705	0.162325
AT1G19200	0.259441	0.708695	-0.514545	0.0889414
AT1G19220	0.041077	0.908877	0.10914	0.425982
AT1G19230	-0.201437	0.320417	0.0752119	0.612976
AT1G19240	0.097751	0.810448	-0.157789	0.361602
AT1G19250	0.966193	0.173851	-1.25786	0.00911761
AT1G19270	0.0955994	0.717112	-0.31986	0.0050441
AT1G19290	-0.192912	0.507364	0.0432834	0.829361
AT1G19300	0.0478433	0.936351	0.164237	0.445304
AT1G19310	0.229418	0.234982	-0.248812	0.0467265
AT1G19330	0.198772	0.63954	-0.339455	0.111821
AT1G19340	0.0614323	0.935899	-0.500545	0.0375579
AT1G19350	0.0387494	0.905384	0.128107	0.297132
AT1G19360	-0.00694519	0.986159	0.0979373	0.45177
AT1G19370	0.0192249	0.962466	0.183438	0.156333
AT1G19380	0.829149	0.0546241	0.209452	0.569167
AT1G19394	0.275546	0.616751	-0.377993	0.187912
AT1G19396	0.366515	0.256279	-0.301788	0.15145
AT1G19397	0.304646	0.414511	-0.33051	0.128275
AT1G19400	0.506922	0.000552975	-0.151408	0.271531
AT1G19430	-0.0154519	0.965329	0.11696	0.331413
AT1G19440	-0.155667	0.462596	0.434165	9.6674e-05
AT1G19450	-0.576763	1.64859e-06	0.185781	0.113754
AT1G19480	0.200248	0.535783	0.148146	0.435514
AT1G19485	-0.142281	0.682118	-0.478221	0.00167113
AT1G19490	-0.167651	0.801224	-0.407491	0.128908
AT1G19520	-0.152941	0.50646	0.0502398	0.741664
AT1G19530	3.77964	3.44416e-44	-2.31659	3.01091e-28
AT1G19540	0.255871	0.595022	-0.381521	0.13505
AT1G19550	-0.259422	0.722762	1.03426	0.00408117
AT1G19570	-0.185733	0.677522	1.10135	1.04416e-08
AT1G19580	-0.124346	0.593274	0.114469	0.374235
AT1G19600	-0.0745775	0.819058	0.198211	0.136508
AT1G19610	1.04229	0.495558	1.29144	0.0890767
AT1G19650	0.415407	0.197216	0.456473	0.0337911
AT1G19660	0.645263	3.40921e-05	-0.628431	1.09848e-06
AT1G19680	0.35664	0.0348647	0.0104265	0.953385
AT1G19690	0.0145883	0.982532	0.0239467	0.922245
AT1G19700	-0.343878	0.0181477	-0.344047	0.00235354
AT1G19710	-0.0978931	0.72896	0.112943	0.417754
AT1G19715	-0.918507	1.18572e-08	-0.195747	0.274378
AT1G19720	-0.246201	0.551853	1.03302	2.40645e-07
AT1G19730	0.179644	0.523794	-0.220107	0.151944
AT1G19740	-0.0518102	0.913458	-0.0427392	0.836726
AT1G19750	0.353923	0.711354	-0.798243	0.0371605
AT1G19770	0.342164	0.0392913	-0.501208	2.34282e-05
AT1G19780	0.427035	0.161084	-0.655942	0.000677507
AT1G19790	0.386611	0.663137	-0.192473	0.700194
AT1G19800	-0.0513971	0.893508	0.369343	0.00427267
AT1G19835	-0.242124	0.266754	0.104767	0.509602
AT1G19840	-0.105748	0.847489	0.863839	1.29324e-05
AT1G19850	-0.0134499	0.983405	-0.281963	0.131786
AT1G19860	-0.17456	0.449527	-0.149048	0.29193
AT1G19870	-0.0465683	0.888747	-0.0753753	0.588409
AT1G19880	-0.0119565	0.976887	0.0768053	0.578143
AT1G19900	-0.331363	0.397385	0.508313	0.0268687
AT1G19910	-0.00785396	0.98724	0.358345	0.00968524
AT1G19920	-0.124208	0.591733	0.197619	0.0992082
AT1G19940	-0.530985	0.116729	2.46264	1.21773e-28
AT1G19950	0.0387514	0.964225	0.503539	0.0639156
AT1G19960	0.935643	0.160096	1.06505	0.0189296
AT1G19970	-0.0930863	0.868992	-0.131072	0.593912
AT1G19980	0.142875	0.764265	-0.298082	0.149964
AT1G19990	-0.173321	0.548514	0.130202	0.430784
AT1G20010	0.00965248	0.98541	0.680847	8.87977e-07
AT1G20020	-0.574264	0.286531	1.4482	3.34938e-05
AT1G20030	0.195032	0.726539	-0.426944	0.0908026
AT1G20050	-0.00159304	0.996706	0.0429905	0.75216
AT1G20060	-0.0420132	0.94212	0.305336	0.106491
AT1G20065	0.302783	0.733015	-0.130579	0.7774
AT1G20070	0.241703	0.570028	1.03052	2.54511e-07
AT1G20090	-0.340213	0.0315798	1.0986	7.82709e-24
AT1G20100	-0.0233052	0.95782	-0.396017	0.00209327
AT1G20110	-0.0148431	0.968525	-0.121565	0.329195
AT1G20140	-0.0229201	0.968621	-0.802315	5.35494e-07
AT1G20160	0.038955	0.947788	0.341599	0.0703933
AT1G20190	0.153251	0.634963	0.514352	0.000451406
AT1G20200	0.034284	0.922936	-0.177567	0.146344
AT1G20220	-0.0391661	0.906614	0.0383132	0.791343
AT1G20225	0.0614792	0.831692	-0.313095	0.00343731
AT1G20230	-0.156091	0.840966	0.295514	0.372795
AT1G20260	-0.0427507	0.929029	0.592082	5.50355e-05
AT1G20270	-0.193647	0.403563	-0.0623143	0.699825
AT1G20300	-0.0441061	0.939	-0.336106	0.0743965
AT1G20330	-0.248208	0.164341	0.0730826	0.613709
AT1G20340	-0.136399	0.820116	1.57942	1.54398e-12
AT1G20370	-0.140665	0.612954	0.0753413	0.646227
AT1G20380	0.163579	0.547112	1.5848	3.05724e-39
AT1G20410	-0.136739	0.597221	-0.133162	0.348624
AT1G20430	0.152316	0.440258	0.0275445	0.843653
AT1G20440	-0.145196	0.767209	0.50671	0.0139447
AT1G20450	-0.808394	1.78488e-05	0.3162	0.0785384
AT1G20460	0.152801	0.585255	0.197656	0.183394
AT1G20470	-0.0750719	0.951238	0.326555	0.454723
AT1G20480	-0.192258	0.564895	0.12657	0.534351
AT1G20490	0.0614924	0.880462	0.590873	4.12567e-05
AT1G20510	0.0967451	0.785416	-0.467947	0.000607043
AT1G20540	0.192308	0.488682	0.0856793	0.632345
AT1G20550	-0.0174628	0.972469	-0.0502004	0.784741
AT1G20560	-0.191519	0.352713	0.0872332	0.539246
AT1G20570	0.438661	0.400146	-0.00200827	0.99574
AT1G20575	0.0466262	0.888331	0.127414	0.320579
AT1G20580	0.0747614	0.781437	-0.154508	0.183967
AT1G20590	0.125414	0.904345	0.943878	0.00928463
AT1G20610	0.0225162	0.968966	0.456283	0.00868263
AT1G20620	0.334991	0.139019	-0.766973	1.06253e-07
AT1G20630	1.09765	1.58921e-09	-0.398826	0.0191512
AT1G20640	-0.702446	0.00827161	-1.04017	3.65752e-07
AT1G20650	-0.169197	0.651605	-0.313486	0.0852527
AT1G20670	-0.092158	0.818518	0.136609	0.436191
AT1G20690	0.166809	0.829147	-0.423936	0.168244
AT1G20693	0.11865	0.658435	-0.276462	0.0276855
AT1G20696	0.125261	0.607507	-0.124003	0.345019
AT1G20700	0.599216	0.0197179	-0.547441	0.00447012
AT1G20720	-0.198094	0.681626	0.177858	0.491436
AT1G20760	-0.0106976	0.978813	-0.0409142	0.770444
AT1G20770	-0.0701911	0.826041	0.128868	0.34244
AT1G20780	0.0692404	0.819314	-0.133781	0.2922
AT1G20810	-0.248624	0.562065	-0.0120862	0.967587
AT1G20816	0.00236069	0.997477	0.258957	0.310399
AT1G20823	-1.11641	1.31967e-06	0.0783077	0.761943
AT1G20830	0.0396667	0.930127	-0.14722	0.361366
AT1G20840	0.0417988	0.942608	0.246188	0.205893
AT1G20850	-0.0387996	0.947117	0.55573	0.00186991
AT1G20880	-0.0543508	0.886848	-0.306759	0.0217498
AT1G20890	0.0525894	0.909264	-0.165157	0.338467
AT1G20900	0.405577	0.00477873	-0.0754716	0.588731
AT1G20910	-0.00784296	0.988365	-0.150469	0.360404
AT1G20920	-0.0385338	0.91549	-0.544804	1.23193e-06
AT1G20923	0.234693	0.847836	-0.605147	0.166254
AT1G20930	0.159258	0.568217	0.224272	0.131482
AT1G20950	-0.263571	0.0951737	0.200272	0.0912086
AT1G20960	-0.0332847	0.930133	-0.237587	0.0590079
AT1G20970	-0.0257353	0.950634	0.310173	0.0169493
AT1G20980	-0.0165601	0.969686	-0.0682992	0.669
AT1G21000	0.429188	0.0598779	-1.07458	4.02223e-12
AT1G21010	-0.299401	0.195809	-0.396242	0.00856936
AT1G21050	0.263998	0.106589	-0.325684	0.00385999
AT1G21060	-0.0632858	0.945167	0.58745	0.0504958
AT1G21065	0.0460337	0.908152	-0.214926	0.12582
AT1G21070	-0.0373389	0.943532	0.370488	0.0280691
AT1G21080	0.104915	0.667034	-0.23445	0.0382758
AT1G21090	0.32948	0.29581	0.305841	0.138961
AT1G21100	0.918366	4.0844e-07	-0.882612	1.06603e-08
AT1G21110	0.156555	0.663456	-0.401287	0.0159463
AT1G21120	1.18149	0.00676034	-1.35941	6.80855e-05
AT1G21130	2.42752	1.05275e-14	-1.18377	1.41211e-05
AT1G21140	-0.787144	9.67094e-05	-0.0531694	0.821519
AT1G21150	-0.158212	0.82664	-0.0782714	0.828283
AT1G21160	0.0523107	0.878242	-0.285026	0.0171513
AT1G21170	-0.149696	0.541612	0.243068	0.0626866
AT1G21190	5.80383e-05	1	-0.251339	0.0265241
AT1G21200	0.0105996	0.982203	-0.228711	0.0826891
AT1G21210	0.359018	0.736061	-2.14595	2.60109e-07
AT1G21230	0.232152	0.893755	-2.51922	4.00035e-08
AT1G21270	0.00382686	0.996517	-0.487489	0.0416875
AT1G21280	0.0483029	0.949654	-0.540933	0.0261618
AT1G21310	0.209126	0.670003	0.810166	0.000192916
AT1G21313	0.204301	0.68664	0.834158	0.000169088
AT1G21320	0.145418	0.923981	0.0192793	0.975631
AT1G21326	0.548769	0.35922	-1.42873	2.39243e-08
AT1G21350	-0.0984309	0.888331	-0.195367	0.490933
AT1G21360	-0.0738831	0.893755	-0.253057	0.227531
AT1G21370	0.0568856	0.844857	0.215418	0.050594
AT1G21380	-0.00435946	0.991244	-0.161994	0.175736
AT1G21390	-0.0210682	0.964225	-0.151461	0.339296
AT1G21400	2.4065	1.09596e-12	-0.161837	0.637601
AT1G21410	0.576481	0.00886522	-0.657654	6.17294e-05
AT1G21440	-0.458603	0.0420339	0.296358	0.103778
AT1G21450	0.0915158	0.737096	-0.454263	3.71011e-05
AT1G21460	-0.113419	0.941624	0.0501556	0.934309
AT1G21480	0.107244	0.743912	0.0612697	0.725536
AT1G21510	0.148781	0.886188	0.771328	0.03188
AT1G21520	2.67654	2.73254e-09	-1.13499	0.00251537
AT1G21550	-0.646687	0.496567	-1.37102	0.00150584
AT1G21560	-0.19564	0.447123	0.0961028	0.567018
AT1G21580	0.646832	1.94504e-07	-0.442196	4.97386e-05
AT1G21590	-0.000570514	0.999031	0.402689	0.00125921
AT1G21600	0.274268	0.267219	0.293023	0.0708472
AT1G21610	0.085734	0.757126	-0.245005	0.0380595
AT1G21630	-0.053465	0.871609	0.189307	0.129001
AT1G21640	0.0545914	0.876595	-0.00591321	0.971703
AT1G21650	0.0646944	0.856203	0.127769	0.384886
AT1G21651	0.0216643	0.966199	-0.00918469	0.966284
AT1G21660	-0.434553	0.000867259	0.180093	0.131987
AT1G21670	0.876049	5.66066e-11	0.0932494	0.523838
AT1G21680	0.60517	0.00286752	-0.598735	0.000206269
AT1G21690	0.0881394	0.79587	-0.110568	0.478537
AT1G21695	-0.519973	0.320065	-0.594504	0.0749085
AT1G21700	-0.0390017	0.905127	-0.143707	0.234444
AT1G21710	0.149	0.548514	0.227547	0.0867761
AT1G21720	0.0682542	0.826773	-0.265996	0.02509
AT1G21730	0.34714	0.0228609	-0.064254	0.658858
AT1G21740	-0.114142	0.70488	0.0405776	0.814612
AT1G21750	-0.0209277	0.963556	0.195214	0.18723
AT1G21760	0.0554902	0.859745	-0.428425	6.711e-05
AT1G21770	0.106206	0.645498	-0.0967221	0.433701
AT1G21780	0.172168	0.353547	-0.309442	0.00388583
AT1G21790	0.143347	0.740725	0.194262	0.33131
AT1G21810	-0.378446	0.723816	2.38934	1.55523e-07
AT1G21830	0.531214	0.0154468	0.19483	0.30958
AT1G21840	0.0348351	0.96335	0.150326	0.573767
AT1G21860	-0.513179	0.650213	7.62115	8.09649e-69
AT1G21880	-0.15691	0.554037	0.317153	0.0212902
AT1G21890	0.346572	0.85242	-3.00756	7.65698e-06
AT1G21900	0.0402861	0.914511	0.168833	0.211198
AT1G21910	0.116319	0.893755	0.0949054	0.797527
AT1G21920	0.464178	0.00298824	0.0550267	0.738021
AT1G21930	0.379973	0.0346168	-0.025181	0.887759
AT1G21980	0.117248	0.596114	-0.0127826	0.93036
AT1G22020	0.0794361	0.766694	-0.234856	0.0357879
AT1G22030	-0.375259	0.0446364	0.342358	0.0189296
AT1G22040	0.247241	0.16504	-0.252965	0.0369899
AT1G22050	-0.246511	0.285638	-0.526181	9.17422e-05
AT1G22060	-0.309424	0.0492394	0.485373	1.60956e-05
AT1G22065	0.124734	0.765787	-0.504369	0.00287335
AT1G22070	-0.072467	0.860613	-0.774065	3.02273e-08
AT1G22110	-0.108101	0.898327	-0.672266	0.0184225
AT1G22140	0.0820044	0.847975	-0.32701	0.0380137
AT1G22150	-0.864387	0.210789	-0.839216	0.104053
AT1G22160	-0.579534	0.542678	-1.96001	7.20509e-05
AT1G22170	-0.696857	0.000431578	-0.503591	0.00334105
AT1G22180	-0.0395033	0.917505	-0.377814	0.00200795
AT1G22190	-0.116461	0.600983	-0.0331466	0.813537
AT1G22200	-0.127599	0.524059	-0.0943774	0.424172
AT1G22220	-0.515472	0.176129	-1.0187	1.72391e-05
AT1G22230	-0.45862	0.00618414	0.103273	0.525814
AT1G22250	-0.647532	0.552771	7.20381	4.33143e-163
AT1G22260	-0.278264	0.766601	2.28573	7.33724e-11
AT1G22270	0.0379021	0.91549	-0.322809	0.00513164
AT1G22275	-0.0770651	0.949712	-0.215166	0.624282
AT1G22280	0.148599	0.579768	-0.531296	2.03437e-05
AT1G22290	0.433735	0.460696	1.03005	0.000806871
AT1G22300	-0.0368809	0.919715	0.157125	0.228925
AT1G22310	0.255414	0.293767	-0.0446004	0.811534
AT1G22330	-0.104273	0.877596	0.690652	0.00378112
AT1G22360	0.306158	0.272635	0.856493	1.13927e-07
AT1G22370	0.653797	0.280671	-0.49755	0.220709
AT1G22400	-0.0344395	0.945956	1.15979	3.7198e-15
AT1G22410	0.0299634	0.938489	0.176846	0.17083
AT1G22430	-0.213987	0.631975	0.736485	0.000630515
AT1G22440	0.0488797	0.884913	0.308786	0.009016
AT1G22450	0.000972681	0.99804	0.288826	0.0144626
AT1G22460	-0.241724	0.607287	0.126105	0.654208
AT1G22470	-0.555758	0.0738147	-0.0968232	0.739208
AT1G22480	0.740967	0.190637	1.23188	0.0020768
AT1G22490	0.328052	0.755935	-0.407001	0.400203
AT1G22500	0.269765	0.716793	1.82326	8.08975e-09
AT1G22510	0.19504	0.586219	0.263195	0.167349
AT1G22520	-0.118709	0.641617	0.214897	0.0892778
AT1G22530	-0.333244	0.223184	0.38604	0.0314407
AT1G22540	-0.122177	0.758124	0.338542	0.0514087
AT1G22550	-0.341777	0.122438	0.330387	0.0422302
AT1G22570	0.0572674	0.911126	0.149816	0.428673
AT1G22620	0.0778742	0.780135	-0.010575	0.946037
AT1G22610	0.0768394	0.806992	-0.00964431	0.954817
AT1G22640	-0.198076	0.440266	0.0924633	0.567018
AT1G22650	-0.543428	0.0650608	0.329454	0.161272
AT1G22660	0.0363169	0.938968	-0.111032	0.511105
AT1G22700	0.277257	0.294283	-0.0331558	0.878003
AT1G22710	0.965361	1.56402e-09	-1.29819	5.73646e-22
AT1G22730	0.0643094	0.847836	-0.020626	0.898917
AT1G22740	0.0778583	0.861859	-0.219643	0.213152
AT1G22750	-0.0858474	0.762714	-0.293909	0.0133935
AT1G22770	-0.187797	0.372359	-0.553696	1.46545e-06
AT1G22780	0.110442	0.656487	0.290447	0.0109919
AT1G22790	0.0324754	0.927157	-0.0304082	0.837933
AT1G22800	0.0481946	0.894499	0.346503	0.00643619
AT1G22810	0.270128	0.726596	-0.242346	0.53288
AT1G22830	-0.00109135	0.998674	-0.219357	0.25042
AT1G22840	0.0668108	0.83722	0.0960086	0.490302
AT1G22850	-0.0303101	0.947788	-0.0411871	0.825505
AT1G22860	-0.0667065	0.828952	0.0339635	0.821801
AT1G22870	0.122815	0.704107	-0.376833	0.00769735
AT1G22880	-0.0417719	0.918543	0.440727	0.000787557
AT1G22882	-0.130504	0.66567	0.085128	0.605076
AT1G22885	0.127176	0.618567	0.267325	0.0252212
AT1G22890	1.94277	1.4518e-10	-0.216313	0.426872
AT1G22900	0.265747	0.877112	-0.151664	0.820887
AT1G22910	-0.139885	0.608467	-0.0650183	0.690728
AT1G22920	0.0681566	0.804235	-0.0324381	0.814675
AT1G22930	0.215024	0.310675	-0.634125	1.05381e-07
AT1G22940	0.0894335	0.817684	-0.101556	0.558357
AT1G22950	-0.263381	0.183834	-0.227394	0.0975533
AT1G22960	-0.145364	0.617599	-0.0817325	0.634324
AT1G22970	-0.232273	0.322879	-0.444871	0.00104973
AT1G22980	0.486006	0.225553	1.10231	9.34857e-07
AT1G22985	0.749514	0.00283001	-0.908575	1.08327e-06
AT1G22990	0.421621	0.447837	-0.826223	0.00472956
AT1G23000	0.0330404	0.964225	0.214576	0.400067
AT1G23010	-0.61005	0.0172765	-0.410739	0.0569792
AT1G23020	0.0275473	0.968966	0.966434	1.21256e-06
AT1G23030	-0.0919235	0.835888	0.785827	5.41644e-07
AT1G23040	-0.0977426	0.757932	-0.202691	0.152528
AT1G23050	0.264702	0.411071	-0.0241874	0.923777
AT1G23060	-0.0182445	0.983454	0.0352252	0.915122
AT1G23080	0.0659527	0.820186	0.350103	0.00107605
AT1G23090	0.515407	0.182045	-0.586392	0.0137579
AT1G23100	-0.0324232	0.94379	0.00067019	0.996861
AT1G23110	-0.100942	0.887009	0.153272	0.592897
AT1G23120	0.572646	0.00225474	-0.805278	1.70553e-08
AT1G23140	0.273335	0.431138	0.0983942	0.677146
AT1G23150	0.343617	0.446787	1.23768	1.23559e-07
AT1G23160	-0.295693	0.716532	2.03359	3.71389e-08
AT1G23170	0.0356172	0.937895	0.26039	0.0798346
AT1G23180	-0.0430246	0.925711	0.1516	0.366867
AT1G23190	-0.106595	0.705741	0.37655	0.0021291
AT1G23205	0.0254532	0.968621	-0.178854	0.408571
AT1G23210	-0.34867	0.557077	0.79579	0.0111224
AT1G23220	0.0211086	0.969806	-0.143555	0.434526
AT1G23230	-0.0916873	0.74624	0.0844378	0.551806
AT1G23260	0.0871032	0.721066	-0.0350909	0.79635
AT1G23280	-0.215219	0.230649	-0.113858	0.374529
AT1G23290	-0.0268584	0.940792	0.103098	0.410712
AT1G23300	-0.0268429	0.940792	0.103236	0.410192
AT1G23310	0.18421	0.29959	0.0603228	0.647826
AT1G23330	-0.799759	9.94502e-10	0.116635	0.410565
AT1G23340	-0.246034	0.552771	0.644929	0.00182874
AT1G23360	0.191229	0.657595	-0.268729	0.20309
AT1G23380	-0.0536656	0.883744	0.0156479	0.929339
AT1G23390	0.849642	1.39906e-06	0.141821	0.439955
AT1G23400	-0.0375582	0.922936	0.155256	0.260591
AT1G23410	-0.0904648	0.774974	0.173547	0.204811
AT1G23440	0.104592	0.688538	-0.283294	0.0162508
AT1G23450	0.05577	0.962504	-0.343053	0.336034
AT1G23460	-0.219653	0.462596	0.0575755	0.787633
AT1G23465	-0.246677	0.758041	-0.362857	0.344253
AT1G23480	0.0103438	0.980655	0.388854	0.000799027
AT1G23490	-0.0512941	0.874586	0.098363	0.453793
AT1G23520	-0.227718	0.915195	8.15505	1.06925e-92
AT1G23530	-0.0327534	0.962277	0.0119918	0.967546
AT1G23540	0.0530535	0.960888	0.932176	0.00335673
AT1G23550	-0.308672	0.563132	-0.0127624	0.970463
AT1G23560	-0.110586	0.85242	0.422218	0.0645654
AT1G23710	0.247615	0.493822	-1.33285	9.19295e-15
AT1G23720	-0.411436	0.135154	0.414699	0.0320083
AT1G23730	1.1413	0.0143288	-0.0535483	0.927076
AT1G23740	-0.402935	0.452638	0.414522	0.270366
AT1G23750	0.299418	0.184281	0.278059	0.0691661
AT1G23760	0.647286	0.0549397	1.21541	2.63098e-07
AT1G23780	0.0757117	0.769949	-0.468898	2.09601e-06
AT1G23790	-0.0444702	0.950309	0.492087	0.0377504
AT1G23800	-0.224252	0.249729	0.3001	0.0165288
AT1G23820	0.02026	0.956324	0.0942175	0.461168
AT1G23830	0.360949	0.206399	0.154918	0.471336
AT1G23840	2.47492	0.0024689	-1.29041	0.0133935
AT1G23850	-0.0351051	0.962838	-0.249532	0.317853
AT1G23860	0.275849	0.123208	-0.204285	0.112995
AT1G23870	0.529782	0.0476175	0.33264	0.115364
AT1G23880	0.230827	0.52597	0.341363	0.090477
AT1G23890	0.14878	0.665156	-0.129624	0.473021
AT1G23900	-0.0996127	0.665156	-0.0711954	0.569408
AT1G23935	-0.213193	0.566733	1.39412	3.87226e-16
AT1G23950	0.00185022	0.996706	-0.258656	0.0753612
AT1G23960	0.111147	0.608467	0.183228	0.0935419
AT1G23965	0.218748	0.943685	4.35376	8.52046e-20
AT1G23970	-0.342287	0.199147	0.106671	0.607724
AT1G23980	-0.593847	0.0567359	-0.056497	0.856018
AT1G23985	-0.410193	0.431473	0.121375	0.744772
AT1G24030	-0.109298	0.803324	1.00445	4.36215e-10
AT1G24040	0.0344628	0.943277	0.239329	0.137665
AT1G24050	0.129485	0.540105	0.0640448	0.622882
AT1G24090	-0.251385	0.593122	0.583593	0.013573
AT1G24095	0.25722	0.363326	-0.258678	0.122192
AT1G24100	-0.534007	0.000110386	-0.340655	0.00506671
AT1G24120	-0.204279	0.302675	0.118337	0.394224
AT1G24130	-0.663887	0.0392995	1.17556	8.66947e-07
AT1G24140	0.385655	0.661617	-0.467755	0.162139
AT1G24150	0.0637975	0.822426	0.0726969	0.565648
AT1G24160	-0.0270271	0.940792	-0.0253094	0.865425
AT1G24170	-0.404424	0.0156663	0.27155	0.0485021
AT1G24180	-0.0212954	0.962277	0.242837	0.0830026
AT1G24190	-0.00889384	0.982532	-0.230082	0.0384648
AT1G24210	0.0816702	0.949425	-0.0854713	0.867012
AT1G24240	0.0901081	0.785903	0.175906	0.214097
AT1G24260	-1.18868	0.546229	9.07228	4.08083e-21
AT1G24265	-0.188384	0.751317	-0.566716	0.0236249
AT1G24267	0.0126542	0.978035	-0.271018	0.0327127
AT1G24280	-0.826535	0.000631108	-0.365883	0.0925408
AT1G24290	-0.472714	0.151795	-0.0327132	0.91348
AT1G24300	-0.173621	0.313733	-0.224489	0.0348285
AT1G24310	-0.160299	0.52102	-0.100122	0.508881
AT1G24320	-0.0162857	0.982203	-0.694	0.000705759
AT1G24330	0.052071	0.959434	0.0484326	0.908903
AT1G24340	-0.0129008	0.97958	0.207821	0.163863
AT1G24350	-0.0739728	0.796355	0.102747	0.432049
AT1G24360	-0.138275	0.549924	0.115462	0.386311
AT1G24400	-4.34932	0.00737407	4.92866	8.81272e-29
AT1G24405	-0.239244	0.674985	0.624498	0.00943426
AT1G24420	-0.437343	0.277397	-0.411765	0.13235
AT1G24430	0.361489	0.302493	-1.11604	1.73276e-08
AT1G24440	-0.0878153	0.80585	-0.25362	0.0866478
AT1G24450	0.191154	0.533929	-0.202801	0.231113
AT1G24460	-0.125622	0.598642	-0.100181	0.453946
AT1G24490	-0.0618104	0.854474	-0.21858	0.088536
AT1G24510	-0.0329745	0.923789	-0.0212116	0.887087
AT1G24530	-0.814936	0.000150933	1.08917	2.99175e-09
AT1G24545	-0.210149	0.729649	-0.138781	0.661423
AT1G24560	0.00429313	0.991244	-0.0681686	0.590579
AT1G24575	1.03071	0.00317165	-1.22195	6.90144e-06
AT1G24600	0.163034	0.806834	0.124663	0.694778
AT1G24610	-0.0342576	0.942608	0.253522	0.10441
AT1G24620	-0.505765	0.117783	0.691834	0.00253302
AT1G24625	-0.0976401	0.781667	0.0133229	0.946627
AT1G24706	-0.0514883	0.858152	-0.162848	0.142239
AT1G24735	-0.410066	0.228565	0.315663	0.157547
AT1G24764	-0.133886	0.559194	0.141167	0.266796
AT1G24793	-0.161055	0.669369	-0.375812	0.0304229
AT1G24800	0.0365494	0.91403	-0.234921	0.0399419
AT1G24807	0.135066	0.89538	-0.767805	0.0275031
AT1G24822	-0.112543	0.788361	-0.473812	0.00393591
AT1G24880	-0.120567	0.766365	-0.415592	0.0128655
AT1G24851	-0.0473004	0.961721	-0.722664	0.011003
AT1G24881	0.00945664	0.983271	-0.260049	0.034393
AT1G24996	-0.113817	0.816705	-0.389556	0.0409258
AT1G25054	-0.159409	0.693548	-0.373907	0.0423263
AT1G25055	0.0275742	0.941727	-0.24453	0.0369222
AT1G25083	0.150472	0.883855	-0.748249	0.0352585
AT1G25097	-0.108673	0.802324	-0.461186	0.00594769
AT1G25141	-0.341451	0.681482	-0.709558	0.0610886
AT1G25145	-0.181687	0.639357	-0.37138	0.0449587
AT1G25150	0.0133719	0.973637	-0.227108	0.0556673
AT1G25155	0.135873	0.907111	-0.777791	0.034393
AT1G25180	-0.147865	0.876687	-0.806064	0.0124998
[truncated: 17,892 more rows]

## Sheet: CAS_myb36-2_MYB36Loop#5
	myb36-2_vs_Col-0_logFC	myb36-2_vs_Col-0_FDR_PValue	MYB36Loop#5_vs_WT_logFC	MYB36Loop#5_vs_WT_FDR_PValue
ATCG00020	-0.0928832	0.910007	0.456808	0.411112
ATCG00040	-1.04151	0.0960025	0.029418	0.966694
ATCG00070	-0.0142854	0.988459	0.950011	0.0429772
ATCG00080	0.019749	0.983592	0.964783	0.0527509
ATCG00120	0.139533	0.845035	0.188604	0.730552
ATCG00130	-0.0384195	0.96449	0.372806	0.460633
ATCG00140	-0.19119	0.752497	0.634364	0.150528
ATCG00150	-0.0138338	0.988184	0.141772	0.791714
ATCG00170	-0.867186	0.395536	-0.570174	0.551107
ATCG00180	-0.488888	0.476004	-0.257528	0.687311
ATCG00190	-0.35894	0.547478	-0.0395992	0.94701
ATCG00220	0.155189	0.747178	0.553762	0.11463
ATCG00270	0.32882	0.496162	-0.279613	0.526098
ATCG00280	0.291671	0.539062	-0.137358	0.762622
ATCG00300	0.565514	0.490109	0.0448366	0.955128
ATCG00330	0.433065	0.476677	-0.550163	0.290819
ATCG00340	0.247799	0.685923	-0.454995	0.357008
ATCG00350	0.448925	0.37794	-0.334952	0.482527
ATCG00430	0.401263	0.478701	0.957468	0.0229172
ATCG00470	-0.303341	0.491898	1.02345	0.00174985
ATCG00480	-0.139706	0.764576	1.08452	0.000365509
ATCG00490	-0.195529	0.753673	0.546349	0.250725
ATCG00530	0.183344	0.734838	0.605897	0.113242
ATCG00540	0.0372673	0.961421	0.488711	0.267163
ATCG00550	-0.0138817	0.989381	0.701856	0.202826
ATCG00560	-0.150829	0.868409	0.906547	0.107867
ATCG00580	-0.240671	0.693214	1.07938	0.0131767
ATCG00630	0.201092	0.712439	0.341546	0.459677
ATCG00640	-0.543489	0.353307	1.08794	0.0227444
ATCG00670	-0.175111	0.706378	0.210948	0.60125
ATCG00680	0.314379	0.489139	0.118084	0.792052
ATCG00710	0.2349	0.76635	-0.429323	0.482751
ATCG00720	-0.15514	0.843884	-0.207821	0.738025
ATCG00730	0.0243689	0.983871	-0.180661	0.808429
ATCG00780	-0.528525	0.4886	0.42609	0.533409
ATCG00790	-0.866028	0.0832306	0.753983	0.100028
ATCG00830	0.202824	0.712369	1.13887	0.00239275
ATCG00900	0.143974	0.844575	0.816123	0.0764336
ATCG01020	0.0912953	0.87851	1.26783	0.000574879
ATCG01050	-0.529586	0.392947	-0.176221	0.786338
ATCG01080	-0.61594	0.45064	0.491558	0.516109
ATCG01100	0.0198606	0.986812	0.0614891	0.934123
ATCG01240	0.168061	0.813497	0.777858	0.0915666
ATCG01310	0.218246	0.686511	1.0918	0.00370311
ATMG00030	-0.0659169	0.939584	-1.26075	0.0123351
ATMG00070	0.517821	0.323157	-0.2281	0.641993
ATMG00080	0.145706	0.796763	-0.49095	0.235838
ATMG00090	0.530019	0.183669	-0.759397	0.0266918
ATMG00110	0.708581	0.125438	0.592404	0.176392
ATMG00160	0.0825688	0.889931	-0.019656	0.966731
ATMG00180	0.195039	0.684319	0.477179	0.187771
ATMG00480	0.134433	0.82572	0.22756	0.614329
ATMG00510	0.45695	0.25121	-0.511422	0.139881
ATMG00560	0.607834	0.287833	0.13539	0.823329
ATMG00580	0.420042	0.263738	-0.824226	0.0115425
ATMG00590	0.362785	0.325723	-0.152754	0.677959
ATMG00640	0.443114	0.360213	-0.268049	0.550121
ATMG00650	0.247227	0.683981	-0.132886	0.809561
ATMG00660	0.161706	0.72502	0.401851	0.226119
ATMG00670	-0.0167244	0.980476	-0.687794	0.0599044
ATMG00690	0.348876	0.433203	-0.191842	0.655207
ATMG01080	0.248583	0.48118	0.358573	0.224598
ATMG01090	0.353772	0.41655	0.624082	0.0756971
ATMG01120	0.77299	0.125285	0.0442336	0.939175
ATMG01170	0.359215	0.347404	-0.0209099	0.959669
ATMG01190	0.468894	0.140522	-0.186613	0.56412
ATMG01200	0.953144	0.00547237	-0.373864	0.296199
ATMG01220	0.848331	0.116046	0.0470256	0.940225
ATMG01280	0.425545	0.439126	0.0632466	0.909757
ATMG01330	-0.248139	0.561857	-1.33148	0.000119515
ATMG01360	0.497881	0.217922	-0.55424	0.134653
ATMG01370	0.21972	0.567299	0.573045	0.0556241
AT1G01010	0.816701	0.000285121	-0.371329	0.129799
AT1G01020	-0.318916	0.144158	0.375514	0.0612184
AT1G01040	0.07268	0.826011	0.446329	0.0357337
AT1G01050	-0.0579364	0.844277	-0.316918	0.11218
AT1G01060	-0.111649	0.725606	-0.153658	0.561746
AT1G01070	0.39191	0.223743	-0.672799	0.0174602
AT1G01080	-0.746046	0.0042937	0.845649	0.000655493
AT1G01090	-0.14518	0.503803	0.38634	0.0237035
AT1G01100	-0.699946	0.0415389	-0.0363243	0.933232
AT1G01110	-0.607091	0.384057	0.231448	0.736312
AT1G01120	-1.19553	0.010183	2.00075	3.12277e-06
AT1G01140	-0.0308108	0.938104	0.730766	0.000539477
AT1G01160	-0.116368	0.603364	-0.178541	0.339981
AT1G01170	-0.350018	0.134382	-0.0492463	0.854335
AT1G01180	-0.20142	0.443798	-0.447652	0.0402246
AT1G01210	-0.405817	0.100347	-0.478343	0.0426501
AT1G01220	-0.135524	0.618309	0.021269	0.936379
AT1G01225	-0.921567	0.0690758	0.587455	0.262923
AT1G01230	0.051609	0.853741	-0.360428	0.0525912
AT1G01240	0.557968	0.0101669	-0.157544	0.515309
AT1G01250	0.240323	0.782927	-1.74949	0.00699483
AT1G01260	0.215826	0.320254	0.000144755	0.999352
AT1G01290	-0.120372	0.621145	-0.513313	0.00494236
AT1G01300	-0.891361	0.000534389	1.13693	5.32978e-06
AT1G01320	0.357226	0.298673	0.395982	0.181835
AT1G01340	0.62113	0.0337537	-1.31992	9.76252e-07
AT1G01350	0.0659797	0.845699	0.243583	0.296801
AT1G01355	-0.945236	0.0767542	-3.4112	7.71897e-11
AT1G01360	0.00108964	0.997834	-1.09654	5.85181e-08
AT1G01380	-0.126582	0.859524	-1.86115	0.000409953
AT1G01390	0.0279318	0.960794	-1.31575	1.58439e-05
AT1G01420	-0.231008	0.395244	-1.35761	2.49393e-10
AT1G01430	-0.440398	0.110463	0.956803	3.55363e-05
AT1G01440	0.373898	0.0365908	-0.314056	0.070251
AT1G01450	-0.146964	0.675769	0.240314	0.396399
AT1G01453	0.919569	0.217096	-3.14577	5.61863e-07
AT1G01470	0.593153	0.0502321	0.713099	0.0127336
AT1G01480	2.68347	0.0494178	1.34295	0.280479
AT1G01490	-0.124277	0.621451	-0.351788	0.068206
AT1G01500	0.0927684	0.708428	-0.533772	0.00233313
AT1G01510	-0.0139486	0.964718	0.443666	0.00878914
AT1G01520	-0.156014	0.792958	-1.57607	0.000392398
AT1G01540	-0.175966	0.424983	0.704413	2.98575e-05
AT1G01550	0.0763874	0.800921	-0.276335	0.203188
AT1G01560	1.40577	5.85249e-05	0.212838	0.619551
AT1G01570	-0.190506	0.749336	0.133792	0.804471
AT1G01580	-0.399399	0.376039	-1.14146	0.00242328
AT1G01610	-0.621943	0.0270288	1.04227	4.12384e-05
AT1G01620	-1.14093	0.0265252	2.77177	1.87356e-10
AT1G01630	-0.345084	0.139656	-0.853116	2.81343e-05
AT1G01640	0.36107	0.275331	-1.40569	3.45679e-07
AT1G01650	0.160875	0.539078	0.0535804	0.83738
AT1G01660	0.480177	0.343969	-0.620424	0.166251
AT1G01670	0.137758	0.671839	-0.4214	0.095736
AT1G01680	1.71666	0.00068126	-1.29348	0.0164362
AT1G01690	0.0122054	0.983592	-0.511586	0.11149
AT1G01700	0.22166	0.648585	-0.620101	0.11213
AT1G01710	-0.0080518	0.982119	0.132282	0.518917
AT1G01715	-0.0567785	0.944079	-0.339212	0.526455
AT1G01720	0.314373	0.340851	-0.398328	0.175697
AT1G01725	0.162498	0.57644	-0.315233	0.189199
AT1G01730	0.176882	0.551028	-0.54658	0.0193907
AT1G01740	-0.51343	0.0480269	-0.400229	0.1188
AT1G01760	-0.531863	0.189541	0.955902	0.00510335
AT1G01770	0.403247	0.144263	0.565361	0.0182616
AT1G01780	0.229391	0.530934	0.631196	0.0222229
AT1G01790	-0.144928	0.662333	0.408535	0.0961205
AT1G01800	-0.0363957	0.904601	0.0770641	0.732678
AT1G01820	-0.0889121	0.759632	-0.359798	0.0900973
AT1G01830	-0.119959	0.644154	-1.66327	6.90934e-20
AT1G01840	-0.0959521	0.853303	0.0672513	0.878731
AT1G01860	-0.256982	0.378885	0.407467	0.0998992
AT1G01880	-0.461385	0.431248	1.29991	0.00804898
AT1G01910	0.026737	0.935502	-0.200158	0.325186
AT1G01920	-0.474003	0.0906839	0.231824	0.4272
AT1G01930	-0.0158042	0.9666	0.275912	0.193302
AT1G01940	-0.274463	0.337685	-0.369703	0.154359
AT1G01950	0.0307504	0.929909	0.61713	0.0010403
AT1G01960	0.118543	0.636524	-0.0126405	0.958388
AT1G01970	-0.285954	0.193465	0.781682	1.67423e-05
AT1G01990	0.0139794	0.969042	-0.0720673	0.758547
AT1G02000	0.15438	0.639955	-0.296507	0.26593
AT1G02010	-0.0937588	0.781526	0.145454	0.5896
AT1G02020	0.309969	0.160034	-0.384916	0.0576746
AT1G02050	0.000494958	0.999037	0.33461	0.275449
AT1G02060	-0.0321352	0.945815	0.519227	0.0477101
AT1G02070	-1.1768	0.109365	-3.95204	3.43172e-07
AT1G02080	0.21752	0.391413	0.121108	0.614572
AT1G02090	-0.0337229	0.9058	-0.233561	0.207182
AT1G02100	-0.0255536	0.932648	-0.24009	0.187433
AT1G02110	-0.00659462	0.989239	0.814959	0.000319264
AT1G02120	0.0532734	0.850041	-0.343482	0.0643915
AT1G02130	0.0383035	0.900262	-0.459221	0.014306
AT1G02140	-0.0478638	0.880737	-0.464062	0.0229913
AT1G02145	-0.146181	0.527128	-0.104217	0.624153
AT1G02150	-0.200759	0.576531	0.767783	0.00336293
AT1G02160	-0.277792	0.241235	-0.0682356	0.792663
AT1G02170	0.235729	0.329168	-0.44382	0.0330494
AT1G02180	-0.222857	0.566164	0.080316	0.840237
AT1G02205	0.682065	0.526814	4.87297	8.48985e-09
AT1G02220	1.52929	0.00114044	0.781703	0.114288
AT1G02230	0.707083	0.277226	-2.9878	1.13202e-07
AT1G02260	0.0962229	0.693236	-0.882612	1.92679e-07
AT1G02270	0.386817	0.0471114	-0.568425	0.0016178
AT1G02280	-0.434186	0.270768	0.47132	0.177008
AT1G02290	-0.0948288	0.775473	-0.211902	0.415378
AT1G02300	0.111284	0.657397	-0.208685	0.295523
AT1G02305	0.334326	0.25481	-0.290302	0.28906
AT1G02310	2.45087	0.00110035	0.138259	0.887161
AT1G02330	0.0794117	0.781267	0.065309	0.786184
AT1G02340	-0.273205	0.662358	0.675728	0.155788
AT1G02350	-0.0354763	0.96449	1.35247	0.0011228
AT1G02360	0.157763	0.768226	-0.521676	0.209602
AT1G02370	-0.376933	0.231143	-0.198142	0.536009
AT1G02380	0.747762	0.210544	1.66662	0.00064847
AT1G02390	1.43514	0.0021414	-0.182068	0.755516
AT1G02400	0.64429	0.165095	0.775709	0.05447
AT1G02405	-0.615894	0.244304	-2.65787	1.88595e-06
AT1G02410	0.117099	0.652997	-0.232166	0.271974
AT1G02420	0.0857203	0.848871	-0.0363751	0.924239
AT1G02430	0.267714	0.531284	-0.613439	0.0811121
AT1G02440	0.933581	0.192895	-2.44465	0.000212213
AT1G02450	2.41822	0.00241617	-3.81004	1.74371e-06
AT1G02460	-0.0235262	0.971415	-0.543225	0.134936
AT1G02470	0.837532	0.111978	-0.992751	0.0415589
AT1G02475	0.0601025	0.850414	-0.197333	0.391436
AT1G02500	0.0230529	0.95727	0.0201235	0.947747
AT1G02560	0.0336669	0.939038	-0.558536	0.0238155
AT1G02610	0.282607	0.444032	0.508844	0.0832824
AT1G02620	-0.632522	0.521008	1.84235	0.00745947
AT1G02640	-1.41506	0.00977892	3.60597	2.45288e-13
AT1G02660	1.43323	0.00391043	0.869073	0.0615829
AT1G02670	1.37159	0.105461	0.732909	0.343103
AT1G02680	0.111258	0.677566	-0.312894	0.13262
AT1G02690	-0.33755	0.322326	0.0672687	0.853563
AT1G02720	-0.403814	0.288212	1.1614	0.00016419
AT1G02740	0.0514145	0.85913	-0.434798	0.0211159
AT1G02750	0.169371	0.479791	-0.25038	0.231333
AT1G02770	0.114059	0.841324	-3.55127	1.81011e-19
AT1G02780	-0.355786	0.23138	-0.203096	0.492166
AT1G02816	0.0589433	0.873843	0.294593	0.243855
AT1G02820	-0.419661	0.188098	-0.275644	0.397334
AT1G02840	0.00388259	0.990508	0.120812	0.533263
AT1G02850	-0.0240713	0.963139	-1.75246	1.09385e-10
AT1G02860	0.425366	0.119024	0.801275	0.000472902
AT1G02870	-0.397657	0.284966	-0.100898	0.800501
AT1G02880	0.104239	0.751973	-1.19221	6.47896e-08
AT1G02890	0.116845	0.676228	0.179805	0.426167
AT1G02910	-0.0732024	0.764825	0.448888	0.00696389
AT1G02920	0.0662435	0.909963	-0.77382	0.0329894
AT1G02930	0.226345	0.643878	-0.726032	0.0585055
AT1G02960	-0.141871	0.665564	0.289925	0.254613
AT1G02990	0.179657	0.668106	0.467557	0.12852
AT1G03000	-0.00960844	0.977348	0.298667	0.0974363
AT1G03010	-0.311791	0.671499	-0.0907828	0.891161
AT1G03030	-0.0552454	0.843493	0.0800778	0.713907
AT1G03040	0.00641456	0.985333	-0.42826	0.0141466
AT1G03055	0.281635	0.650171	1.3508	0.00198709
AT1G03060	0.219428	0.56635	0.430527	0.148439
AT1G03080	0.168766	0.806823	0.805873	0.068206
AT1G03090	0.037664	0.919483	2.05338	6.80822e-27
AT1G03100	-0.104741	0.854999	0.678358	0.0725336
AT1G03110	-0.722503	0.0416755	0.998942	0.00229178
AT1G03130	-0.0342116	0.955169	1.01527	0.00116779
AT1G03140	0.231148	0.23548	0.0342841	0.872928
AT1G03150	-0.116942	0.629849	-0.165391	0.418916
AT1G03160	-0.00958504	0.979163	0.223874	0.256108
AT1G03180	0.307262	0.558357	-0.586455	0.225113
AT1G03190	-0.0255552	0.939842	-0.209363	0.317838
AT1G03200	-0.00849062	0.989301	-0.464656	0.159201
AT1G03210	0.0129799	0.97765	-0.7656	0.00133908
AT1G03220	1.05671	0.0271886	3.91707	1.80344e-21
AT1G03230	-0.109057	0.764964	1.46623	2.02628e-10
AT1G03250	-0.0543284	0.837001	-0.205087	0.269257
AT1G03260	-0.0634698	0.840932	-0.0140716	0.958388
AT1G03270	-0.642457	0.186566	1.77941	2.04293e-05
AT1G03280	0.225386	0.246075	-0.242272	0.16849
AT1G03290	0.652518	0.00232439	-0.863503	3.58503e-05
AT1G03300	-0.246272	0.650623	1.79872	7.48852e-07
AT1G03310	0.190117	0.527128	-0.375431	0.117231
AT1G03330	-0.0701411	0.828122	-0.297889	0.191866
AT1G03340	0.483666	0.0840304	-1.32167	1.09712e-07
AT1G03350	0.279615	0.187395	-0.220978	0.270986
AT1G03360	-0.652614	0.118527	0.661656	0.0920429
AT1G03365	0.22773	0.41659	0.506088	0.0227799
AT1G03370	0.241596	0.292848	-0.383656	0.054361
AT1G03380	0.407707	0.109951	-0.125795	0.645394
AT1G03400	0.47353	0.0691043	-0.372098	0.150392
AT1G03410	-0.191411	0.414599	0.168457	0.438045
AT1G03430	0.126996	0.644154	-1.06997	3.99456e-08
AT1G03440	-0.0772454	0.793475	-0.110224	0.6462
AT1G03470	0.00373103	0.995573	-0.136717	0.751241
AT1G03475	-0.326962	0.234894	0.0292482	0.924735
AT1G03495	0.127985	0.886604	-1.52866	0.00441043
AT1G03510	-0.663018	0.28084	-0.134937	0.842197
AT1G03520	-0.0321156	0.937282	0.781617	0.000247578
AT1G03530	-0.173088	0.586824	0.00307341	0.992153
AT1G03540	0.0425366	0.953305	0.552264	0.155951
AT1G03550	0.0372297	0.938226	0.269642	0.357191
AT1G03560	-0.10588	0.807325	0.426464	0.140309
AT1G03590	0.187741	0.399341	0.529471	0.00242328
AT1G03600	-0.490286	0.303371	1.81844	4.76456e-07
AT1G03610	0.195177	0.447658	1.69052	2.68897e-20
AT1G03620	-0.173888	0.709915	0.935249	0.00365317
AT1G03630	-0.346518	0.30726	0.715065	0.0101513
AT1G03650	-0.219697	0.626335	-1.1629	0.000689762
AT1G03660	2.14042	0.0196937	-0.359544	0.725419
AT1G03680	-0.127148	0.656738	0.116968	0.640536
AT1G03687	-0.307518	0.250899	0.637293	0.00492034
AT1G03730	-0.0855816	0.809024	-0.38607	0.122299
AT1G03740	-0.0243913	0.955891	-0.590921	0.0123829
AT1G03750	0.163073	0.617643	0.0155745	0.961033
AT1G03760	0.0502155	0.907575	-0.365317	0.187804
AT1G03770	-0.0935531	0.853473	-0.605913	0.0658417
AT1G03820	-1.23987	0.00700226	-3.14454	2.41e-12
AT1G03830	-0.0501586	0.95461	1.3403	0.00212845
AT1G03840	0.128113	0.876919	-1.51349	0.00467367
AT1G03850	1.42363	0.00479915	0.138341	0.823024
AT1G03860	-0.321251	0.197915	-0.264199	0.270421
AT1G03870	-1.92389	7.41001e-06	2.61879	7.97444e-10
AT1G03900	0.0809205	0.774829	-0.468209	0.0175052
AT1G03905	-0.178611	0.62627	-0.801065	0.00413854
AT1G03910	0.235887	0.282526	0.138949	0.509121
AT1G03930	-0.0724933	0.786852	0.347242	0.0599865
AT1G03940	0.335281	0.76379	-2.40503	0.000815101
AT1G03950	0.293807	0.185559	-0.201554	0.353381
AT1G03960	0.0548052	0.875938	-0.106126	0.68752
AT1G03970	0.279022	0.155652	-0.244923	0.190699
AT1G03990	-0.21478	0.622941	-0.676685	0.044796
AT1G04000	0.0246297	0.949973	-0.00974481	0.971765
AT1G04010	-0.129233	0.69124	-0.587748	0.0161821
AT1G04020	-1.95226	0.00692483	1.0708	0.111845
AT1G04030	-1.33141	0.000240345	0.470776	0.243345
AT1G04040	-1.98065	1.59767e-06	0.782025	0.0755525
AT1G04050	-0.226773	0.714909	-0.329251	0.53703
AT1G04070	-0.187013	0.607442	-0.856183	0.00192536
AT1G04080	-0.130631	0.602073	0.392537	0.0373463
AT1G04100	-0.0544465	0.900858	-0.428094	0.124472
AT1G04105	-0.0518179	0.926217	-0.029719	0.944498
AT1G04120	0.392723	0.0592897	-0.201427	0.337527
AT1G04130	-0.0337692	0.93125	-0.858866	8.68941e-05
AT1G04140	0.108016	0.65383	-0.225621	0.239266
AT1G04160	-0.703731	0.154142	2.17471	5.77928e-08
AT1G04170	-0.419171	0.074888	-0.0656688	0.810619
AT1G04190	-0.253554	0.286662	-0.233768	0.293148
AT1G04200	0.0519532	0.867115	0.858736	2.41193e-06
AT1G04210	0.0200489	0.951866	0.603301	0.000337479
AT1G04220	-0.291859	0.805173	1.0791	0.217649
AT1G04230	0.0529099	0.853735	0.238972	0.224403
AT1G04240	-0.356871	0.414045	0.940103	0.00705112
AT1G04250	-1.08125	0.00137044	0.450977	0.228707
AT1G04260	0.112318	0.748117	0.0429027	0.895478
AT1G04270	-0.673744	0.0312126	-0.179125	0.615207
AT1G04280	0.0613173	0.858226	-0.211999	0.388795
AT1G04290	-0.0917044	0.776421	0.222518	0.377763
AT1G04300	0.375119	0.186499	0.265587	0.314065
AT1G04310	0.158241	0.682308	0.810303	0.00283439
AT1G04340	-0.243529	0.343969	-0.596137	0.00604338
AT1G04350	0.289032	0.27612	-0.222433	0.374016
AT1G04360	-0.803631	0.077051	1.58501	2.54971e-05
AT1G04390	0.132981	0.626347	0.146258	0.527974
AT1G04400	0.229754	0.406232	0.388806	0.0878512
AT1G04410	-0.23188	0.451433	0.0227493	0.944241
AT1G04420	-0.284507	0.409506	0.955889	0.000249448
AT1G04430	-0.650566	0.00363994	1.80315	3.16172e-19
AT1G04440	0.243812	0.323498	1.04074	2.96208e-08
AT1G04480	-0.582104	0.0641332	-0.283211	0.394744
AT1G04500	0.776901	0.128326	0.602614	0.218088
AT1G04510	0.0274303	0.929863	0.116053	0.573374
AT1G04520	-1.97215	0.0058402	2.68232	0.000155932
AT1G04530	-0.296329	0.306185	-0.0417896	0.896065
AT1G04540	-0.192109	0.599135	-0.359438	0.231364
AT1G04550	-0.0735622	0.811249	-0.362434	0.0910055
AT1G04555	0.201446	0.498791	-0.490697	0.0439287
AT1G04570	0.581156	0.146114	-1.53453	3.48668e-05
AT1G04580	1.86533	0.146224	1.18159	0.336234
AT1G04590	-0.217862	0.459306	0.57997	0.0133867
AT1G04600	0.692912	0.156956	1.74035	7.00643e-06
AT1G04620	0.46995	0.0834041	-0.0855891	0.780099
AT1G04625	-0.451466	0.31392	0.319403	0.455996
AT1G04630	-0.388656	0.0908662	0.315763	0.159148
AT1G04635	-0.258023	0.688537	0.186152	0.749096
AT1G04640	-0.206407	0.362696	-0.0420045	0.861874
AT1G04650	-0.0875145	0.902964	0.465128	0.323341
AT1G04680	-1.08917	0.0118136	1.10332	0.00780838
AT1G04690	0.153664	0.555709	-0.429812	0.0364963
AT1G04700	-0.45186	0.406232	-0.0185488	0.974024
AT1G04710	-0.23439	0.300275	0.665777	0.000276782
AT1G04730	-1.56567	0.038854	1.55031	0.0190741
AT1G04750	0.0119797	0.977194	-0.566552	0.00814391
AT1G04760	0.0101212	0.985893	-0.997937	0.000290215
AT1G04770	0.0777526	0.841253	-1.14424	1.2044e-06
AT1G04780	0.601518	0.00651597	-0.171688	0.482751
AT1G04790	0.117891	0.618121	0.527047	0.00201746
AT1G04800	-0.111123	0.914213	2.89187	2.99443e-07
AT1G04810	0.184217	0.332606	0.116278	0.525198
AT1G04820	-0.673617	0.010032	0.931787	0.000215561
AT1G04830	0.141748	0.549479	0.063042	0.780631
AT1G04840	-0.245939	0.679585	-0.294096	0.566604
AT1G04850	0.146859	0.499462	-0.228047	0.214367
AT1G04860	0.0670383	0.814386	-0.301698	0.120746
AT1G04870	-0.0823768	0.808588	-0.428708	0.0648244
AT1G04900	-0.696698	0.113185	-0.0439928	0.934202
AT1G04910	0.00932246	0.977348	-0.157749	0.4091
AT1G04930	0.00152154	0.997834	-0.491149	0.0985105
AT1G04945	-0.212985	0.328926	0.158489	0.444205
AT1G04940	-0.312125	0.141066	0.439026	0.0223165
AT1G04950	-0.171536	0.442272	0.209036	0.290063
AT1G04960	0.242405	0.313239	-0.475192	0.0193246
AT1G04970	0.415708	0.115318	-0.243428	0.354532
AT1G04980	0.1582	0.826507	-0.737768	0.160596
AT1G04985	0.061285	0.808488	0.138873	0.464864
AT1G04990	0.481335	0.0851089	-0.42467	0.114588
AT1G05000	1.4943	0.000377686	0.267288	0.591456
AT1G05010	-0.239951	0.599135	-0.42864	0.249963
AT1G05030	-0.0579176	0.852393	0.0330312	0.89926
AT1G05055	-0.168834	0.52897	0.199547	0.393981
AT1G05060	0.210238	0.360777	-0.685366	0.00022888
AT1G05070	-0.0271991	0.937087	-0.130397	0.567665
AT1G05087	0.0997781	0.756642	0.127492	0.628389
AT1G05090	0.123617	0.645663	0.0672898	0.786238
AT1G05100	3.60706	0.000628745	0.696907	0.549259
AT1G05120	0.44723	0.0168993	0.104426	0.621101
AT1G05136	-0.228118	0.806115	0.338704	0.658981
AT1G05140	-0.0363859	0.908054	0.273298	0.168984
AT1G05150	0.00856415	0.981734	0.391113	0.036245
AT1G05160	-0.106781	0.695442	0.0422203	0.866983
AT1G05170	0.218433	0.383988	-1.06201	8.19468e-08
AT1G05180	-0.00616512	0.985261	-0.271146	0.11608
AT1G05190	-0.577479	0.0603302	0.660867	0.0184076
AT1G05200	-0.199305	0.437437	-0.16162	0.490562
AT1G05205	-0.415252	0.111882	-0.171004	0.539319
AT1G05210	-0.953621	0.0596474	1.97507	1.38818e-05
AT1G05230	-0.137387	0.602364	-0.209805	0.343829
AT1G05270	0.155793	0.450825	0.0499293	0.811007
AT1G05300	0.90724	0.000596871	0.836577	0.00114635
AT1G05310	0.103043	0.881792	1.17669	0.00367591
AT1G05320	-0.322331	0.586407	1.28962	0.00137543
AT1G05340	2.15013	9.85543e-05	0.00455526	0.994804
AT1G05350	-0.217553	0.358238	-0.0303436	0.906825
AT1G05360	-0.103407	0.748057	0.6362	0.00387043
AT1G05380	0.203022	0.359267	0.113108	0.594149
AT1G05385	-0.451735	0.125303	0.181473	0.554989
AT1G05400	-0.454158	0.33824	-0.742836	0.0814126
AT1G05410	-0.120638	0.661124	0.105438	0.662312
AT1G05430	-0.0559094	0.840837	-0.230116	0.234937
AT1G05460	0.0141489	0.977812	0.592177	0.0246396
AT1G05470	-0.615748	0.234632	2.17524	1.70828e-07
AT1G05490	1.26869	0.0333556	-1.75575	0.00213765
AT1G05500	-0.0198602	0.944171	0.0453359	0.81912
AT1G05520	0.162232	0.466722	-0.528184	0.00277213
AT1G05540	-0.782042	0.118032	-0.096228	0.869723
AT1G05560	0.0633436	0.888156	0.308316	0.310963
AT1G05570	0.432899	0.131859	-0.476498	0.0667438
AT1G05575	-0.122535	0.765913	-1.40883	3.45679e-07
AT1G05590	-0.32171	0.181981	0.305356	0.176157
AT1G05600	-0.0393137	0.920126	0.334875	0.158984
AT1G05620	0.296928	0.434243	0.480709	0.133304
AT1G05630	-0.111037	0.736812	0.0959003	0.738297
AT1G05670	-0.16927	0.667664	0.459266	0.117202
AT1G05675	-0.231484	0.679135	-0.0559292	0.916073
AT1G05680	1.9081	0.146218	3.19357	0.00138521
AT1G05690	0.0777098	0.840317	-0.342727	0.197787
AT1G05710	0.355172	0.455243	1.56404	1.4622e-05
AT1G05720	0.0311193	0.931397	-0.325884	0.135261
AT1G05730	-0.157626	0.595042	-0.334691	0.166753
AT1G05750	0.0995298	0.807001	0.103834	0.75122
AT1G05780	-0.125437	0.750438	0.250139	0.414435
AT1G05783	0.772905	0.0310505	-0.81822	0.0192757
AT1G05785	0.0954403	0.776927	-0.804717	0.000551883
AT1G05790	0.293615	0.134891	0.127302	0.523796
AT1G05805	-0.166006	0.484429	0.0925324	0.680066
AT1G05810	-0.680943	0.0162976	0.445241	0.124952
AT1G05820	-0.398485	0.444987	0.290571	0.558203
AT1G05830	-0.0482722	0.887222	0.522589	0.0107142
AT1G05835	0.00239091	0.996273	0.0340934	0.931146
AT1G05840	0.231148	0.292721	-0.0967732	0.664176
AT1G05850	-0.514303	0.0874066	0.716944	0.00823544
AT1G05860	-0.190153	0.440533	0.0855537	0.729523
AT1G05870	0.0571658	0.905389	-0.0166684	0.965842
AT1G05880	2.72847	0.00021535	-2.20386	0.00662607
AT1G05890	0.335829	0.0991232	-0.0344663	0.884969
AT1G05900	-0.0314597	0.918018	0.239759	0.205852
AT1G05910	0.211029	0.37334	-0.357336	0.0740411
AT1G05940	-0.0418904	0.890262	-0.171944	0.415898
AT1G05950	0.156884	0.757998	1.1433	0.000517427
AT1G05960	-0.0588357	0.839908	-0.0825892	0.712987
AT1G05970	0.00118686	0.998098	0.569156	0.032303
AT1G06000	0.352154	0.352747	-0.135913	0.726206
AT1G06010	-0.0507365	0.904217	0.0888977	0.782292
AT1G06040	-0.112528	0.678147	-0.4208	0.037526
AT1G06045	-0.136698	0.539912	-0.388865	0.0269251
AT1G06050	0.396187	0.134372	-0.715548	0.00202371
AT1G06060	0.00306379	0.99284	-0.171855	0.374908
AT1G06070	0.0959136	0.706378	-0.11475	0.59418
AT1G06110	0.0251794	0.93635	0.027092	0.906616
AT1G06130	0.0983759	0.690888	-0.32715	0.0824069
AT1G06140	0.081617	0.911896	-0.00656615	0.991297
AT1G06143	0.276658	0.409506	-0.269414	0.383684
AT1G06150	-0.0767911	0.83566	0.910919	3.62481e-05
AT1G06160	-0.966784	0.0528125	-1.2327	0.00884243
AT1G06180	0.421861	0.425142	-0.858199	0.0579581
AT1G06190	-0.251023	0.423771	0.552792	0.029392
AT1G06200	-0.0574624	0.823481	0.0457529	0.830286
AT1G06210	0.307377	0.0968444	-0.275134	0.120717
AT1G06220	0.012811	0.969042	-0.0472595	0.829456
AT1G06230	0.333215	0.147555	0.228197	0.300193
AT1G06240	-0.252182	0.390584	0.168059	0.556071
AT1G06250	0.356431	0.51723	0.420787	0.383955
AT1G06260	-0.502886	0.401229	0.90604	0.0590986
AT1G06270	-0.283969	0.443578	-0.782349	0.0119196
AT1G06290	0.195972	0.421855	0.114654	0.62169
AT1G06360	-1.89727	0.0497265	9.02807	4.96723e-17
AT1G06380	-0.290438	0.409587	-0.112792	0.751241
AT1G06390	-0.176927	0.42723	0.433143	0.0154796
AT1G06400	0.0717855	0.792276	-0.31588	0.100701
AT1G06410	0.0832731	0.769775	0.441453	0.0223843
AT1G06430	0.531233	0.0355132	0.331378	0.189997
AT1G06440	0.334819	0.530074	0.20062	0.687397
AT1G06450	0.29694	0.236536	-0.351971	0.1188
AT1G06460	0.360633	0.172434	-0.379666	0.119814
AT1G06470	-0.0338927	0.90711	0.0170066	0.940494
AT1G06500	-0.217596	0.346315	-0.113775	0.619289
AT1G06515	-0.281608	0.299937	-0.140798	0.611351
AT1G06510	-0.0655204	0.810255	0.00643577	0.977753
AT1G06520	1.00078	0.133893	0.705961	0.239129
AT1G06530	0.0356265	0.910007	-0.126277	0.560004
AT1G06540	0.0355784	0.910007	-0.12852	0.551829
AT1G06550	-0.502697	0.118265	1.30643	9.77929e-07
AT1G06560	-0.0692995	0.852752	-0.0578318	0.850116
AT1G06570	0.566773	0.0973663	-0.152926	0.682015
AT1G06580	0.298484	0.410919	0.189126	0.57261
AT1G06590	0.0398065	0.908327	0.321374	0.137306
AT1G06620	0.0692767	0.961517	0.885218	0.267541
AT1G06630	0.0525772	0.841781	0.266335	0.130733
AT1G06640	-0.324884	0.291953	0.404871	0.13102
AT1G06645	0.215602	0.313239	-0.12133	0.561431
AT1G06650	0.336132	0.105084	0.00800163	0.973518
AT1G06660	0.371586	0.293873	-0.383086	0.238436
AT1G06670	0.0811193	0.861568	0.503523	0.0883026
AT1G06680	-0.329088	0.53977	1.20118	0.00195391
AT1G06690	0.0525778	0.856299	0.34196	0.0704716
AT1G06700	0.0382676	0.89078	0.364655	0.0334096
AT1G06710	-0.214257	0.522252	0.0376588	0.913467
AT1G06720	-0.320259	0.516413	0.597538	0.127415
AT1G06730	0.0466358	0.899502	0.210151	0.394946
AT1G06740	-0.0625109	0.884883	0.0888887	0.789048
AT1G06750	-0.114422	0.83997	-0.243056	0.580846
AT1G06760	0.231276	0.493276	-0.21706	0.481849
AT1G06770	0.212838	0.3745	0.408682	0.0396167
AT1G06780	0.250093	0.267985	-0.398769	0.0416831
AT1G06790	-0.240319	0.405815	-0.340901	0.187366
AT1G06800	-0.229807	0.439971	0.240768	0.379077
AT1G06820	-0.171923	0.405076	0.318777	0.0610769
AT1G06830	-1.59937	2.71567e-05	-1.59172	6.84268e-05
AT1G06840	-0.27621	0.248306	-0.219722	0.333103
AT1G06850	-0.130137	0.838759	0.951186	0.0166684
AT1G06870	0.112933	0.682086	-0.308437	0.150531
AT1G06890	0.0661076	0.806823	-0.344811	0.0626517
AT1G06900	-0.048046	0.893675	0.685055	0.00104392
AT1G06910	-0.188252	0.627976	0.313543	0.314365
AT1G06950	-0.286294	0.485497	0.601448	0.0647105
AT1G06960	-0.324513	0.209539	0.545463	0.0156932
AT1G07000	0.394803	0.147419	-0.833154	0.000516992
AT1G07010	-0.325471	0.0863243	0.0504912	0.818281
AT1G07020	-0.121535	0.713185	-0.189121	0.494899
AT1G07030	0.102187	0.687508	-0.545883	0.00318272
AT1G07040	0.892717	0.000986315	0.53204	0.0554909
AT1G07050	1.17918	0.230675	0.0882878	0.931551
AT1G07070	-0.865895	0.0283755	-0.0385543	0.939604
AT1G07080	0.0197041	0.956546	-0.208324	0.341807
AT1G07090	-0.643707	0.00482464	-1.6161	7.01211e-14
AT1G07110	0.0107274	0.982599	0.888856	8.04394e-05
AT1G07120	-0.305273	0.466915	-0.600839	0.101728
AT1G07130	-0.268821	0.3277	-0.370678	0.125888
AT1G07135	0.324466	0.412377	1.19045	9.70911e-05
AT1G07140	-0.0482249	0.890882	-0.544581	0.0122609
AT1G07150	0.653024	0.186256	0.760023	0.0780228
AT1G07170	-0.277555	0.255541	-0.233985	0.313234
AT1G07180	-0.347354	0.279306	0.850176	0.00140933
AT1G07200	-0.163614	0.53138	-0.418058	0.0389664
AT1G07210	-0.338689	0.153899	-0.469872	0.0297818
AT1G07220	0.128786	0.629602	-0.0603325	0.809035
AT1G07230	0.303989	0.154142	0.131619	0.551388
AT1G07240	-0.210571	0.369717	-0.648003	0.000656088
AT1G07250	0.208023	0.414316	-0.0945509	0.709028
AT1G07260	-1.69156	0.00974018	-0.921031	0.213098
AT1G07280	0.199567	0.43262	-0.325094	0.128273
AT1G07290	-0.358512	0.283408	0.0666844	0.864064
AT1G07300	0.106788	0.8137	-0.739475	0.0137012
AT1G07310	0.367498	0.121213	-0.188976	0.433803
AT1G07320	-0.749068	0.0819363	1.23996	0.000959346
AT1G07350	-0.164203	0.520478	-0.532188	0.0079491
AT1G07360	0.074869	0.750438	0.0306285	0.886073
AT1G07370	-2.26871	0.000233414	1.99125	0.00145348
AT1G07380	0.220083	0.489497	-1.03642	1.92571e-05
AT1G07390	-0.14488	0.756558	-0.145672	0.708701
AT1G07400	1.28195	0.0387395	1.10251	0.0561638
AT1G07420	0.0954268	0.759831	-0.40051	0.074583
AT1G07430	1.61382	0.00152849	-1.63433	0.000835459
AT1G07440	-0.242798	0.43451	-1.16137	1.22851e-06
AT1G07470	0.295965	0.0901883	-0.0592731	0.7635
AT1G07480	0.192452	0.333393	0.24553	0.158651
AT1G07510	0.309737	0.128817	-0.132993	0.529856
AT1G07500	0.160858	0.875456	-3.13049	1.86857e-05
AT1G07520	0.243091	0.409262	-0.0034527	0.990831
AT1G07530	0.132221	0.592496	-0.166252	0.424522
AT1G07570	-0.542239	0.0171129	0.116024	0.661287
AT1G07590	0.423986	0.349281	0.0470007	0.923024
AT1G07600	0.415467	0.360261	0.0478026	0.921806
AT1G07610	0.949468	0.270702	0.605953	0.425753
AT1G07615	-0.356371	0.235848	0.501953	0.0611983
AT1G07620	0.648271	0.0112924	-1.41725	2.18531e-09
AT1G07630	0.448324	0.0355132	-0.510309	0.0106016
AT1G07640	0.129854	0.638748	-0.425032	0.0406114
AT1G07650	-0.0468289	0.882853	-0.0958551	0.684462
AT1G07660	0.02073	0.952681	0.103878	0.646324
AT1G07670	0.133952	0.544533	-0.299466	0.0908328
AT1G07700	0.0777038	0.787843	-0.1364	0.551063
AT1G07705	0.0093608	0.976752	-0.182374	0.309523
AT1G07720	-0.220605	0.664954	-0.384738	0.363688
AT1G07725	0.0832168	0.768226	-0.104239	0.656391
AT1G07740	-0.0529134	0.921097	-0.242807	0.504424
AT1G07730	0.0171327	0.982599	-0.39321	0.390162
AT1G07745	-0.226983	0.381088	0.348593	0.122393
AT1G07750	-0.129796	0.715371	-0.251291	0.381734
AT1G07770	-0.673804	0.0149624	0.152071	0.636191
AT1G07780	-0.482669	0.12541	0.67708	0.018006
AT1G07790	-0.302315	0.176546	-0.203579	0.364879
AT1G07810	0.479795	0.0417091	-0.3516	0.125759
AT1G07820	-0.319062	0.139432	0.184891	0.398411
AT1G07830	-0.331852	0.263201	-0.231667	0.421151
AT1G07840	-0.148379	0.636491	-0.451955	0.0578313
AT1G07870	0.838176	0.00262713	-0.469271	0.114588
AT1G07890	0.0354536	0.952654	-0.983095	0.00244783
AT1G07900	1.50557	0.000978226	-2.1172	5.03946e-06
AT1G07902	-0.244074	0.504135	-0.744778	0.0159676
AT1G07901	-0.351892	0.383359	-0.811085	0.0238645
AT1G07910	0.0619348	0.860186	-0.123364	0.639062
AT1G07920	-0.270244	0.37242	-0.277938	0.317526
AT1G07930	-0.316723	0.309005	-0.182388	0.551261
AT1G07940	-0.27002	0.363956	-0.281483	0.300865
AT1G07950	0.00399961	0.991624	-0.567055	0.00287617
AT1G07960	0.0599985	0.831184	-0.249608	0.201742
AT1G07970	-0.0996498	0.72791	0.163968	0.485859
AT1G07980	-0.0793205	0.764825	-0.442008	0.0183556
AT1G07990	0.296679	0.180956	-0.296165	0.145872
AT1G08000	-0.0648443	0.879186	0.429504	0.131787
AT1G08010	-0.337699	0.180501	0.253551	0.300143
AT1G08030	-0.141784	0.55491	-0.135079	0.526098
AT1G08040	0.090536	0.732441	0.334685	0.0833354
AT1G08050	1.58799	2.01249e-05	-1.00148	0.0115905
AT1G08060	0.204515	0.588128	0.519646	0.0676026
AT1G08070	-0.0174967	0.985893	0.263522	0.639435
AT1G08090	-0.115992	0.930569	0.300609	0.723602
AT1G08110	0.0920417	0.720327	-0.0141826	0.953069
AT1G08125	0.017218	0.957469	0.0567096	0.797173
AT1G08130	-0.189208	0.477137	0.74205	0.000231364
AT1G08165	-0.378706	0.458457	-0.78389	0.102404
AT1G08180	-0.383206	0.192382	-1.28065	6.1846e-07
AT1G08190	-0.0247335	0.938472	-0.178132	0.364985
AT1G08200	-0.323575	0.277268	0.398073	0.132977
AT1G08210	-0.182595	0.46837	-0.328424	0.123622
AT1G08220	-0.340715	0.350551	-0.672378	0.035292
AT1G08230	-0.548883	0.0592897	-0.472795	0.0907673
AT1G08250	-0.235972	0.609967	-0.488153	0.197739
AT1G08260	-0.364869	0.187735	0.0897001	0.767136
AT1G08270	-0.0680689	0.918018	0.168827	0.725923
AT1G08280	-0.551827	0.135141	0.646092	0.0586127
AT1G08290	0.738279	0.180848	0.0747609	0.902963
AT1G08300	-0.424904	0.243992	0.634987	0.0496407
AT1G08310	0.563058	0.218976	0.43514	0.311574
AT1G08315	0.159478	0.63501	0.429658	0.0940344
AT1G08320	0.0657914	0.924258	1.11895	0.00489763
AT1G08350	-0.064055	0.854446	0.29545	0.218163
AT1G08360	-0.488731	0.106991	-0.0275088	0.939815
AT1G08370	0.243882	0.266788	-0.492697	0.00822963
AT1G08380	-0.143637	0.814356	1.08611	0.00533252
AT1G08390	-0.413384	0.230538	0.671677	0.0258136
AT1G08400	0.0928157	0.778061	-0.185027	0.46737
AT1G08410	-0.13263	0.661501	0.0145831	0.959828
AT1G08420	0.207106	0.338181	-0.270066	0.158648
AT1G08450	0.715151	0.0521487	-0.719235	0.042988
AT1G08460	0.174503	0.443635	0.0249519	0.917422
AT1G08465	0.00153525	0.996967	-0.319883	0.18548
AT1G08470	-0.35732	0.1563	0.378305	0.110068
AT1G08480	-0.153669	0.570115	-0.296684	0.185658
AT1G08490	0.0503291	0.84207	-0.0163306	0.939249
AT1G08510	0.0172502	0.968269	-0.00847354	0.97686
AT1G08520	-0.179875	0.627216	0.964893	0.00015829
AT1G08530	-0.208305	0.432771	0.460763	0.0345427
AT1G08540	-0.168526	0.637253	0.836962	0.000797845
AT1G08550	0.0639406	0.90389	0.831507	0.00517683
AT1G08570	0.222729	0.356089	-0.342547	0.0996414
AT1G08580	-0.455778	0.137687	-0.337574	0.268142
AT1G08590	-0.121515	0.792835	0.630364	0.0434168
AT1G08600	0.316611	0.376966	0.667407	0.0182904
AT1G08610	-0.441578	0.258696	0.711942	0.0326781
AT1G08620	0.316381	0.182647	-0.0607258	0.813738
AT1G08630	-0.375966	0.686177	-1.77098	0.00637766
AT1G08640	-0.34999	0.138854	-0.0434709	0.873769
AT1G08645	-0.099608	0.849841	-0.749604	0.0296932
AT1G08650	-0.0225021	0.970479	-0.611391	0.0600802
AT1G08660	-0.383633	0.0982006	0.616982	0.00253711
AT1G08680	0.187402	0.36212	0.275009	0.116054
AT1G08700	0.224824	0.316381	0.0826227	0.720327
AT1G08710	0.199537	0.422317	-0.15106	0.515984
AT1G08720	0.189229	0.36113	0.500733	0.00246237
AT1G08750	-0.140414	0.574011	0.19413	0.363812
AT1G08760	0.298641	0.164146	-0.256269	0.210291
AT1G08770	-0.051129	0.893162	-0.64899	0.00590633
AT1G08780	-0.130621	0.621451	-0.320918	0.127837
AT1G08800	0.0237901	0.956329	-0.166922	0.532795
AT1G08810	-0.130692	0.748718	-0.0161673	0.966694
AT1G08820	0.248094	0.251392	-0.367664	0.0537789
AT1G08830	0.0583224	0.920796	0.1566	0.713822
AT1G08840	-0.0132866	0.981914	0.152704	0.670579
AT1G08845	-0.118428	0.729397	-0.14447	0.625847
AT1G08880	-0.178995	0.504464	-0.573154	0.0071325
AT1G08890	-0.0322952	0.939406	-0.31165	0.225113
AT1G08900	-0.141953	0.532425	-0.0935067	0.657304
AT1G08910	0.153243	0.585512	0.517933	0.0128733
AT1G08920	1.54144	0.00305314	0.125063	0.843997
AT1G08930	-0.182649	0.539336	-0.40776	0.08981
AT1G08940	0.357783	0.225226	0.0918019	0.771303
AT1G08960	-0.331778	0.187868	0.330596	0.161626
AT1G08970	-0.0155466	0.963992	-0.468967	0.0135392
AT1G08980	-0.152782	0.614186	1.34713	6.17245e-11
AT1G09010	0.112109	0.68936	0.765592	5.42809e-05
AT1G09020	0.106626	0.672725	-0.377824	0.0481275
AT1G09040	0.26606	0.512011	0.813395	0.0061937
AT1G09050	0.376643	0.230327	0.858049	0.000679455
AT1G09060	0.217385	0.347606	0.824781	3.14515e-06
AT1G09070	0.380683	0.219997	0.602326	0.0277918
AT1G09080	1.87988	0.0044808	-1.68199	0.009716
AT1G09090	0.0741279	0.905074	-0.436583	0.320715
AT1G09100	0.151579	0.493795	-0.710435	2.71904e-05
AT1G09130	0.280881	0.237062	0.00542887	0.983323
AT1G09140	-0.0443845	0.898548	-0.494059	0.0203454
AT1G09150	-0.136709	0.51959	-0.0544063	0.795585
AT1G09160	-0.624723	0.0166724	1.25892	9.89018e-08
AT1G09176	2.48587	0.000698985	0.564279	0.4751
AT1G09180	0.602528	0.226666	-0.138915	0.795895
AT1G09190	-0.258589	0.622465	-0.538428	0.230471
AT1G09195	0.0758878	0.807712	-0.139294	0.560004
AT1G09200	-1.50358	6.20773e-05	0.767842	0.0480505
AT1G09210	0.234569	0.603166	-0.66635	0.0624143
AT1G09220	-0.0205125	0.979724	-0.543469	0.231898
AT1G09230	0.316247	0.16408	0.228462	0.28665
AT1G09240	1.02859	0.0120049	-0.547825	0.191638
AT1G09250	-0.189085	0.438202	0.122758	0.597749
AT1G09270	0.0996995	0.659323	-0.0836688	0.673609
AT1G09280	0.0520118	0.855176	0.162577	0.426417
AT1G09290	-0.0610707	0.853898	0.204215	0.392233
AT1G09300	-0.227238	0.348706	-0.330426	0.124277
AT1G09310	-0.308953	0.485275	0.385142	0.315547
AT1G09320	0.334499	0.187395	-0.100174	0.708705
AT1G09330	-0.0254573	0.943738	-0.502794	0.0116082
AT1G09340	-0.386428	0.301291	0.971973	0.00106188
AT1G09350	0.114373	0.872248	-1.96827	1.58511e-05
AT1G09390	-0.372269	0.464586	2.54771	1.45838e-12
AT1G09400	0.748643	0.160606	1.65679	0.000182268
AT1G09415	-0.182058	0.683981	0.0735027	0.854234
AT1G09420	-0.237613	0.48508	1.77104	3.70684e-14
AT1G09430	-0.0451656	0.879379	0.439337	0.0172049
AT1G09440	-0.555423	0.291923	1.78513	1.20287e-05
AT1G09480	-0.304802	0.261573	-0.757434	0.000907302
AT1G09490	0.107934	0.702725	0.211493	0.344722
AT1G09500	2.4749	0.015803	2.71526	0.00640406
AT1G09520	-0.0459147	0.892442	-0.313713	0.15985
AT1G09530	0.51078	0.0508761	0.786348	0.000653442
AT1G09560	0.798955	0.00381114	0.171555	0.595223
AT1G09570	0.05361	0.904339	1.39711	5.80994e-09
AT1G09575	-0.159191	0.818707	3.18542	2.83233e-16
AT1G09580	-0.506511	0.0822872	0.276931	0.363531
AT1G09590	-0.694117	0.0195575	-0.389894	0.213109
AT1G09610	-0.285269	0.612677	-0.274757	0.582612
AT1G09620	-0.0331712	0.926217	0.242615	0.269221
AT1G09630	-0.205447	0.491728	-0.356816	0.161775
AT1G09640	-0.280909	0.277749	-0.215959	0.382465
AT1G09645	0.112361	0.704662	-0.616668	0.00401038
AT1G09660	-0.329746	0.138335	-0.135997	0.561493
AT1G09680	0.502653	0.175795	-1.18942	0.000239238
AT1G09690	-0.623814	0.0557217	0.0844013	0.829018
AT1G09700	-0.346108	0.31525	0.375357	0.221351
AT1G09710	-0.346123	0.231206	-0.0592609	0.852918
AT1G09730	0.150031	0.590393	0.162476	0.486864
AT1G09740	0.396885	0.128868	0.087329	0.765217
AT1G09750	-1.31419	0.0436869	3.77734	6.43804e-12
AT1G09760	-0.258625	0.227253	0.16182	0.439969
AT1G09770	0.168154	0.56465	0.552856	0.01003
AT1G09780	-0.329901	0.288212	-0.0362949	0.915203
AT1G09794	0.15503	0.732441	-0.530908	0.116577
AT1G09795	0.0169338	0.956329	-0.138204	0.47106
AT1G09800	-0.410546	0.329846	0.0527345	0.911282
AT1G09810	-0.135293	0.600529	-0.145349	0.515887
AT1G09815	-0.00557518	0.990334	-0.718748	0.00201539
AT1G09820	0.0248787	0.967726	0.859379	0.00601946
AT1G09830	-0.196476	0.352435	0.0925916	0.661198
AT1G09840	-0.16692	0.412595	0.180119	0.320427
AT1G09850	-0.148825	0.558573	0.732533	6.63028e-05
AT1G09870	0.156974	0.436863	0.161388	0.375169
AT1G09900	-0.328341	0.259033	0.313887	0.24459
AT1G09910	0.19863	0.407923	-0.018168	0.942997
AT1G09920	0.131198	0.603166	-0.327204	0.101198
AT1G09932	1.35556	0.000571916	-0.616021	0.147393
AT1G09940	0.29927	0.141423	0.467897	0.00813229
AT1G09960	-0.476266	0.267531	0.150589	0.743189
AT1G09970	-0.0130573	0.980375	-0.245432	0.409308
AT1G09980	0.0659615	0.79134	-0.00393454	0.985042
AT1G09995	-0.0733798	0.867822	-0.137114	0.687246
AT1G10000	0.0101693	0.989723	-0.258115	0.580225
AT1G10020	-1.06141	0.000109862	1.99874	1.98396e-14
AT1G10030	-0.763999	0.0151898	0.353898	0.297311
AT1G10040	0.72389	0.0132296	-2.17448	1.62716e-14
AT1G10050	0.212079	0.363748	-0.0369154	0.881353
AT1G10060	-0.694776	0.0362118	-0.242827	0.51402
AT1G10070	-0.317863	0.424577	-0.597692	0.0734059
AT1G10090	-0.000359348	0.999037	0.117162	0.616696
AT1G10095	0.108652	0.746751	0.0759759	0.796927
AT1G10120	-0.226584	0.445539	0.926952	5.25965e-05
AT1G10130	-0.0699027	0.773555	0.0312129	0.885108
AT1G10140	0.542388	0.070468	0.177185	0.586848
AT1G10150	0.463894	0.0291223	-0.292035	0.167684
AT1G10155	0.399502	0.0709805	-0.392148	0.0593561
AT1G10170	0.29171	0.139656	-0.178237	0.365372
AT1G10180	-0.0564698	0.842785	0.320121	0.0875801
AT1G10200	-0.136364	0.669001	0.510035	0.0262386
AT1G10210	0.0914276	0.725409	-0.0537678	0.819921
AT1G10230	-0.0113483	0.982599	0.639905	0.0157366
AT1G10240	-0.000301875	0.999386	0.0954958	0.737607
AT1G10270	-0.244584	0.449081	-0.550635	0.0414347
AT1G10280	0.2839	0.351145	-0.872026	0.000701921
AT1G10290	0.39864	0.0441878	-0.628378	0.000577118
AT1G10310	0.0932861	0.706378	0.255878	0.180203
AT1G10320	0.000334553	0.999386	0.524343	0.0816013
AT1G10330	-0.116757	0.781267	0.0281433	0.940895
AT1G10340	1.31664	0.000369248	0.370846	0.3738
AT1G10350	0.158515	0.488993	-0.0165645	0.944967
AT1G10360	-0.127419	0.85551	1.59786	9.42162e-05
AT1G10370	-0.324802	0.675917	3.4531	3.59128e-11
AT1G10380	-0.486402	0.294722	-0.212133	0.666689
AT1G10390	0.273166	0.18347	-0.130816	0.528942
AT1G10395	0.361184	0.284966	0.082088	0.820972
AT1G10410	0.645172	0.005081	0.121678	0.654912
AT1G10417	0.479675	0.271629	-0.798901	0.0392059
AT1G10430	-0.176974	0.452341	-0.5539	0.00358971
AT1G10450	0.102437	0.816879	0.572219	0.045718
AT1G10470	-0.238736	0.545611	1.07792	0.000313547
AT1G10490	-0.0548242	0.83927	-0.207784	0.274328
AT1G10500	0.207926	0.436072	-0.297148	0.200865
AT1G10510	-0.267407	0.282291	0.219053	0.346315
AT1G10520	-0.0319469	0.967049	-0.297752	0.539415
AT1G10522	-0.512678	0.210888	-0.263179	0.532325
AT1G10540	1.30215	0.0257327	-0.35449	0.580478
AT1G10560	0.441342	0.49325	0.150731	0.81103
AT1G10570	-0.0844495	0.763989	0.486163	0.01032
AT1G10580	0.171801	0.424078	-0.151319	0.439621
AT1G10585	0.152361	0.877458	0.519752	0.46291
AT1G10590	-0.0604532	0.859677	-0.484645	0.0300047
AT1G10600	0.0291815	0.920469	0.216208	0.232218
AT1G10610	0.0625293	0.897837	0.145049	0.675563
AT1G10630	-0.200502	0.423762	-0.169409	0.472703
AT1G10650	0.0201882	0.961164	-0.866965	6.88706e-05
AT1G10657	-0.381549	0.480284	1.15662	0.0047204
AT1G10660	0.0410763	0.888435	0.269483	0.155585
AT1G10670	-0.345929	0.111464	0.369104	0.0674777
AT1G10690	0.216902	0.476677	-0.42579	0.0975101
AT1G10700	-0.276631	0.271288	0.909865	7.31983e-06
AT1G10720	0.117169	0.60705	-0.356693	0.0392802
AT1G10730	0.272127	0.238958	-0.393736	0.0536862
AT1G10740	-0.0349819	0.92879	0.908741	1.37066e-05
AT1G10760	0.28401	0.499449	-0.0296887	0.943765
AT1G10820	-0.170678	0.479109	0.197183	0.355015
AT1G10830	-0.0539148	0.870252	0.315798	0.150861
AT1G10840	-0.25344	0.273174	-0.140439	0.542607
AT1G10850	-0.198871	0.644661	0.565832	0.0902551
AT1G10865	0.0657993	0.840115	-0.023351	0.933244
AT1G10870	-0.192451	0.473613	0.330497	0.135925
AT1G10890	0.155807	0.596998	0.179307	0.465108
AT1G10900	0.387414	0.0824317	-0.0109467	0.966697
AT1G10910	-0.345204	0.280615	0.887967	0.000509305
AT1G10920	0.222774	0.439688	-0.289604	0.242158
AT1G10930	-0.305152	0.469019	1.21142	9.38473e-05
AT1G10940	0.148956	0.497818	-0.311636	0.0840524
AT1G10950	-0.117227	0.611058	0.0111221	0.961012
AT1G10960	-0.627665	0.0342712	0.966927	0.000381711
AT1G10970	0.475752	0.11042	-0.296531	0.315496
AT1G10990	-1.58163	1.88628e-07	-1.56548	2.05209e-06
AT1G11000	-0.224429	0.744759	1.01684	0.038331
AT1G11020	0.115731	0.650652	-0.17956	0.400581
AT1G11050	-0.0478756	0.888182	-0.518644	0.0144923
AT1G11060	0.185084	0.396729	0.154572	0.438045
AT1G11090	0.144777	0.650652	-0.745999	0.00155265
AT1G11100	0.624759	0.101603	-0.437824	0.24924
AT1G11130	0.200043	0.633874	1.8014	7.08502e-10
AT1G11170	0.199428	0.666115	-1.16962	0.000506236
AT1G11180	-0.313953	0.170861	0.713939	0.000212167
AT1G11190	3.10096	0.0272834	-0.195948	0.902538
AT1G11200	0.0776635	0.810488	-0.50817	0.0210204
AT1G11210	0.613782	0.0801989	-0.799348	0.0130502
AT1G11220	0.426858	0.461588	-0.996113	0.0497296
AT1G11240	-0.0583136	0.866972	0.372136	0.10002
AT1G11260	0.127001	0.731254	2.22631	2.91301e-21
AT1G11270	0.122791	0.753136	-0.283032	0.348493
AT1G11280	-0.375476	0.166886	0.668748	0.00453596
AT1G11290	-0.0849364	0.884285	0.39538	0.312505
AT1G11300	0.851077	0.00287468	-3.31365	7.77548e-31
AT1G11303	0.358115	0.275823	-0.167771	0.616372
AT1G11310	0.954185	0.000369248	-0.700256	0.0108351
AT1G11320	0.356571	0.425179	-0.623031	0.106317
AT1G11330	0.168438	0.513081	-1.12587	3.2601e-09
AT1G11340	-0.375104	0.286851	-0.121925	0.741632
AT1G11350	-0.363126	0.219251	-0.0235744	0.943718
AT1G11360	0.0288204	0.926164	0.368598	0.04164
AT1G11380	-0.595686	0.0716752	1.92224	1.11015e-12
AT1G11390	0.130426	0.611058	0.0768073	0.745561
AT1G11400	0.0460303	0.877195	0.271765	0.162804
AT1G11410	0.176088	0.614655	-0.118146	0.717002
AT1G11430	-0.357094	0.146218	0.0938005	0.727295
AT1G11440	-0.276274	0.386578	0.373958	0.169362
AT1G11475	-0.352422	0.270818	-0.709662	0.0107126
AT1G11480	0.364821	0.0650722	-0.0499335	0.827718
AT1G11530	-0.184407	0.483955	-0.110848	0.65828
AT1G11545	-2.47392	0.000373332	4.63704	1.00383e-10
AT1G11580	-1.13315	0.0112909	2.23155	1.06119e-08
AT1G11591	-0.0995164	0.804134	-0.727428	0.00757194
AT1G11630	-0.24105	0.362011	-0.21041	0.389424
AT1G11650	-0.117627	0.659162	-0.120763	0.601662
AT1G11660	0.0631132	0.838274	0.453196	0.0203033
AT1G11670	-0.861153	0.0997441	0.966564	0.0411813
AT1G11680	-0.20363	0.301085	-0.111185	0.568311
AT1G11700	-0.288673	0.399283	-2.23221	1.63064e-16
AT1G11710	-0.263351	0.53138	-0.493384	0.158112
AT1G11720	-0.0710641	0.870184	0.92855	0.000266661
AT1G11750	-0.0949237	0.685964	0.0139853	0.950798
AT1G11755	-0.127954	0.687546	-0.365943	0.137962
AT1G11760	-0.0337698	0.9357	-0.161951	0.55344
AT1G11780	-0.142074	0.611307	-0.469756	0.0286722
AT1G11785	-0.162478	0.793269	-1.48993	0.00110024
AT1G11790	-0.309361	0.484098	1.08289	0.0013727
AT1G11800	0.030826	0.945107	-0.513681	0.0461932
AT1G11820	-0.784329	0.00292616	1.3278	7.13813e-08
AT1G11840	-0.100282	0.762089	0.159853	0.542401
AT1G11850	-0.813777	0.490601	4.20419	6.7844e-07
AT1G11860	-0.449036	0.224497	1.12888	0.000158465
AT1G11870	-0.283255	0.368337	0.542633	0.0358536
AT1G11880	-0.237924	0.422618	0.238105	0.388064
AT1G11890	-0.0821395	0.784693	-0.257225	0.255804
AT1G11900	-0.079849	0.842016	0.152406	0.618538
AT1G11905	0.284883	0.370509	-0.153222	0.630402
AT1G11910	0.354853	0.348706	-0.354578	0.305226
AT1G11925	4.60694	0.0140486	2.05289	0.322006
AT1G11930	0.00915641	0.977733	-0.189284	0.310496
AT1G11940	0.0230256	0.974798	1.7586	8.04565e-07
AT1G11950	-0.0363848	0.937037	0.782844	0.00122461
AT1G11960	-0.0466652	0.90284	0.970955	9.72903e-06
AT1G12000	-0.160214	0.641493	0.595245	0.0208774
AT1G12010	-0.901716	0.222127	0.378656	0.621424
AT1G12020	-0.453171	0.0695573	0.282615	0.26378
AT1G12050	0.0313355	0.950358	-0.486713	0.0829417
AT1G12060	-0.519171	0.114317	-0.26297	0.443901
AT1G12080	-1.18969	0.0492654	1.51016	0.00354179
AT1G12090	-0.327436	0.573638	1.46119	0.000380677
AT1G12110	-1.16227	0.000160749	-0.371984	0.281024
AT1G12120	0.128121	0.665575	0.299408	0.184375
AT1G12140	0.406601	0.0632685	-0.394642	0.0593714
AT1G12150	0.191478	0.724673	-0.506732	0.216463
AT1G12160	-0.30857	0.492669	-1.92463	8.82168e-08
AT1G12200	-0.248113	0.469927	-0.587237	0.0365078
AT1G12210	0.452974	0.0923632	-0.778089	0.00120824
AT1G12211	0.482487	0.0731096	-0.786034	0.00116582
AT1G12220	0.0364255	0.914053	0.165079	0.45544
AT1G12230	-0.260483	0.186822	0.976365	6.50246e-10
AT1G12240	-0.144305	0.762848	2.27009	6.68439e-15
AT1G12244	-0.519493	0.115588	0.298018	0.378429
AT1G12250	-0.227461	0.3683	0.780859	8.62592e-05
AT1G12270	-0.0481733	0.872366	0.436698	0.019295
AT1G12280	-0.0437544	0.933742	-0.498476	0.0953071
AT1G12290	0.870822	2.35464e-05	-0.90213	1.70294e-05
AT1G12300	-0.367578	0.314979	0.509381	0.113315
AT1G12320	0.118644	0.656577	-0.24626	0.248014
AT1G12310	-0.153098	0.532366	-0.062656	0.794375
AT1G12330	-0.31141	0.310575	0.434974	0.120092
AT1G12350	0.00386663	0.990546	-0.363506	0.0343053
AT1G12360	0.269356	0.246056	0.202781	0.352945
AT1G12370	-0.0314918	0.95946	0.789118	0.0204775
AT1G12380	-0.36918	0.395748	0.23281	0.606805
AT1G12390	-0.013526	0.9717	-0.134954	0.565751
AT1G12400	-0.227339	0.521705	-0.826961	0.00303249
AT1G12410	-0.0622731	0.831667	0.0949159	0.67816
AT1G12420	0.428411	0.225858	1.58613	1.89962e-08
AT1G12430	-0.00777604	0.98672	0.648179	0.00333555
AT1G12440	-0.188844	0.433252	0.414662	0.0372211
AT1G12450	0.00755622	0.989616	0.569894	0.0470077
AT1G12460	-0.979808	0.0305723	2.54009	1.55969e-10
AT1G12470	0.0266509	0.936462	0.237642	0.226156
AT1G12480	-0.123507	0.728679	-0.833214	0.000996139
AT1G12500	-1.00363	0.00418699	1.44938	8.41569e-06
AT1G12520	0.0937692	0.759387	0.789936	0.00010231
AT1G12530	0.312264	0.181626	0.221736	0.323203
AT1G12550	-0.35019	0.265467	-0.261027	0.402196
AT1G12580	0.105585	0.677872	0.527005	0.00304572
AT1G12620	-0.0148571	0.977348	0.538928	0.0461691
AT1G12640	0.709667	0.0498466	-0.58823	0.0910231
AT1G12650	0.100787	0.761332	0.01248	0.966694
AT1G12680	0.221312	0.285209	0.0218525	0.924504
AT1G12700	-0.190707	0.691831	0.792807	0.0191664
AT1G12710	0.216793	0.528798	-0.879304	0.000799883
AT1G12730	0.000479464	0.999013	0.343072	0.17342
AT1G12750	-0.432505	0.0987303	0.513491	0.0326522
AT1G12760	0.32927	0.132155	-0.360872	0.0773798
AT1G12770	-0.198735	0.561541	0.673856	0.0079491
AT1G12775	-0.330946	0.451604	0.115779	0.791767
AT1G12780	0.368754	0.119611	1.01542	2.01047e-07
AT1G12790	-0.450562	0.259033	0.29496	0.435719
AT1G12800	-0.234213	0.644154	1.37514	5.41596e-05
AT1G12810	0.12823	0.678147	-0.59823	0.00807696
AT1G12820	-0.113681	0.655312	0.0394099	0.86874
AT1G12840	-0.200208	0.40949	-0.239665	0.268219
AT1G12830	-0.210376	0.486417	-0.0564998	0.854798
AT1G12845	0.313359	0.72791	2.18385	0.000158411
AT1G12850	0.0191062	0.951672	-0.514346	0.00209905
AT1G12860	-0.199182	0.601738	0.970894	0.000325859
AT1G12880	-0.0170123	0.970603	-0.0360369	0.911019
AT1G12900	-0.73286	0.112383	1.55173	5.26873e-05
AT1G12910	-0.0782364	0.747594	-0.0312152	0.888489
AT1G12920	-0.220101	0.452917	0.0255379	0.933997
AT1G12930	-0.0481342	0.872161	0.212304	0.299822
AT1G12940	-0.0812597	0.902964	-5.08659	9.27674e-32
AT1G12970	0.141016	0.565247	-0.157292	0.458291
AT1G12990	0.449923	0.0886873	-0.664517	0.00577664
AT1G13000	0.0549815	0.856845	-0.323382	0.110061
AT1G13020	0.21091	0.353737	-0.45404	0.0164825
AT1G13030	-0.437855	0.288368	0.79974	0.0184038
AT1G13040	-0.1049	0.845705	-0.008742	0.98472
AT1G13050	0.00537736	0.994251	-0.14531	0.781698
AT1G13060	0.000565809	0.998666	-0.153092	0.513222
AT1G13080	-0.00811165	0.989381	0.251188	0.446515
AT1G13090	0.38843	0.0974767	-0.181016	0.454495
AT1G13100	-0.0077848	0.985893	0.0220039	0.938386
AT1G13110	-0.411867	0.113103	-0.669012	0.00384395
AT1G13120	-0.0876309	0.79673	0.187895	0.461036
AT1G13150	-0.152434	0.804236	-0.119591	0.822839
AT1G13160	-0.293827	0.384569	0.0867237	0.800587
AT1G13170	-0.322158	0.424748	1.62839	3.88486e-08
AT1G13180	0.0904654	0.757354	0.251164	0.255962
AT1G13190	0.14882	0.478962	0.110514	0.568311
AT1G13195	0.0747907	0.843707	-0.138672	0.636096
AT1G13210	0.260699	0.372726	-0.422115	0.0880267
AT1G13220	0.00248096	0.997834	1.75818	1.78725e-05
AT1G13245	-0.312994	0.292259	-0.276283	0.317492
AT1G13250	-0.132402	0.847269	2.16921	4.40637e-08
AT1G13260	0.393701	0.115109	-0.624195	0.00543694
AT1G13270	-0.0796946	0.833496	-0.456607	0.0709849
AT1G13280	-0.200483	0.57484	-0.0247373	0.945372
AT1G13310	2.68516	0.000192092	-0.098311	0.913604
AT1G13320	-0.172216	0.39155	0.196276	0.277446
AT1G13330	1.21038	0.000166461	-0.599405	0.0881876
AT1G13340	1.22168	0.000163237	-0.666954	0.0554752
AT1G13350	0.171021	0.534037	0.273927	0.218045
AT1G13360	0.305656	0.263305	-0.455277	0.0605835
AT1G13380	-0.609764	0.00721012	0.427454	0.0665294
AT1G13390	-0.0429378	0.898609	-0.535714	0.00879024
AT1G13410	-0.147316	0.869036	-0.447832	0.488149
AT1G13430	-0.0928438	0.943587	-3.2282	9.7901e-05
AT1G13440	-0.310201	0.36924	0.0663793	0.852029
AT1G13450	-0.0600434	0.827016	0.118542	0.565347
AT1G13460	-0.0180736	0.964322	0.0420565	0.881727
AT1G13470	0.840247	0.0100896	-1.47374	1.89392e-06
AT1G13480	0.4533	0.615654	0.250809	0.752076
AT1G13520	2.70988	4.30151e-07	0.290992	0.628085
AT1G13560	-0.136714	0.541412	0.211665	0.258568
AT1G13570	0.0569619	0.845699	0.614395	0.000612463
AT1G13580	-0.316913	0.268862	0.272359	0.309212
AT1G13630	-0.221491	0.616952	0.484433	0.176142
AT1G13640	-0.3379	0.151378	0.155201	0.512795
AT1G13650	-1.04154	0.424684	4.77908	3.41859e-07
AT1G13690	-0.210506	0.356089	-0.307299	0.128287
AT1G13700	-0.093775	0.866499	2.48233	2.14834e-15
AT1G13730	-0.514081	0.074638	0.327944	0.253217
AT1G13740	-0.279509	0.496998	0.952487	0.00184211
AT1G13750	0.0919257	0.827478	-0.197037	0.537653
AT1G13770	-0.249297	0.263143	0.122585	0.582552
AT1G13780	0.123134	0.681055	0.0286461	0.920207
AT1G13810	-0.39826	0.268136	-0.308728	0.36687
AT1G13820	-0.307501	0.144037	0.875549	6.55659e-07
AT1G13830	0.106648	0.841135	-1.69211	6.77207e-07
AT1G13860	-0.137641	0.628797	0.404267	0.0652933
AT1G13870	-0.0489332	0.870411	-0.0384053	0.875194
AT1G13880	0.140672	0.530934	-0.0582769	0.788172
AT1G13900	-0.156251	0.424931	-0.00793212	0.969113
AT1G13910	-0.0166332	0.969062	0.109052	0.691889
AT1G13920	-0.0506526	0.954788	-0.322886	0.587572
AT1G13930	0.110628	0.793269	-0.206373	0.537419
AT1G13940	0.107185	0.801795	0.19652	0.538659
AT1G13950	-0.251862	0.366122	-1.48376	3.45039e-11
AT1G13960	0.563649	0.0042566	-0.227023	0.286404
AT1G13970	1.14506	0.000326614	-1.73583	5.55253e-08
AT1G13980	0.0825719	0.797561	0.586202	0.00439883
AT1G13990	0.854677	0.0153837	-0.254282	0.518342
AT1G14000	0.250432	0.263305	-0.0804965	0.731306
AT1G14010	-0.0022368	0.996159	0.00873224	0.977444
AT1G14020	-0.262105	0.26574	0.386211	0.0592806
AT1G14030	-0.346665	0.343842	0.71298	0.0165867
AT1G14040	0.0671165	0.921747	-0.00682339	0.990034
AT1G14060	-0.545727	0.113302	-0.629328	0.05765
AT1G14080	0.919186	0.0110135	-4.11312	1.87747e-29
AT1G14130	0.646883	0.0877448	0.378976	0.316311
AT1G14140	-0.161078	0.565819	0.069021	0.799261
AT1G14150	-0.189638	0.708858	0.855865	0.0142953
AT1G14160	-0.149444	0.819039	0.9083	0.0270786
AT1G14170	0.0313	0.962105	0.671141	0.0621732
AT1G14180	-0.85167	0.0635218	2.06627	2.8391e-07
AT1G14200	0.284996	0.322057	-1.18651	3.39665e-07
AT1G14205	-0.345333	0.505925	0.991055	0.0120767
AT1G14210	-0.958823	0.00583441	-0.351302	0.35027
AT1G14230	0.106767	0.662405	-0.253182	0.188039
AT1G14250	-2.55799	0.0510057	7.31333	4.18232e-12
AT1G14260	0.588905	0.139656	0.158865	0.707717
AT1G14270	-0.405656	0.113335	0.59245	0.00839203
AT1G14280	-0.499158	0.298829	1.64758	6.74456e-06
AT1G14290	-1.11942	0.00296607	2.5028	5.74037e-13
AT1G14300	-0.372611	0.204272	-0.493645	0.0671674
AT1G14310	-0.0587381	0.863561	0.365668	0.103825
AT1G14320	-0.474947	0.158414	-0.367918	0.264888
AT1G14330	0.871396	0.00569287	0.3471	0.300812
AT1G14340	0.197706	0.475235	-0.525541	0.0185699
AT1G14345	-0.557193	0.0433499	0.495657	0.0607604
AT1G14350	-0.376412	0.302855	-0.556375	0.0995131
AT1G14360	0.0648172	0.897837	-0.611074	0.0632325
AT1G14370	0.399063	0.0747127	-0.652803	0.0012845
AT1G14380	0.0812039	0.789659	0.734463	0.000136101
AT1G14400	-0.0158621	0.969062	-0.323605	0.166914
AT1G14410	-0.185191	0.527128	-0.103976	0.709839
AT1G14430	-1.57497	0.00272557	2.10501	7.11951e-05
AT1G14440	-0.0483762	0.956762	0.765137	0.155398
AT1G14450	-0.351031	0.207653	-0.635328	0.0100406
AT1G14453	-0.346538	0.215349	-0.651825	0.00807028
AT1G14460	-0.578463	0.168779	1.37146	6.12542e-05
AT1G14470	0.0758888	0.926217	0.597027	0.243885
AT1G14480	-0.395665	0.43836	0.181173	0.717564
AT1G14510	-0.101172	0.676228	-0.22566	0.241451
AT1G14520	0.653046	0.413629	-2.45557	6.68112e-05
AT1G14530	0.0269963	0.955891	-0.490236	0.0763528
AT1G14540	1.09235	0.0855462	2.05132	3.58109e-05
AT1G14560	-0.00625285	0.985903	-0.337009	0.0644804
AT1G14570	0.174214	0.460661	-0.291591	0.145999
AT1G14580	0.1596	0.455243	-0.0529556	0.806798
AT1G14590	-0.32011	0.230341	-0.0118063	0.968777
AT1G14600	0.162866	0.611669	0.338734	0.194099
AT1G14610	-0.0623179	0.858087	0.463	0.0366096
AT1G14620	-0.436076	0.17338	-0.20896	0.538557
AT1G14640	0.0555125	0.92345	-0.189642	0.62568
AT1G14650	0.171798	0.491907	0.0686266	0.775108
AT1G14660	-0.0199471	0.962374	-0.0532609	0.855475
AT1G14670	-0.126031	0.640682	-0.0673028	0.789591
AT1G14685	0.122161	0.614087	0.577153	0.000914582
AT1G14687	-0.467283	0.193518	-0.0959585	0.81912
AT1G14690	-0.0706802	0.84071	0.608588	0.00451366
AT1G14700	-0.942679	0.232137	2.97105	1.90927e-06
AT1G14710	-0.246194	0.38297	1.12286	1.60599e-07
AT1G14720	0.132597	0.536401	0.549335	0.000569339
AT1G14730	-0.576248	0.310911	-0.475387	0.380065
AT1G14740	0.246085	0.292721	0.539251	0.00460212
AT1G14770	-0.0302389	0.951261	-0.0537093	0.875979
AT1G14780	0.263616	0.56139	1.94815	1.05562e-10
AT1G14790	0.21113	0.33346	-0.346984	0.0626285
AT1G14810	-0.675217	0.00509588	0.443701	0.0721088
AT1G14820	-0.257896	0.261515	0.607873	0.00152787
AT1G14830	-0.039232	0.884116	0.0389528	0.855314
AT1G14840	-0.400109	0.377681	1.79795	9.88939e-08
AT1G14850	-0.0546633	0.854633	0.159131	0.461036
AT1G14860	0.638793	0.329877	2.29733	1.07077e-06
AT1G14870	0.517308	0.190513	1.5341	3.48891e-06
AT1G14880	1.09819	0.117146	-2.9943	4.08743e-06
AT1G14890	-0.225546	0.749517	3.9882	1.12469e-19
AT1G14900	-0.381966	0.297348	1.43411	9.17784e-07
AT1G14910	0.249793	0.187605	-0.0731581	0.719711
AT1G14920	-0.36076	0.113869	0.429701	0.0398427
AT1G14970	-0.925703	0.0267272	0.862446	0.0376721
AT1G14980	-0.576567	0.100994	-0.586907	0.082398
AT1G14990	-0.246186	0.358671	-0.0616159	0.831244
AT1G15000	-0.681216	0.01589	0.734057	0.00636548
AT1G15010	1.20462	0.0199244	4.5173	1.81634e-24
AT1G15020	-0.0399159	0.890633	0.374798	0.0350082
AT1G15030	-0.350095	0.0558842	0.327093	0.0607626
AT1G15040	-0.169836	0.745713	2.12263	3.76041e-10
AT1G15060	0.147633	0.535426	-0.02657	0.912819
AT1G15080	-0.286236	0.635387	1.23802	0.00395284
AT1G15100	-0.200745	0.498173	-0.773296	0.000999602
AT1G15110	0.0224597	0.964219	0.00873932	0.980051
AT1G15120	-0.295771	0.347935	-0.919656	0.000429589
AT1G15125	-0.876592	0.0581746	-1.92074	8.98522e-06
AT1G15130	0.465797	0.0077718	0.0482001	0.824413
AT1G15140	-0.209345	0.284605	0.125	0.514768
AT1G15160	-0.246161	0.689798	1.31462	0.00264979
AT1G15165	-0.332523	0.428441	0.423848	0.245485
AT1G15170	-0.505733	0.0366587	-0.606694	0.00845122
AT1G15180	-0.398919	0.294894	1.4819	6.78809e-07
AT1G15190	0.0710929	0.918498	-0.625	0.171756
AT1G15200	-0.0795222	0.804243	0.239058	0.29533
AT1G15215	-0.30401	0.273159	0.0106398	0.972617
AT1G15220	-0.19897	0.440533	-0.134791	0.584863
AT1G15230	0.123434	0.62842	0.279449	0.167684
AT1G15240	0.19339	0.413629	0.0142602	0.954816
AT1G15250	-0.456553	0.156104	-0.187868	0.582861
AT1G15260	-0.362549	0.291033	0.0234642	0.951017
AT1G15270	0.0359939	0.929479	-0.336769	0.171467
AT1G15280	0.11691	0.611058	0.0700717	0.736852
AT1G15290	-0.246695	0.576056	1.46899	1.47469e-06
AT1G15310	0.614626	0.0724133	-1.1561	0.000188189
AT1G15340	0.229219	0.431676	0.607235	0.00749734
AT1G15350	-0.141015	0.525111	-0.526914	0.00199913
AT1G15370	-0.113941	0.685914	-0.181547	0.441797
AT1G15380	2.78626	0.00146319	2.01557	0.0217296
AT1G15390	-0.353397	0.134664	0.139445	0.575948
AT1G15400	0.00592945	0.988184	-0.451393	0.0241824
AT1G15410	-0.387274	0.27301	-1.63024	1.93966e-08
AT1G15415	-0.390681	0.303322	-1.75229	4.68776e-08
AT1G15420	-0.220369	0.549911	-0.327809	0.290429
AT1G15430	0.336935	0.300475	-0.136938	0.680495
AT1G15440	-0.497101	0.0870438	-0.399156	0.162102
AT1G15470	0.091268	0.747594	0.300688	0.151976
AT1G15480	-0.259938	0.565464	0.430559	0.251412
AT1G15490	-0.315348	0.282089	0.171382	0.557759
AT1G15500	-0.307272	0.246655	0.123263	0.647041
AT1G15510	-0.386569	0.430114	0.623268	0.121056
AT1G15520	3.18339	0.000204919	-0.0128658	0.990596
AT1G15530	0.0904847	0.706773	-0.063916	0.762541
AT1G15550	0.160135	0.882165	-0.36913	0.63516
AT1G15625	0.300607	0.815393	-2.69667	0.00319881
AT1G15660	-0.058143	0.88824	0.785626	0.00125645
AT1G15670	0.548245	0.1092	-0.449835	0.167302
AT1G15690	-0.260114	0.348493	0.600318	0.00829061
AT1G15700	-0.0394668	0.943741	0.514604	0.0983682
AT1G15710	-0.0951419	0.765401	0.735709	0.000571487
AT1G15720	-0.297936	0.512274	0.200897	0.633938
AT1G15730	-0.319304	0.133225	0.583656	0.00148557
AT1G15740	0.179132	0.544605	-0.0978542	0.724318
AT1G15750	0.145936	0.565247	0.169083	0.432932
AT1G15780	0.429453	0.0632685	-0.0889605	0.729478
AT1G15790	0.393616	0.176346	-1.52023	7.94907e-10
AT1G15800	0.0828293	0.810084	-0.336897	0.167584
AT1G15810	-0.406919	0.261573	0.943375	0.00132098
AT1G15820	-0.413773	0.494326	1.53149	0.000528606
AT1G15830	-0.832454	0.288129	2.35642	6.57634e-05
AT1G15860	0.177248	0.475345	-0.423072	0.0379065
AT1G15880	0.127857	0.555799	0.00445102	0.983211
AT1G15885	-0.131639	0.702725	-0.235578	0.398953
AT1G15890	0.449361	0.07244	-0.727989	0.00104306
AT1G15900	-0.385378	0.545611	-1.59672	0.001327
AT1G15910	-0.169977	0.688995	0.837727	0.00434069
AT1G15920	0.155679	0.527614	-0.00430208	0.985754
AT1G15930	-0.648852	0.0845434	0.0930825	0.8327
AT1G15940	0.260652	0.59374	0.956398	0.00543453
AT1G15950	0.265024	0.347935	-0.592231	0.0121241
AT1G15960	0.219919	0.384569	-0.571619	0.00552917
AT1G15970	-0.163896	0.650712	0.613079	0.0229412
AT1G15980	-0.21011	0.636834	1.02124	0.00086274
AT1G15990	-0.2398	0.604326	1.01639	0.00200501
AT1G16000	-0.610576	0.0999749	-0.293061	0.456636
AT1G16010	0.0964382	0.706378	-0.322681	0.0905812
AT1G16020	-0.247545	0.359575	0.66758	0.00183104
AT1G16030	0.0242105	0.952216	0.203025	0.397438
AT1G16040	0.000345991	0.999037	-0.677761	0.000442721
AT1G16060	-0.187587	0.702466	-0.272184	0.515887
AT1G16070	-0.163599	0.745271	-0.0710077	0.88086
AT1G16080	-0.3976	0.147094	0.63923	0.00706329
AT1G16090	0.590729	0.0316352	-1.76697	2.0153e-12
AT1G16110	0.447369	0.0897562	0.658201	0.00381524
AT1G16130	0.887803	0.00116126	1.35501	4.77028e-08
AT1G16170	-0.477991	0.142886	0.936279	0.000944088
AT1G16180	0.0293978	0.951866	-0.51367	0.0588631
AT1G16190	-0.303267	0.338191	0.692199	0.00806852
AT1G16210	0.165438	0.43262	-0.0818133	0.690383
AT1G16240	0.223211	0.369965	-0.054676	0.836082
AT1G16250	0.0707572	0.79195	-0.121079	0.568808
AT1G16260	0.311451	0.370014	0.0188096	0.959091
AT1G16270	0.296792	0.161952	0.0452384	0.849964
AT1G16280	-0.221917	0.391444	0.00155376	0.99535
AT1G16300	-0.699747	0.0160446	-1.73104	7.97151e-10
AT1G16310	0.152999	0.749661	-0.672157	0.0561765
AT1G16320	0.103385	0.642273	-0.137098	0.463371
AT1G16340	-0.023129	0.960493	1.34711	4.5808e-09
AT1G16350	-0.509572	0.0494178	0.665535	0.00538462
AT1G16400	-0.581165	0.350003	-0.622287	0.259002
AT1G16410	-0.125894	0.855176	0.209942	0.678098
AT1G16420	0.87976	0.120101	-1.615	0.00173602
AT1G16430	-0.455702	0.167422	-0.0302227	0.939945
AT1G16445	-0.660458	0.0397511	0.253447	0.467186
AT1G16460	-0.110273	0.644384	-0.123463	0.548868
AT1G16470	0.0786745	0.795179	-0.125439	0.607871
AT1G16480	-0.290529	0.594601	0.124094	0.814192
AT1G16490	0.0424845	0.9357	-0.159564	0.658697
AT1G16500	0.531417	0.175562	-1.2388	0.000370257
AT1G16510	0.323287	0.547258	0.508956	0.257725
AT1G16515	-0.109103	0.88629	-1.79274	0.000549726
AT1G16520	-0.0115277	0.985893	0.142933	0.718162
AT1G16530	3.55388	4.7132e-06	2.25538	0.00159747
AT1G16540	0.456878	0.0528763	0.0315953	0.91207
AT1G16560	-0.10479	0.677872	-0.188928	0.360083
AT1G16570	-0.226398	0.291368	-0.254517	0.195716
AT1G16590	-0.000832958	0.998324	-0.34463	0.156308
AT1G16610	-0.0518374	0.853725	-0.254487	0.190141
AT1G16640	-1.13133	0.00219288	-0.822679	0.0414299
AT1G16650	-0.438319	0.109024	0.273649	0.318013
AT1G16670	0.435594	0.0669347	-0.558289	0.0112949
AT1G16680	-0.0128035	0.977348	0.306172	0.201193
AT1G16690	0.00776932	0.987272	-0.0187504	0.953069
AT1G16700	1.2329e-05	0.999933	-0.314785	0.151193
AT1G16710	0.328382	0.254096	0.176111	0.520852
AT1G16720	0.100517	0.804224	0.830377	0.00120168
AT1G16730	-0.107663	0.728453	-0.762536	0.000504089
AT1G16740	-0.305111	0.220544	-0.277519	0.238613
AT1G16750	-0.278609	0.422198	-0.0277154	0.941779
AT1G16780	-0.411908	0.136637	0.256021	0.360083
AT1G16790	-0.391818	0.248341	0.106787	0.772655
AT1G16800	-0.17713	0.630519	0.486697	0.0773798
AT1G16810	0.207427	0.372197	-0.109123	0.631891
AT1G16820	0.155511	0.650786	0.240136	0.39741
AT1G16825	-0.538446	0.0761159	0.620467	0.031716
AT1G16830	-0.713034	0.319742	-0.392647	0.594826
AT1G16840	0.114889	0.647685	-0.316927	0.103424
AT1G16850	0.888288	0.0863243	2.60425	5.02595e-09
AT1G16860	-0.22932	0.343001	0.433441	0.0354838
AT1G16870	-0.299497	0.266453	0.526096	0.0219506
AT1G16880	-0.168517	0.547554	0.235838	0.320044
AT1G16890	0.157247	0.561541	-0.457556	0.0302355
AT1G16900	-0.0596304	0.834989	0.234978	0.243227
AT1G16916	-0.199189	0.569541	-0.138783	0.669794
AT1G16920	-0.632926	0.0459649	1.84537	4.67031e-11
AT1G16930	-0.270334	0.347746	-0.359167	0.167901
AT1G16960	-0.172652	0.598538	-0.424349	0.11452
AT1G16970	0.137539	0.59896	-0.144663	0.524194
AT1G17020	1.40222	0.00986376	0.258362	0.67744
AT1G17030	2.52784	0.0461724	-0.244358	0.869576
AT1G17040	0.231569	0.382896	-0.396019	0.0817922
AT1G17050	0.0324957	0.934732	0.466234	0.0355042
AT1G17060	-0.722128	0.10266	1.6926	1.74878e-06
AT1G17070	0.101884	0.697766	-0.140162	0.522085
AT1G17080	0.127715	0.693933	-0.900901	0.000106381
AT1G17090	-0.411611	0.411442	-1.30117	0.00327073
AT1G17100	-0.102988	0.676053	0.63277	0.000231201
AT1G17110	-0.163427	0.610566	0.57016	0.0144597
AT1G17120	-0.224612	0.305154	-0.0699585	0.760214
AT1G17130	0.233909	0.239174	-0.16767	0.379344
AT1G17140	-0.372709	0.227159	0.44765	0.103743
AT1G17145	0.112078	0.651619	-0.0350191	0.880687
AT1G17147	0.273264	0.39712	-1.22364	1.99666e-06
AT1G17160	0.0438047	0.895111	-0.286294	0.189098
AT1G17170	0.0925873	0.904977	-0.518705	0.325142
AT1G17190	0.0748388	0.947028	0.34968	0.652407
AT1G17200	-0.466867	0.0908862	0.268897	0.344129
AT1G17210	0.204135	0.356089	0.129757	0.538174
AT1G17220	-0.0629881	0.892877	0.796851	0.00333596
AT1G17230	-0.137089	0.722383	0.663143	0.0115659
AT1G17240	0.487626	0.219639	-0.622391	0.0819493
AT1G17250	-0.0673464	0.830496	-1.03433	1.60667e-07
AT1G17260	-0.965864	0.0497468	0.16118	0.777458
AT1G17270	-0.01518	0.972415	0.060402	0.837843
AT1G17280	0.11675	0.58987	-0.295951	0.0789124
AT1G17290	-0.130667	0.664954	0.630487	0.00327073
AT1G17330	-0.0308875	0.926941	-0.389949	0.04909
AT1G17340	0.352099	0.0638456	0.0584331	0.789058
AT1G17350	-0.556103	0.0535741	0.384185	0.189621
AT1G17360	-0.0661796	0.930635	1.35645	0.000501957
AT1G17370	0.108826	0.63917	-0.0221467	0.922066
AT1G17380	0.408402	0.679171	2.62289	6.26076e-05
AT1G17410	-0.278037	0.360877	0.374145	0.159992
AT1G17420	0.131955	0.837192	0.743513	0.0777673
AT1G17430	-0.130823	0.724585	-0.656575	0.0157639
AT1G17440	0.420813	0.0531779	-0.454701	0.0265159
AT1G17450	0.314624	0.186775	-0.660414	0.00117756
AT1G17455	0.267386	0.335626	-0.57097	0.0158501
AT1G17460	0.487237	0.149781	-0.980897	0.00115998
AT1G17470	-0.158897	0.506758	0.0967769	0.664612
AT1G17480	0.0707789	0.89067	-1.15742	0.000282297
AT1G17490	0.126082	0.705441	-0.352719	0.169362
AT1G17500	0.474888	0.0365296	-0.395669	0.0682081
AT1G17510	-0.149159	0.67286	-0.805615	0.00205671
AT1G17520	0.240297	0.32756	0.0532809	0.835376
AT1G17530	0.104606	0.713036	0.00599727	0.981683
AT1G17550	0.470498	0.0549445	-0.69096	0.00210025
AT1G17580	0.169494	0.616261	0.436508	0.0841916
AT1G17590	-0.402502	0.0900575	-0.873417	6.95614e-05
AT1G17600	0.634753	0.0531809	-0.423238	0.197105
AT1G17610	0.628799	0.0824317	-0.544515	0.121424
AT1G17615	3.21363	0.0110936	-2.36783	0.0857512
AT1G17620	-0.342221	0.392467	1.0285	0.00114552
AT1G17630	-0.315735	0.575846	0.181984	0.733991
AT1G17640	0.0671581	0.866078	-0.588833	0.0221964
AT1G17650	-0.651197	0.124771	1.26525	0.000446296
AT1G17665	0.917946	0.11501	0.852875	0.105909
AT1G17680	0.25731	0.296945	0.0869521	0.728024
AT1G17690	-0.220709	0.435052	0.118283	0.661112
AT1G17700	-0.631046	0.356872	-0.0194861	0.979533
AT1G17710	-0.230943	0.792619	1.90621	0.000739032
AT1G17720	0.168966	0.40949	-0.0813903	0.683785
AT1G17730	0.0565961	0.846798	-0.00286543	0.990596
AT1G17744	0.363695	0.552814	-0.262518	0.648806
AT1G17745	0.355455	0.566937	-0.333543	0.551829
AT1G17750	-0.453555	0.530074	1.68206	0.00112633
AT1G17760	0.237296	0.222127	0.0266909	0.903625
AT1G17780	0.272508	0.199224	-0.384819	0.0433519
AT1G17790	0.285413	0.261635	0.174762	0.481013
AT1G17820	0.251279	0.33743	0.143187	0.565028
AT1G17840	-0.182529	0.555369	0.294022	0.256143
AT1G17850	-0.384485	0.16967	0.814659	0.000564806
AT1G17860	-0.0132283	0.982414	2.15512	2.59124e-16
AT1G17870	0.018037	0.976293	1.055	0.000350701
AT1G17880	-0.524563	0.0576357	0.247025	0.388773
AT1G17890	-0.0142317	0.97348	-0.298576	0.221351
AT1G17920	0.0102209	0.991677	0.158775	0.810071
AT1G17930	0.160421	0.547919	-0.0543453	0.833432
AT1G17940	0.0574686	0.856414	0.253919	0.251507
AT1G17970	-0.141217	0.729093	0.552418	0.0617797
AT1G17980	0.0858304	0.718708	-0.132693	0.491267
AT1G17990	-0.0100417	0.981274	-0.417406	0.05655
AT1G18000	0.113454	0.6671	0.0299506	0.90556
AT1G18010	0.109612	0.682086	0.0392867	0.874894
AT1G18020	-0.0162947	0.968269	-0.418666	0.0569632
AT1G18030	-0.0796269	0.798454	-0.0670434	0.797634
AT1G18040	-0.275972	0.397154	0.55544	0.0475883
AT1G18060	-0.320695	0.310397	1.05925	2.11561e-05
AT1G18070	-0.0558855	0.861024	0.285847	0.178786
AT1G18080	-0.618294	0.0477891	-0.0605858	0.872928
AT1G18090	-0.569265	0.1694	0.428694	0.287078
AT1G18150	0.107046	0.633412	-0.330392	0.0525578
AT1G18160	0.104591	0.672801	-0.285492	0.130308
AT1G18170	-0.261056	0.248327	0.302721	0.139741
AT1G18180	-0.339597	0.406145	1.6691	2.13837e-08
AT1G18190	0.128044	0.744701	0.596671	0.0269191
AT1G18200	0.316468	0.259033	1.57336	7.2333e-14
AT1G18210	-0.15047	0.675079	-0.165713	0.598284
AT1G18260	0.0520881	0.85023	0.0411117	0.855654
AT1G18265	0.75871	0.154142	1.6904	5.48389e-05
AT1G18270	0.242224	0.290048	0.611562	0.00097361
AT1G18300	0.382786	0.24166	0.15816	0.628294
AT1G18320	-0.735761	0.18349	0.591756	0.272447
AT1G18330	-0.0865214	0.877458	0.784715	0.0212793
AT1G18335	-0.148817	0.661501	0.291367	0.275449
AT1G18340	-0.372889	0.188169	0.592642	0.0188047
AT1G18350	-0.862264	0.0673604	-0.0393802	0.945436
AT1G18360	-0.16279	0.670516	0.599902	0.0330565
AT1G18390	0.42604	0.0523678	-0.517505	0.0112118
AT1G18400	-0.850692	0.224887	1.13481	0.0588142
AT1G18420	-0.0325585	0.963139	1.15689	0.00163791
AT1G18440	-0.395535	0.0845434	0.803307	5.87953e-05
AT1G18450	-0.155021	0.484252	0.0848505	0.690808
AT1G18460	-0.198778	0.460883	0.714698	0.000493293
AT1G18470	0.325671	0.168168	-0.00828158	0.975268
AT1G18480	0.0185044	0.955966	-0.266623	0.171265
AT1G18485	-0.450355	0.452341	1.29226	0.00398417
AT1G18490	-0.213327	0.377468	0.397387	0.0537123
AT1G18500	-0.233349	0.252724	0.604459	0.000281282
AT1G18540	-0.569662	0.125922	-0.130589	0.75155
AT1G18550	0.401994	0.434895	0.0126044	0.98116
AT1G18560	0.00803177	0.988404	-0.114208	0.727136
AT1G18570	-0.0285692	0.954372	-1.00756	0.000124857
AT1G18580	-0.0764321	0.784586	-0.115382	0.609673
AT1G18590	-0.11129	0.754944	0.053651	0.86575
AT1G18600	-0.242123	0.296693	0.0977115	0.687281
AT1G18610	-0.261175	0.414608	0.68622	0.00767406
AT1G18620	-0.659064	0.422618	2.83874	8.04146e-07
AT1G18630	-0.446087	0.163689	-0.689331	0.0203033
AT1G18640	-0.321809	0.185934	-0.197271	0.419569
AT1G18650	-0.573789	0.170624	1.49613	1.587e-05
AT1G18660	-0.00246061	0.993968	0.102381	0.608577
AT1G18670	-0.226298	0.469983	0.660213	0.00694304
AT1G18680	-0.28139	0.378675	-0.0944402	0.779433
AT1G18690	0.301303	0.274229	0.0638146	0.830459
AT1G18700	0.0396194	0.890882	0.399763	0.0227113
AT1G18710	0.83026	0.0940313	-0.518289	0.300403
AT1G18720	0.296093	0.22058	0.233792	0.309522
AT1G18730	-0.113227	0.764825	0.801356	0.00128287
AT1G18740	-0.101363	0.72486	0.0224573	0.934939
AT1G18750	0.123665	0.728644	-0.0533233	0.870594
AT1G18773	-0.876202	0.00215621	0.892776	0.00142987
AT1G18800	-0.208582	0.530074	-0.0100332	0.975681
AT1G18810	-0.379436	0.380955	0.932778	0.00680441
AT1G18840	-0.209821	0.687199	1.58026	5.74389e-06
AT1G18850	-0.401953	0.216984	-0.418743	0.166465
AT1G18860	2.05962	1.88628e-07	-0.928292	0.0267661
AT1G18870	0.734847	0.327554	-2.30676	0.000372353
AT1G18880	0.303424	0.249557	-0.94829	1.58378e-05
AT1G18890	0.490525	0.0156826	-0.446949	0.0255489
AT1G18900	0.039626	0.890054	-0.432463	0.01492
AT1G18910	0.153918	0.594841	-1.05653	5.0094e-07
AT1G18940	0.185503	0.726227	-1.30481	0.00106145
AT1G18950	0.0592631	0.868035	0.199002	0.417756
AT1G19000	0.0323331	0.926217	0.134541	0.560166
AT1G19010	0.121773	0.723928	0.227041	0.400101
AT1G19020	0.420204	0.331726	-0.631545	0.106808
AT1G19025	-0.208711	0.6059	0.277753	0.420394
AT1G19050	-0.418578	0.698694	2.47062	0.00149329
AT1G19080	-0.0720698	0.828727	0.248887	0.298754
AT1G19100	-0.076946	0.814579	0.0855904	0.745451
AT1G19110	0.119845	0.594043	0.200922	0.270014
AT1G19120	-0.159762	0.479365	-0.094362	0.664612
AT1G19130	-0.299576	0.157608	-0.701387	0.000153833
AT1G19140	-0.301015	0.231433	-0.27639	0.245919
AT1G19150	-0.422906	0.533024	2.24853	1.10235e-06
AT1G19170	-0.0943573	0.72537	0.0491599	0.841171
AT1G19180	0.77578	0.0580107	1.58706	3.56629e-06
AT1G19190	0.189023	0.738612	0.533516	0.197362
AT1G19200	1.44083	0.00365891	0.32248	0.569531
AT1G19220	-0.0876642	0.877637	0.560009	0.120135
AT1G19230	-0.0373776	0.96101	-0.679783	0.134389
AT1G19240	-0.234674	0.400241	-0.549128	0.0186777
AT1G19250	2.58638	0.00792756	-0.20294	0.866314
AT1G19270	0.737585	0.000105075	-0.171599	0.437137
AT1G19290	0.146622	0.661501	-0.0856737	0.777609
AT1G19300	0.139528	0.79901	0.555788	0.155994
AT1G19310	0.0643307	0.823145	-0.131648	0.548689
AT1G19330	0.0673051	0.89067	0.455603	0.154746
AT1G19340	-0.0735367	0.847164	0.120629	0.679724
AT1G19350	-0.275529	0.283609	0.466418	0.0321847
AT1G19360	-0.0276822	0.930578	0.0155633	0.947436
AT1G19370	0.29052	0.268859	0.210639	0.391821
AT1G19380	-0.880963	0.006859	2.90553	2.43632e-24
AT1G19394	0.202103	0.581142	-0.136346	0.689704
AT1G19396	0.068595	0.865719	-0.0851894	0.790208
AT1G19397	0.029455	0.953826	-0.158713	0.621567
AT1G19400	0.105907	0.686702	0.152329	0.484354
AT1G19430	-0.0521624	0.858697	0.0874968	0.693088
AT1G19440	-0.380232	0.428892	0.979972	0.0100936
AT1G19450	-0.907344	0.00507027	1.29513	1.4405e-05
AT1G19480	-0.0944365	0.774716	0.0617964	0.83143
AT1G19485	0.00600013	0.990334	0.591416	0.0125741
AT1G19490	0.169018	0.634961	-1.26634	1.59797e-06
AT1G19510	-0.134435	0.753233	0.0536968	0.890138
AT1G19520	-0.276397	0.341267	0.534527	0.0262707
AT1G19540	-0.0678368	0.920518	2.13655	3.59686e-09
AT1G19550	-0.144433	0.858697	1.60859	0.00134567
AT1G19570	-0.0757809	0.924064	1.6106	0.000169652
AT1G19580	-0.115591	0.628332	-0.0234467	0.920659
AT1G19600	-0.106005	0.688065	0.89454	4.25571e-07
AT1G19610	-0.10981	0.876331	3.92233	2.4443e-22
AT1G19630	-0.0947328	0.877879	-2.68364	9.17623e-12
AT1G19650	0.072736	0.84207	0.929989	1.67701e-05
AT1G19660	0.279956	0.370883	-0.131636	0.671701
AT1G19670	-1.0194	0.150196	1.51384	0.0155955
AT1G19680	0.0583374	0.841986	0.0912531	0.686205
AT1G19690	-0.179548	0.476677	0.00246161	0.992569
AT1G19700	0.534428	0.0351657	-0.303001	0.235512
AT1G19710	-0.144384	0.625254	-0.226958	0.353755
AT1G19715	-0.0895646	0.832904	0.828682	0.00132715
AT1G19720	-0.396347	0.484489	1.58169	0.000105333
AT1G19730	-0.0204044	0.952829	-0.255258	0.202071
AT1G19740	-0.103774	0.695352	-0.161163	0.461411
AT1G19750	0.23688	0.639399	-0.287698	0.516456
AT1G19770	-0.0834625	0.774253	-0.13016	0.580321
AT1G19780	-0.171898	0.525558	-0.167357	0.489832
AT1G19800	-0.275607	0.13691	0.226527	0.205338
AT1G19835	-0.0894938	0.885749	2.15906	1.76076e-10
AT1G19840	-0.713892	0.122966	-1.44288	0.001327
AT1G19850	0.80254	0.188347	2.35962	8.90597e-07
AT1G19860	0.0291402	0.916638	-0.620784	8.74767e-05
AT1G19870	-0.00250996	0.994889	0.451076	0.0246251
AT1G19880	0.0848879	0.722205	0.457587	0.00572415
AT1G19910	-0.15269	0.653158	-0.348785	0.198094
AT1G19920	-0.436843	0.0240291	0.08627	0.699403
AT1G19950	-0.21734	0.701665	0.319059	0.514808
AT1G19960	0.149194	0.754224	-3.2226	5.4343e-22
AT1G19970	-0.0898848	0.905413	0.588906	0.246513
AT1G19980	0.269934	0.3745	0.362911	0.162604
AT1G19990	-0.471809	0.270741	0.691491	0.0599901
AT1G20010	-0.591088	0.146218	1.1303	0.000757624
AT1G20020	-0.0651684	0.910007	0.774913	0.0175516
AT1G20030	0.930267	0.017419	1.73156	2.44242e-07
AT1G20050	-0.287527	0.197521	-0.339385	0.0993537
AT1G20070	-1.37348	0.000343775	1.56506	6.07256e-05
AT1G20090	-0.407294	0.0297882	0.376168	0.0376187
AT1G20100	0.0433623	0.873765	-0.134271	0.493242
AT1G20110	0.234137	0.273174	-0.278842	0.147052
AT1G20120	0.791011	0.0433499	-0.441598	0.238157
AT1G20140	-0.299564	0.324737	-0.608372	0.0212662
AT1G20160	-0.143818	0.799306	2.96463	1.31141e-17
AT1G20180	4.50213	0.00107363	1.46029	0.264888
AT1G20190	-0.935066	0.200725	1.91691	0.00193372
AT1G20200	0.0576788	0.84207	-0.217847	0.291397
AT1G20220	-0.467032	0.0568387	0.23432	0.359954
AT1G20225	0.124865	0.705892	-0.283118	0.280546
AT1G20230	-0.163958	0.766494	-0.431277	0.321899
AT1G20260	-0.0385059	0.896525	0.0696926	0.751116
AT1G20270	-0.101716	0.688931	-0.324765	0.0943612
AT1G20300	-0.492291	0.0713169	-0.444236	0.0934343
AT1G20310	0.835142	0.23807	-0.727136	0.292299
AT1G20330	-0.275239	0.270647	0.447579	0.0432077
AT1G20340	-0.68914	0.118803	1.33548	0.000302608
AT1G20350	1.05882	0.000190685	0.940024	0.000928389
AT1G20370	-0.173192	0.63215	0.295127	0.311483
AT1G20380	0.102505	0.761332	-0.362955	0.156031
AT1G20410	-0.299002	0.262245	-0.391827	0.106462
AT1G20430	-0.224974	0.42487	-0.302714	0.228282
AT1G20440	0.660838	0.0269103	0.185449	0.570313
AT1G20450	0.63878	0.0155104	0.205405	0.482751
AT1G20460	0.236358	0.387604	-0.640414	0.00405263
AT1G20470	-0.468684	0.232706	-0.765	0.0459006
AT1G20490	0.120772	0.708131	-0.00173209	0.995317
AT1G20510	0.00983051	0.985893	-0.561058	0.046493
AT1G20540	-0.416722	0.0433499	0.480747	0.0140593
AT1G20550	-0.0764077	0.852013	0.612369	0.016811
AT1G20560	0.0499639	0.881528	-0.300406	0.179599
AT1G20575	0.0361584	0.904601	-0.0821731	0.7117
AT1G20580	-0.11719	0.675057	-0.224768	0.323665
AT1G20620	-0.108487	0.824044	-0.16189	0.671157
AT1G20630	1.0145	0.000202331	0.684268	0.0133998
AT1G20640	0.0402129	0.920516	-0.89196	5.95524e-05
AT1G20650	-0.0111289	0.980504	0.241943	0.34051
AT1G20670	0.278585	0.297958	0.725893	0.000584736
AT1G20690	-0.176782	0.570115	0.206525	0.45237
AT1G20693	0.229943	0.495051	-0.499093	0.0742205
AT1G20696	0.345215	0.21927	-0.389587	0.131999
AT1G20760	0.125002	0.554025	-0.0847886	0.661922
AT1G20770	-0.112066	0.646351	-0.611546	0.000610144
AT1G20780	0.175234	0.443152	-0.271572	0.163032
AT1G20810	-0.29987	0.172177	0.601601	0.00130658
AT1G20816	-0.20038	0.628797	0.469247	0.152946
AT1G20823	-1.08798	0.00443569	0.0231702	0.963246
AT1G20830	-0.0703492	0.831364	0.259652	0.259097
AT1G20840	-0.00708584	0.983871	-0.290043	0.1157
AT1G20850	-0.544575	0.690495	3.3167	5.44461e-05
AT1G20880	0.230907	0.41789	-0.515396	0.0281059
AT1G20890	-0.192098	0.49325	-0.236787	0.342244
AT1G20900	-1.41541	0.0379731	-0.227421	0.769136
AT1G20910	-0.257247	0.307266	-0.259657	0.263891
AT1G20920	0.0950444	0.803474	0.514651	0.0389445
AT1G20950	-0.433098	0.0885527	-0.175505	0.516072
AT1G20960	0.202014	0.468126	0.0939608	0.724282
AT1G20970	-0.29501	0.592081	2.64934	1.51124e-13
AT1G20980	0.20581	0.424183	-0.125551	0.60492
AT1G21000	0.196309	0.610706	-1.15603	4.29069e-05
AT1G21010	0.198145	0.495637	0.30152	0.21748
AT1G21050	-0.655819	0.0149669	-0.321625	0.272615
AT1G21060	-0.794902	0.011097	1.40088	7.22416e-07
AT1G21065	0.0946434	0.746053	-0.0614273	0.813698
AT1G21070	-0.871194	0.154924	2.75916	2.75128e-07
AT1G21080	0.288694	0.155475	-0.250387	0.196982
AT1G21100	-1.04705	8.9753e-05	-0.998446	0.000379014
AT1G21110	-0.193903	0.676141	-3.29502	3.26168e-22
AT1G21120	0.195219	0.707838	-3.41282	2.58192e-19
AT1G21130	-0.277117	0.363662	-1.46847	1.90625e-09
AT1G21140	-0.30538	0.574556	-0.921121	0.0336031
AT1G21150	-0.429282	0.397494	0.616914	0.16752
AT1G21160	0.0934793	0.809833	0.268893	0.324177
AT1G21170	0.189238	0.429737	0.405955	0.0344057
AT1G21190	-0.146483	0.62627	-0.481406	0.0387845
AT1G21200	0.299993	0.178583	-0.0920694	0.699441
AT1G21240	1.23804	2.3401e-05	-1.88404	3.23249e-10
AT1G21245	1.43764	5.41494e-05	-2.11335	2.38117e-08
AT1G21250	0.569186	0.14969	-1.45055	3.97768e-05
AT1G21270	0.373113	0.156956	-0.669821	0.00409047
AT1G21280	-0.220852	0.568507	0.445993	0.146229
AT1G21310	1.26818	0.0855461	1.191	0.0905649
AT1G21313	1.30706	0.0832306	1.19182	0.099345
AT1G21320	-2.05226	0.000259012	-0.663266	0.292571
AT1G21326	-0.758981	0.0644107	-0.615839	0.117884
AT1G21350	-0.370819	0.112119	0.966157	1.08023e-06
AT1G21370	0.272959	0.235579	-0.488898	0.015305
AT1G21380	0.151308	0.469354	-0.0469161	0.824188
AT1G21390	0.876823	0.00273783	-0.55306	0.0732256
AT1G21400	0.516829	0.0542114	0.387523	0.138359
AT1G21410	0.678925	0.0294636	0.505642	0.0968945
AT1G21440	-0.327027	0.402603	0.00579909	0.988267
AT1G21450	0.429924	0.0415389	0.378998	0.0552726
AT1G21460	-0.459444	0.0398292	-0.221768	0.356485
AT1G21480	-0.0470581	0.897031	0.430329	0.0567291
AT1G21500	-0.678906	0.255627	2.11158	6.52834e-06
AT1G21520	1.06638	0.00132794	-1.95282	2.52811e-09
AT1G21540	0.513324	0.122744	0.895655	0.0013671
AT1G21550	1.04122	0.00586702	1.02954	0.00501951
AT1G21560	-0.322452	0.28151	0.743347	0.0024839
AT1G21580	0.736155	0.0210928	0.486416	0.113936
AT1G21590	0.0395121	0.91071	-0.418734	0.0487408
AT1G21600	-0.163789	0.681931	0.252864	0.429076
AT1G21610	0.235323	0.327165	0.29109	0.160293
AT1G21630	0.243073	0.238125	-0.142092	0.482751
AT1G21640	0.376099	0.0749173	0.150622	0.490983
AT1G21650	0.246824	0.306362	-0.315514	0.137878
AT1G21651	0.252068	0.285021	-0.385666	0.0620977
AT1G21660	0.11374	0.60564	0.0345159	0.870103
AT1G21670	0.631243	0.00262975	0.686057	0.000679265
AT1G21680	0.555785	0.0194996	-0.0412671	0.888367
AT1G21690	-0.32792	0.223828	0.227771	0.387484
AT1G21695	0.379231	0.422198	-0.407048	0.348602
AT1G21700	0.22415	0.310007	0.176202	0.390522
AT1G21710	-0.0513867	0.884952	0.16679	0.506899
AT1G21720	-0.0612106	0.853303	-0.241756	0.307287
AT1G21730	-0.0577282	0.927573	1.33273	4.64393e-05
AT1G21740	1.26378	0.0278461	1.604	0.00229178
AT1G21750	0.321101	0.315867	-0.497075	0.0783367
AT1G21760	0.0972995	0.713185	-0.330003	0.0964142
AT1G21770	0.136067	0.624103	-0.404743	0.0608216
AT1G21780	0.252331	0.279531	-0.272429	0.20147
AT1G21790	0.52874	0.0500898	0.372031	0.157126
AT1G21830	-0.0912598	0.856046	1.25813	3.71768e-05
AT1G21840	-0.0314599	0.944726	-0.189712	0.519314
AT1G21880	-0.501473	0.145291	1.04442	0.000592226
AT1G21900	-0.0406564	0.914388	-0.416367	0.0740532
AT1G21910	-1.52493	0.0159475	6.1748	2.10306e-25
AT1G21920	0.436848	0.218291	0.639561	0.031021
AT1G21930	0.0188732	0.965963	0.00597294	0.984372
AT1G21980	-0.175429	0.60851	0.518735	0.0420019
AT1G22020	-0.0178395	0.952654	-0.130706	0.478342
AT1G22030	-0.481824	0.281667	-0.320022	0.492859
AT1G22040	0.149997	0.547919	-0.444918	0.0218359
AT1G22050	-0.0485305	0.885461	-0.5342	0.0117809
AT1G22060	-0.187231	0.757188	1.4146	0.00022995
AT1G22070	0.287724	0.187176	-0.9685	1.17519e-07
AT1G22140	0.022323	0.952654	-0.51922	0.0107329
AT1G22160	0.0548282	0.909822	-1.40709	6.64194e-07
AT1G22170	-0.684383	0.124201	1.02881	0.0155955
AT1G22180	0.204156	0.417222	-0.609539	0.00259184
AT1G22190	0.117019	0.698683	0.20826	0.394989
AT1G22200	-0.21304	0.261664	-0.290707	0.0872017
AT1G22250	0.201163	0.606523	-0.671092	0.0310969
AT1G22260	-0.127824	0.823145	-0.403323	0.360362
AT1G22270	-0.315053	0.27596	-0.24595	0.377553
AT1G22280	0.304873	0.18961	-0.51507	0.0124079
AT1G22300	-0.116828	0.685221	-0.502544	0.0171067
AT1G22310	0.0351054	0.925431	0.461445	0.0304234
AT1G22330	-1.91296	0.0129123	3.65825	6.51052e-08
AT1G22360	-0.406823	0.0951436	0.0976193	0.715578
AT1G22370	-0.0110592	0.985375	-0.858991	0.00384395
AT1G22400	1.08214	0.00109901	1.45909	3.75958e-06
AT1G22410	0.286025	0.522853	1.249	0.00020548
AT1G22430	-0.334584	0.297693	0.63093	0.0180889
AT1G22450	-0.243325	0.308978	-0.272043	0.210175
AT1G22490	0.305702	0.621823	1.19448	0.00448897
AT1G22500	0.427748	0.228195	-0.0503842	0.897506
AT1G22510	-0.0404378	0.9094	-0.156653	0.525198
AT1G22520	-0.385863	0.151403	-0.330671	0.206752
AT1G22530	-0.217899	0.515793	0.00641375	0.984372
AT1G22540	0.09956	0.716931	-0.298053	0.156799
AT1G22550	-1.32933	0.0924438	3.54715	1.014e-07
AT1G22570	0.236249	0.409803	0.617516	0.00576558
AT1G22590	-1.30209	0.00196742	1.27503	0.00166584
AT1G22620	0.0670043	0.816841	0.212178	0.296755
AT1G22610	0.0325958	0.917278	0.443028	0.0132497
AT1G22630	-0.196199	0.497415	0.159116	0.54197
AT1G22640	0.15117	0.545611	-0.653872	0.000568771
AT1G22650	-0.0978035	0.734838	-1.10191	2.01723e-08
AT1G22660	0.00283238	0.994562	0.173227	0.473869
AT1G22690	-0.992002	0.00367758	-1.20085	0.000499118
AT1G22700	-0.219394	0.303322	0.195587	0.322331
AT1G22710	-0.37987	0.214113	-0.125295	0.700824
AT1G22730	0.0182437	0.96188	-0.137985	0.557457
AT1G22740	-0.27284	0.443798	-0.142942	0.683207
AT1G22750	0.0990151	0.718253	-0.494756	0.0124311
AT1G22770	0.389743	0.137606	-0.308471	0.217699
AT1G22780	-0.786453	0.0225153	-0.0292167	0.947136
AT1G22790	-0.216469	0.452341	-1.09647	1.28962e-06
AT1G22800	-0.400085	0.11403	0.304309	0.218352
AT1G22830	-0.131134	0.720069	-0.411624	0.134896
AT1G22840	-0.114867	0.758433	-0.379798	0.178668
AT1G22850	-0.128275	0.588757	0.383428	0.0339008
AT1G22860	0.104116	0.676519	0.0332817	0.887161
AT1G22870	0.280389	0.169967	0.0246465	0.917136
AT1G22880	-0.00141043	0.996967	0.0873526	0.71844
AT1G22882	0.336649	0.237147	0.291811	0.257507
AT1G22885	-0.0829029	0.840735	0.477044	0.084492
AT1G22890	-0.243465	0.423924	0.821024	0.000806309
AT1G22900	-0.337491	0.269027	1.21184	1.80704e-07
AT1G22910	-0.219501	0.337251	-0.146872	0.508429
AT1G22920	-0.264626	0.219416	-0.265326	0.187046
AT1G22930	0.554733	0.0669083	-0.0372818	0.916792
AT1G22940	-0.121911	0.586512	0.08984	0.660193
AT1G22950	-0.150804	0.544042	-0.447161	0.0230636
AT1G22960	-0.159885	0.622172	-0.253889	0.346867
AT1G22970	-0.10744	0.648795	-0.262746	0.155389
AT1G22985	0.320281	0.34453	0.0378443	0.919743
AT1G22990	2.76754	0.00433732	-0.32079	0.784294
AT1G23010	0.957463	0.00333202	-1.47179	2.78056e-06
AT1G23020	-0.382304	0.133244	-0.101424	0.712044
AT1G23030	-0.695655	0.0135238	1.52016	1.0475e-09
AT1G23040	0.426121	0.235792	-0.874407	0.00455594
AT1G23050	0.2098	0.583612	0.00386807	0.991526
AT1G23060	-0.236698	0.609664	-0.670817	0.0658267
AT1G23080	-0.407974	0.274513	0.477615	0.139064
AT1G23090	-1.20284	3.9067e-06	-0.64095	0.0210057
AT1G23100	-1.13701	0.050797	-0.181091	0.801911
AT1G23120	-0.34785	0.428308	0.463026	0.231364
AT1G23130	-0.0132967	0.982599	-1.77209	1.45167e-09
AT1G23140	0.0309584	0.944079	-0.410781	0.109249
AT1G23150	-0.476007	0.417566	2.77203	4.66415e-11
AT1G23170	-0.63083	0.0897178	0.261861	0.507793
AT1G23180	-0.123476	0.661499	0.088943	0.719792
AT1G23190	0.0891756	0.76635	-0.0671754	0.795881
AT1G23200	0.17558	0.751472	-1.19839	0.00237268
AT1G23220	0.0696469	0.833045	-0.16653	0.501363
AT1G23230	0.250528	0.209972	-0.188915	0.324361
AT1G23260	-0.108675	0.708553	-0.402186	0.0681105
AT1G23280	-0.487963	0.182002	-0.0498343	0.90556
AT1G23290	-0.51705	0.0882466	-0.445212	0.133584
AT1G23300	-0.51716	0.0881315	-0.445309	0.133435
AT1G23310	0.080896	0.862152	0.692206	0.017414
AT1G23330	0.310535	0.202457	-0.0440214	0.872464
AT1G23360	-0.377339	0.100811	0.161944	0.499983
AT1G23380	-0.70484	0.155887	0.462763	0.344129
AT1G23390	0.309633	0.381969	0.195796	0.556166
AT1G23400	0.0427221	0.908945	0.855592	3.36733e-05
AT1G23440	0.452783	0.111753	-0.450062	0.093122
AT1G23460	0.248843	0.703247	2.23047	5.18474e-08
AT1G23465	-0.240935	0.63917	0.202344	0.678098
AT1G23480	-1.7669	0.000451617	3.19925	1.25209e-11
AT1G23490	-0.223129	0.451408	-0.106642	0.719295
AT1G23550	0.270235	0.568203	0.0410338	0.932186
AT1G23560	0.74972	0.354093	1.73929	0.0110064
AT1G23710	0.145823	0.611527	-0.457932	0.0373968
AT1G23730	-0.12221	0.693869	0.453008	0.0512328
AT1G23740	-0.0651415	0.859524	0.837108	0.000169823
AT1G23750	-0.474119	0.348771	1.71252	1.77823e-05
AT1G23780	0.138354	0.560022	-0.265469	0.171447
AT1G23800	-0.643385	0.237886	1.97048	3.77332e-06
AT1G23820	-0.17887	0.445865	0.193153	0.356161
AT1G23830	-0.064881	0.841781	-1.13529	1.93112e-08
AT1G23840	0.513578	0.0730856	-1.10594	1.74014e-05
AT1G23850	-0.867432	0.0216908	0.191094	0.652353
AT1G23860	-0.170166	0.460874	0.0808797	0.720966
AT1G23870	0.14225	0.742447	1.74367	8.06596e-11
AT1G23880	-0.445215	0.304416	1.6725	4.66214e-07
AT1G23890	-0.0727879	0.877365	0.0733108	0.849703
AT1G23900	0.229261	0.261573	-0.310707	0.0831809
AT1G23935	-0.723603	0.0509725	-0.155505	0.727716
AT1G23950	-0.11085	0.664954	-0.449496	0.0186647
AT1G23960	0.0124973	0.973871	-0.28627	0.176445
AT1G23970	-0.591682	0.00914004	-1.17629	5.66153e-08
AT1G23980	-0.514979	0.171307	0.102639	0.81103
AT1G23985	-0.411033	0.405076	0.0700351	0.896385
AT1G24020	-1.35461	0.00547237	1.61748	0.000389194
AT1G24030	-0.16456	0.625277	0.191243	0.511129
AT1G24040	-0.138212	0.53138	0.195935	0.295822
AT1G24050	-0.127582	0.610518	-0.0665818	0.776172
AT1G24070	0.528819	0.807034	3.49683	0.00611482
AT1G24090	-0.38076	0.577139	0.242217	0.717609
AT1G24095	0.171165	0.827095	0.501003	0.364551
AT1G24100	-0.36979	0.196021	0.231586	0.412275
AT1G24120	-0.0441876	0.877368	-0.581469	0.00100626
AT1G24140	0.473456	0.187395	-0.840934	0.00854708
AT1G24145	0.576151	0.133742	-0.958826	0.0071325
AT1G24147	0.438282	0.438031	-1.66142	0.000317241
AT1G24148	0.134784	0.675317	-1.37789	7.84563e-10
AT1G24150	0.998081	5.64281e-05	-0.108181	0.73168
AT1G24160	-0.0393849	0.922471	0.316696	0.189954
AT1G24170	-1.25397	0.000694975	1.60045	8.21293e-06
AT1G24180	-0.120749	0.65508	-0.305845	0.146653
AT1G24190	0.441934	0.159876	0.229029	0.453196
AT1G24210	-0.0326835	0.959815	-0.384481	0.345859
AT1G24240	-0.293821	0.231959	-0.396637	0.0808908
AT1G24265	-0.449891	0.278882	-0.874552	0.0174602
AT1G24267	0.122123	0.580788	-0.383053	0.0255921
AT1G24280	0.228312	0.802783	0.382653	0.567338
AT1G24290	0.185906	0.72486	0.564835	0.168377
AT1G24300	0.346923	0.121804	-0.00727879	0.977021
AT1G24310	-0.275344	0.385622	0.202226	0.500257
AT1G24330	-0.0710405	0.894337	0.841197	0.00876159
AT1G24340	0.0315013	0.942732	0.898179	5.41596e-05
AT1G24350	-0.0816274	0.766747	0.178173	0.408289
AT1G24360	-0.311369	0.141476	0.462885	0.0157276
AT1G24400	0.0156668	0.973496	-1.17826	1.47203e-06
AT1G24440	0.304247	0.216493	0.613794	0.00249086
AT1G24450	-0.188629	0.424424	-0.146325	0.510951
AT1G24460	0.25194	0.587069	0.939039	0.00436572
AT1G24470	-0.263112	0.604294	-0.829949	0.0509567
AT1G24490	0.235843	0.298844	-0.377108	0.0540876
AT1G24510	-0.192435	0.416886	0.0662722	0.783117
AT1G24530	-0.510965	0.17614	0.440331	0.202826
AT1G24545	-0.0134282	0.983787	0.238274	0.530531
AT1G24560	0.331659	0.135603	0.00717658	0.97686
AT1G24580	-0.841069	0.0641663	-2.22583	1.3644e-05
AT1G24575	-0.153207	0.628454	-0.178933	0.511103
AT1G24577	-0.643097	0.155801	-1.27447	0.00379349
AT1G24600	0.821033	0.0634004	-1.15257	0.00363575
AT1G24610	-0.219981	0.354262	0.436207	0.0277537
AT1G24625	-0.0909575	0.839322	-0.880969	0.00200501
AT1G24706	0.256601	0.460872	0.42556	0.128295
AT1G24735	-0.296422	0.577927	-1.62358	0.000822382
AT1G24764	-0.125261	0.757209	1.28424	6.60342e-07
AT1G24793	-0.27251	0.269172	0.0124256	0.964558
AT1G24800	0.127597	0.609664	-0.412126	0.0322527
AT1G24822	-0.318457	0.113335	-0.171631	0.40099
AT1G24880	-0.373837	0.0635218	-0.13101	0.547144
AT1G24851	-0.0852241	0.88936	0.591206	0.152946
AT1G24881	0.13039	0.593947	-0.419399	0.0266664
AT1G24996	-0.422452	0.0202071	-0.100882	0.628511
AT1G25054	-0.277926	0.27301	0.0519861	0.851876
AT1G25055	0.130582	0.592496	-0.409331	0.0304584
AT1G25097	-0.382156	0.0530244	-0.0905563	0.685779
AT1G25141	-0.0420681	0.958682	0.637998	0.159246
AT1G25145	-0.275419	0.267498	0.0428339	0.87558
AT1G25150	0.137421	0.597402	-0.384059	0.0610335
AT1G25180	-0.056684	0.943587	0.542618	0.25999
AT1G25210	-0.35919	0.209681	0.126892	0.673473
AT1G25211	0.172552	0.488364	-0.378411	0.0675728
AT1G25220	-0.266316	0.561016	-0.413737	0.298201
AT1G25230	-0.975989	0.0375212	2.33729	4.22883e-09
AT1G25250	-0.0662667	0.880549	-1.01569	0.000589043
AT1G25260	-0.44941	0.173369	0.140479	0.690997
AT1G25275	-0.309626	0.186177	0.167076	0.481453
AT1G25277	-0.072204	0.864572	-1.64209	3.79812e-10
AT1G25280	0.287385	0.142094	-0.329149	0.0679378
AT1G25290	-0.347927	0.147626	0.362925	0.105085
AT1G25320	-0.145706	0.704751	0.857467	0.00132911
AT1G25350	0.0220926	0.942477	0.0863161	0.665962
AT1G25360	-0.37115	0.474277	0.0386697	0.942997
AT1G25370	0.304376	0.473719	-0.96061	0.00483998
AT1G25375	-0.00136745	0.996967	0.32896	0.108588
AT1G25380	-0.00310728	0.992613	0.0558604	0.792406
AT1G25390	0.161023	0.604546	-0.140296	0.601641
AT1G25400	0.768742	0.0145079	0.614986	0.0445584
AT1G25420	-0.116451	0.612733	0.398046	0.021242
AT1G25425	-0.507602	0.380063	0.848671	0.0941339
AT1G25440	0.145083	0.675476	0.145675	0.619589
AT1G25450	-0.937414	0.0135403	1.25759	0.000378281
AT1G25470	-0.340589	0.110012	-0.0422408	0.865197
AT1G25480	-0.0212028	0.953305	-0.831337	1.01025e-05
AT1G25490	-0.138572	0.555369	0.0350981	0.881694
AT1G25500	0.205918	0.51959	-1.05549	1.31902e-05
AT1G25520	-0.222109	0.411508	-1.1598	2.86616e-08
AT1G25530	1.04301	0.190974	-2.02049	0.00442152
AT1G25540	0.38998	0.0510165	0.250903	0.203551
AT1G25550	0.524048	0.127448	1.55089	2.52546e-08
AT1G25560	0.22369	0.425933	-0.28521	0.250754
AT1G25570	-0.259085	0.220275	0.356084	0.054943
AT1G25580	0.381675	0.110888	-0.220062	0.363002
AT1G25682	0.348879	0.0613388	-0.0933171	0.651012
AT1G26090	-0.156155	0.51654	0.0657935	0.777149
AT1G26100	-0.267967	0.460661	0.312947	0.337748
AT1G26110	0.111225	0.665786	-0.16503	0.439122
AT1G26120	0.0626128	0.809149	-0.147044	0.453894
AT1G26130	0.422938	0.157368	0.138022	0.655695
AT1G26150	-0.00922847	0.985771	0.57319	0.0202128
AT1G26160	0.00977424	0.976349	0.0635181	0.760214
AT1G26170	-0.00131496	0.996918	0.0798121	0.713357
AT1G26180	-0.280178	0.183475	0.419297	0.0255776
AT1G26190	-0.142849	0.604779	0.110264	0.655231
AT1G26200	0.932614	0.0902872	-2.5921	2.33968e-07
AT1G26210	-0.165064	0.777298	1.22444	0.00133227
AT1G26220	-0.220451	0.451357	0.556167	0.0180096
AT1G26230	-0.106879	0.831547	0.793273	0.0122468
AT1G26225	-0.00658756	0.993853	0.804678	0.076496
AT1G26260	-0.110571	0.765965	-0.0426885	0.89793
AT1G26270	-0.119871	0.721898	0.472963	0.0450696
AT1G26300	0.155666	0.532609	-0.217946	0.302946
AT1G26290	0.169785	0.682735	0.0986753	0.789058
AT1G26340	-0.33118	0.27531	-0.642739	0.0161821
AT1G26370	-0.00173944	0.996056	0.216227	0.253023
AT1G26380	1.04587	0.00867676	-0.252472	0.574039
AT1G26390	2.19383	0.000613988	0.643835	0.345433
AT1G26410	1.68644	1.87427e-05	-0.856895	0.0393565
AT1G26420	1.11909	6.24876e-05	-0.61087	0.0405456
AT1G26440	0.374492	0.116046	-0.506308	0.0197909
AT1G26460	-0.270948	0.190413	-0.0753707	0.733991
AT1G26470	-0.289099	0.382028	-0.406781	0.168783
AT1G26520	-0.291791	0.291761	-0.162371	0.555677
AT1G26530	-0.413766	0.272591	-0.155745	0.706224
AT1G26550	-0.0977827	0.743414	-0.528819	0.0128381
AT1G26560	-0.278013	0.565819	1.69351	9.33211e-07
AT1G26570	-0.535615	0.26574	1.44143	0.000209249
AT1G26580	0.24386	0.321567	0.124901	0.59896
AT1G26600	-0.922358	0.144901	0.866521	0.128036
AT1G26620	0.49264	0.0393444	0.00739805	0.97896
AT1G26630	-0.362058	0.214288	-0.223941	0.439228
AT1G26640	-0.0751427	0.762873	0.0884896	0.670176
AT1G26650	-0.183479	0.412999	-0.192168	0.349063
AT1G26660	0.0639226	0.868035	-0.483861	0.0573641
AT1G26665	0.0813316	0.790511	-0.0554439	0.833432
AT1G26670	0.127066	0.625608	-0.371686	0.0635002
AT1G26690	0.222129	0.421515	-0.61178	0.00642927
AT1G26730	0.178285	0.628305	0.766647	0.00288465
AT1G26740	-0.324431	0.315344	-0.614266	0.0306186
AT1G26750	-0.29425	0.236438	-0.162611	0.520609
AT1G26761	-0.461852	0.356656	1.22526	0.00129537
AT1G26770	-0.985669	0.0676815	3.73157	7.34382e-15
AT1G26800	0.266313	0.286662	-1.03245	3.76609e-07
AT1G26810	-0.284002	0.553981	1.6431	2.30118e-06
AT1G26820	1.5201	0.108391	1.30094	0.101942
AT1G26830	0.324295	0.124067	0.0559748	0.810806
AT1G26840	-0.53561	0.405586	-0.440317	0.482527
AT1G26850	-0.184291	0.427092	0.508736	0.00557571
AT1G26880	-0.653954	0.0680012	-0.253161	0.509121
AT1G26900	0.157294	0.701403	0.645277	0.0276492
AT1G26910	-0.586952	0.11208	0.244784	0.541656
AT1G26920	0.709813	0.029717	1.16	4.90892e-05
AT1G26930	1.08202	0.00158028	1.50376	2.32126e-06
AT1G26940	-0.296277	0.251078	0.0940076	0.730014
AT1G26945	-0.808468	0.0997493	1.19778	0.00529915
AT1G26960	-0.446684	0.225858	-2.35998	2.59744e-13
AT1G27000	0.0672265	0.835473	-0.321035	0.145018
AT1G27020	-1.41076	0.00184264	-1.49213	0.000680106
AT1G27030	-0.845322	0.0265734	0.341076	0.393559
AT1G27045	-1.63412	0.00580087	-1.27894	0.0296327
AT1G27050	-0.387417	0.231163	-0.149135	0.654912
AT1G27060	-0.0904803	0.781056	-0.529805	0.0212068
AT1G27070	0.156158	0.591468	0.160699	0.520456
AT1G27090	-0.0399103	0.895821	0.348181	0.0674147
AT1G27100	0.457303	0.0338601	-0.0492813	0.85025
AT1G27110	0.495458	0.330504	0.316055	0.522413
AT1G27120	-0.395387	0.579325	2.48347	1.75173e-06
AT1G27130	-0.889558	0.00440614	-1.46591	2.9055e-06
AT1G27150	0.0663292	0.835573	0.403665	0.0519529
AT1G27170	0.518418	0.134986	-0.584735	0.0647532
AT1G27180	0.252479	0.457642	-0.104505	0.750842
AT1G27190	-0.0328582	0.90995	-0.325238	0.0677862
AT1G27200	0.163758	0.655465	0.317106	0.272985
AT1G27210	-0.474334	0.318346	1.82745	1.72987e-07
AT1G27290	0.0508536	0.870777	0.0456805	0.855469
AT1G27300	0.295635	0.296708	-0.259693	0.320431
AT1G27310	-0.179569	0.451604	-0.443285	0.0234739
AT1G27320	0.344434	0.159445	0.238612	0.305226
AT1G27330	0.0390444	0.953305	-0.743772	0.0518373
AT1G27340	-0.045179	0.877534	0.218933	0.273802
AT1G27350	-0.216336	0.571526	-0.79664	0.007907
AT1G27360	-0.170329	0.579325	-0.358915	0.156147
AT1G27370	-0.386496	0.0899885	-0.818704	6.68112e-05
AT1G27385	0.0212695	0.953305	0.0406504	0.873051
AT1G27390	-0.308316	0.228607	-0.416636	0.0738367
AT1G27400	-0.724131	0.0283321	0.531301	0.107375
AT1G27410	0.030335	0.954913	-0.0714134	0.849703
AT1G27420	0.43125	0.404025	-0.113639	0.829611
AT1G27430	0.264947	0.230614	0.00462212	0.984372
AT1G27435	-0.458067	0.1368	-0.121846	0.722542
AT1G27440	-0.194168	0.505469	0.0776809	0.786184
AT1G27450	-0.15484	0.568503	-0.300754	0.180417
AT1G27460	-1.01657	0.0408884	3.49451	4.6624e-17
[truncated: 15,965 more rows]

## Sheet: Potting soil_myb36-2_MYB36Loop
	myb36-2_vs_Col-0_logFC	myb36-2_vs_Col-0_FDR_PValue	MYB36Loop#5_vs_WT_logFC	MYB36Loop#5_vs_WT_FDR_PValue
ATCG00020	0.248739	0.819708	1.55814	0.0171137
ATCG00040	-0.496072	0.684049	1.39508	0.144605
ATCG00070	0.103965	0.923526	0.941652	0.136223
ATCG00080	0.164286	0.887541	0.448324	0.681775
ATCG00120	0.0219239	0.990054	1.10672	0.254067
ATCG00130	-0.242956	0.879797	1.4212	0.1731
ATCG00140	0.158204	0.898232	1.46594	0.025774
ATCG00150	0.171873	0.895599	1.24073	0.115224
ATCG00160	0.0386108	0.979496	0.0941519	0.954023
ATCG00180	-0.349773	0.882599	1.22524	0.507452
ATCG00190	0.194821	0.838777	-0.0852976	0.946316
ATCG00210	0.0994717	0.946408	0.937859	0.354542
ATCG00220	0.194921	0.859626	0.159013	0.908768
ATCG00270	0.207503	0.89566	1.54213	0.101916
ATCG00280	0.537282	0.591195	1.60912	0.0306556
ATCG00300	0.699728	0.529277	1.15019	0.324516
ATCG00330	0.0256768	0.988661	0.835376	0.484902
ATCG00340	0.170467	0.916835	1.29938	0.201824
ATCG00350	0.251989	0.869422	1.26353	0.211587
ATCG00360	0.059406	0.968566	1.33682	0.0783188
ATCG00380	-0.0539289	0.972374	1.6523	0.0337062
ATCG00420	-0.365244	0.761934	1.01227	0.336299
ATCG00430	-0.251533	0.85956	1.19001	0.248765
ATCG00440	-0.188004	0.908154	1.24612	0.275868
ATCG00470	0.0553458	0.967948	-0.0528431	0.973252
ATCG00480	-0.110088	0.924018	0.107308	0.939108
ATCG00490	0.305345	0.793258	1.29442	0.104148
ATCG00500	-0.666894	0.529534	1.59119	0.0736679
ATCG00510	0.157928	0.921384	1.23796	0.225072
ATCG00520	-0.314638	0.836671	1.80723	0.0639972
ATCG00530	-0.185981	0.820518	0.392924	0.649557
ATCG00540	0.2267	0.846616	1.33902	0.0645175
ATCG00550	0.407031	0.736771	0.866387	0.457061
ATCG00560	0.00423858	0.998532	1.44397	0.0969661
ATCG00570	-0.00493768	0.998532	1.41694	0.149927
ATCG00580	0.252672	0.851402	1.36427	0.120772
ATCG00590	0.177207	0.878035	0.637433	0.50682
ATCG00600	0.0524945	0.969534	0.888231	0.291803
ATCG00630	0.156098	0.912221	-0.0951284	0.955297
ATCG00640	0.185627	0.882013	0.235584	0.865082
ATCG00650	0.192386	0.895465	1.00464	0.336232
ATCG00660	0.143738	0.933307	1.28763	0.225862
ATCG00670	-0.0641783	0.949374	0.187382	0.854735
ATCG00680	0.114493	0.930905	0.521277	0.660363
ATCG00690	0.0797989	0.959421	0.232631	0.879914
ATCG00700	-0.0657615	0.972291	0.38569	0.825893
ATCG00710	-0.00712442	0.997698	1.12782	0.361475
ATCG00720	0.0775953	0.964611	1.56903	0.0644769
ATCG00730	0.0266722	0.988471	1.45123	0.0947615
ATCG00740	-0.414926	0.720074	0.27012	0.867383
ATCG00750	0.503307	0.759291	-0.146902	0.949022
ATCG00770	-0.0879885	0.949429	-0.464062	0.696742
ATCG00780	-0.068336	0.969134	-0.115653	0.949515
ATCG00790	-0.16994	0.849204	-0.274139	0.774343
ATCG00800	-0.213859	0.882834	-0.227788	0.890417
ATCG00810	0.158403	0.915719	-0.519544	0.696309
ATCG00820	0.308744	0.678539	0.00480047	0.997362
ATCG00830	0.479877	0.293817	-0.103355	0.909618
ATCG00840	0.394284	0.640698	0.121549	0.928294
ATCG00860	-0.434094	0.757531	0.530991	0.763995
ATCG00890	-0.159744	0.908154	1.1836	0.170942
ATCG00900	0.0828688	0.964611	0.122336	0.949515
ATCG00905	-0.286081	0.835575	0.694465	0.590421
ATCG01000	-0.0515545	0.980476	1.58269	0.190841
ATCG01010	-0.199527	0.901592	1.29149	0.231024
ATCG01020	0.241448	0.787911	-0.766267	0.309334
ATCG01040	-0.233186	0.902036	1.22487	0.40366
ATCG01050	-0.0192932	0.992429	1.26593	0.239756
ATCG01060	0.252222	0.876421	1.55979	0.110953
ATCG01070	0.196489	0.906415	1.74705	0.0583592
ATCG01080	-0.152633	0.923727	1.77651	0.0351375
ATCG01090	-0.183338	0.91091	1.47237	0.142041
ATCG01100	-0.647131	0.574295	1.15853	0.308569
ATCG01110	-0.667272	0.589195	0.821429	0.555972
ATCG01130	0.255282	0.78887	0.272471	0.812965
ATCG01230	-0.223617	0.882013	0.654213	0.63066
ATCG01240	0.0799759	0.966053	0.168093	0.930899
ATCG01250	-0.159996	0.910587	1.10662	0.244836
ATCG01280	-0.384517	0.78986	0.518481	0.769589
ATCG01300	0.39586	0.637578	0.109474	0.935536
ATCG01310	0.456735	0.314423	-0.0940992	0.91761
ATMG00030	-0.0227792	0.988471	0.662523	0.534079
ATMG00160	-0.184291	0.881555	0.0472636	0.977096
ATMG00180	-0.375846	0.764966	0.304061	0.849864
ATMG00480	0.242154	0.874449	0.408659	0.798104
ATMG00510	-0.443325	0.7804	1.02701	0.491695
ATMG00580	0.185815	0.888751	0.734521	0.50667
ATMG00590	-0.158343	0.912846	0.204413	0.905308
ATMG00640	-0.138671	0.937619	0.367633	0.84732
ATMG00650	-0.552538	0.606673	2.07379	0.00811183
ATMG00660	0.134796	0.927817	0.908022	0.398627
ATMG00670	0.0183736	0.990072	0.0917549	0.951201
ATMG00690	0.0845465	0.962778	0.737787	0.604187
ATMG01080	-0.505587	0.610741	0.852843	0.401036
ATMG01090	-0.204749	0.900863	0.938201	0.483045
ATMG01170	-0.299663	0.791853	0.584046	0.607672
ATMG01190	-0.0816845	0.955117	0.788912	0.444804
ATMG01330	-0.0369989	0.981533	0.549465	0.676224
ATMG01360	-0.218015	0.850337	0.660859	0.513948
ATMG01370	-0.613855	0.454515	0.0958048	0.948398
AT1G01010	-0.0498828	0.966127	0.418418	0.647168
AT1G01020	0.417618	0.417719	0.274616	0.72044
AT1G01030	-1.32505	0.0907452	-0.537054	0.742951
AT1G01040	-0.209837	0.728951	0.292267	0.67238
AT1G01050	-0.209386	0.648398	0.0599404	0.934672
AT1G01060	-1.70709	1.12071e-05	-2.57217	3.18855e-07
AT1G01070	0.353911	0.511193	0.0776608	0.934621
AT1G01080	-0.234837	0.689399	-0.513005	0.334996
AT1G01090	-0.322036	0.441397	-0.253285	0.667996
AT1G01100	0.247778	0.805944	0.254657	0.833697
AT1G01110	0.470998	0.608534	-0.347775	0.771963
AT1G01120	-0.977205	0.000661959	0.46659	0.296092
AT1G01130	0.124318	0.922376	-0.276232	0.837185
AT1G01140	0.518718	0.255819	-0.189899	0.812719
AT1G01160	0.512503	0.190723	0.09129	0.912426
AT1G01170	0.487205	0.318202	0.124257	0.894406
AT1G01180	0.649584	0.330984	-0.104865	0.934427
AT1G01200	-0.274053	0.805944	1.064	0.32846
AT1G01210	0.165972	0.790023	0.30684	0.639231
AT1G01220	-0.196499	0.850559	0.0658387	0.96122
AT1G01225	-0.395625	0.753272	-0.691937	0.627979
AT1G01230	0.419291	0.26024	-0.000979235	0.999253
AT1G01240	0.852971	0.0055086	0.038883	0.961001
AT1G01250	-0.801857	0.378119	0.794892	0.506687
AT1G01260	-1.24224	0.00215314	-0.490259	0.508348
AT1G01290	0.0935909	0.897244	0.644867	0.149835
AT1G01300	-0.638415	0.120793	0.0172201	0.98578
AT1G01320	0.299117	0.479636	0.0604549	0.936267
AT1G01340	-0.758837	0.0985813	-0.833099	0.110323
AT1G01350	-0.064633	0.937423	-0.939936	0.030844
AT1G01355	-0.163786	0.916101	-0.550253	0.702991
AT1G01360	-0.530334	0.223771	-0.053495	0.954023
AT1G01370	0.148834	0.887325	-0.730475	0.355836
AT1G01380	0.0138543	0.993456	0.283069	0.839022
AT1G01390	-2.41566	2.19625e-05	0.448647	0.746928
AT1G01420	-0.843176	0.220434	-0.29968	0.804216
AT1G01430	-0.376515	0.405438	-0.291565	0.652224
AT1G01440	-0.470256	0.26024	0.0215581	0.981206
AT1G01450	0.0795395	0.948986	0.438512	0.660979
AT1G01470	0.243425	0.763761	-0.185674	0.862858
AT1G01480	1.19621	0.0667048	0.299087	0.835303
AT1G01490	0.30758	0.621728	-1.04839	0.0201537
AT1G01500	0.675106	0.0227767	-0.0948238	0.891636
AT1G01510	-0.0732233	0.931607	-0.325781	0.670872
AT1G01540	-0.66318	0.0260236	0.259348	0.640227
AT1G01550	-0.235827	0.678205	-0.47205	0.377923
AT1G01560	-1.79446	6.63714e-06	-0.586102	0.391879
AT1G01570	0.929853	0.187999	0.574824	0.603422
AT1G01580	-0.128915	0.916355	-0.183379	0.904188
AT1G01600	-0.681811	0.561114	0.13472	0.95166
AT1G01610	-0.0614679	0.932856	0.389007	0.491361
AT1G01620	0.673849	0.269032	0.232438	0.82793
AT1G01630	-0.581907	0.173272	-0.310061	0.657355
AT1G01640	0.190278	0.79374	0.143576	0.871782
AT1G01650	0.534309	0.212527	0.54699	0.2913
AT1G01670	0.990584	0.358151	1.39891	0.211298
AT1G01680	-0.715783	0.3594	0.260245	0.841921
AT1G01700	0.106307	0.961837	0.772317	0.689781
AT1G01710	0.234931	0.606954	0.342252	0.495463
AT1G01715	0.896229	0.197071	0.388148	0.751073
AT1G01720	0.324384	0.579747	0.474599	0.455811
AT1G01725	0.274263	0.643725	-0.215093	0.788752
AT1G01730	0.266303	0.59187	-0.222595	0.745702
AT1G01740	-0.521803	0.60842	0.0748403	0.964535
AT1G01770	1.39067	0.011815	0.263832	0.818564
AT1G01780	0.369656	0.612029	-0.17033	0.873041
AT1G01790	-0.642456	0.0856797	-0.318368	0.622309
AT1G01800	0.0815189	0.892286	-0.099888	0.885775
AT1G01820	0.514307	0.196635	-0.186684	0.796653
AT1G01830	-0.337128	0.577797	-0.560195	0.360108
AT1G01840	0.410894	0.554696	0.253406	0.793698
AT1G01860	0.185624	0.771252	0.0854947	0.925004
AT1G01900	-0.181734	0.887219	0.37486	0.784912
AT1G01910	0.187594	0.745473	-0.262612	0.69299
AT1G01920	0.580293	0.294555	-0.0183774	0.987843
AT1G01930	-0.542925	0.403306	0.110826	0.926654
AT1G01940	-0.218602	0.763761	-0.466851	0.511145
AT1G01950	-0.532035	0.215017	0.231778	0.769057
AT1G01960	0.12036	0.824623	0.263061	0.634808
AT1G01970	-0.26565	0.597275	-0.0251177	0.977096
AT1G01990	0.751545	0.0195909	0.0113966	0.989508
AT1G02000	0.548845	0.169333	0.0827919	0.926654
AT1G02010	-0.267757	0.702299	-0.0575635	0.956957
AT1G02020	-0.120618	0.880772	0.642924	0.24862
AT1G02050	0.553552	0.760589	-1.59567	0.346369
AT1G02065	0.681106	0.737521	0.612036	0.823221
AT1G02070	0.946634	0.276367	0.115938	0.945417
AT1G02080	0.0766965	0.907402	0.221235	0.727408
AT1G02090	-0.273912	0.523042	-0.0609897	0.935536
AT1G02100	0.198579	0.701511	0.455779	0.320913
AT1G02110	0.452192	0.432531	0.455959	0.531917
AT1G02120	0.013974	0.984708	0.533367	0.169675
AT1G02130	-0.157071	0.76148	0.0123797	0.988005
AT1G02140	0.10989	0.869985	0.0178637	0.983808
AT1G02145	0.394915	0.321386	0.615305	0.112315
AT1G02150	-0.104024	0.904493	-0.258054	0.763716
AT1G02160	0.00592645	0.994446	-0.0588356	0.944276
AT1G02170	0.102326	0.887534	0.661709	0.152014
AT1G02180	0.106922	0.905375	0.123577	0.905591
AT1G02190	-0.0806698	0.975816	0.746816	0.789185
AT1G02205	-0.282322	0.741777	0.905744	0.187858
AT1G02220	-0.648979	0.32282	0.552098	0.538858
AT1G02260	0.362783	0.430718	0.916153	0.0102326
AT1G02270	-0.716437	0.0814171	0.242662	0.758552
AT1G02280	0.502186	0.228837	-0.0739588	0.931922
AT1G02290	-0.0323029	0.984788	0.147715	0.926654
AT1G02300	0.630802	0.10579	0.904717	0.0160439
AT1G02305	0.3124	0.479158	0.287006	0.624981
AT1G02330	-0.278372	0.713081	-0.629199	0.34705
AT1G02335	0.624513	0.190273	0.254455	0.768853
AT1G02340	-0.133931	0.908955	-0.976296	0.226954
AT1G02350	-0.17468	0.87637	0.0178156	0.991155
AT1G02360	-0.999594	0.0368857	-0.169419	0.87451
AT1G02370	-0.840672	0.392932	-0.738054	0.516956
AT1G02390	-0.989744	0.0543849	0.394808	0.671444
AT1G02400	-0.776984	0.127492	-0.234909	0.812719
AT1G02405	-1.07701	0.283472	0.164951	0.945659
AT1G02410	-0.056175	0.945378	-0.195791	0.806154
AT1G02450	-2.02801	0.00821224	0.783817	0.537992
AT1G02470	1.08408	0.180347	0.81828	0.427738
AT1G02475	-0.023866	0.975423	0.325486	0.590509
AT1G02500	-0.452757	0.298504	-0.204853	0.782426
AT1G02560	-0.122952	0.86009	0.136928	0.866928
AT1G02610	0.344863	0.713554	-0.999448	0.201026
AT1G02620	1.41295	0.00289467	-0.275857	0.779033
AT1G02630	0.180262	0.889081	0.0684721	0.967901
AT1G02640	0.674541	0.110121	-0.952196	0.0238026
AT1G02650	-0.656061	0.428266	-1.0705	0.192448
AT1G02660	-0.420309	0.340618	-1.39012	1.79076e-05
AT1G02670	-0.102298	0.945575	-0.352807	0.812719
AT1G02680	0.437351	0.358483	-0.689007	0.146474
AT1G02690	0.106236	0.951415	-0.204304	0.915141
AT1G02700	-1.75033	0.0259872	0.421375	0.781903
AT1G02720	-0.346953	0.636235	-0.384864	0.675382
AT1G02730	-0.177744	0.896271	0.157791	0.925004
AT1G02740	0.382898	0.355514	0.212793	0.747495
AT1G02750	0.362874	0.366966	0.10345	0.889609
AT1G02770	-0.778492	0.373266	0.115071	0.944786
AT1G02780	-0.18204	0.758556	-0.239893	0.732581
AT1G02790	-0.124715	0.961843	0.470707	0.849647
AT1G02800	1.34778	0.427392	-1.70555	0.385383
AT1G02816	0.389206	0.419986	0.143193	0.863852
AT1G02820	-1.95934	0.000193736	-0.997348	0.205614
AT1G02840	0.534257	0.121324	0.231802	0.704533
AT1G02850	1.05404	0.00918353	0.823145	0.102571
AT1G02860	-0.191605	0.721044	0.12504	0.866464
AT1G02870	0.243558	0.685718	-0.485846	0.392952
AT1G02880	0.140439	0.781931	0.196728	0.739426
AT1G02890	-0.184265	0.709546	0.0377628	0.959736
AT1G02900	-0.505919	0.382185	-0.562552	0.421079
AT1G02910	-0.0610417	0.923966	0.399546	0.381604
AT1G02920	-0.411421	0.570598	-0.519507	0.542062
AT1G02930	-0.0404452	0.969328	-0.61723	0.366679
AT1G02950	-0.0593444	0.958625	-0.414325	0.641904
AT1G02960	0.520084	0.366864	0.209312	0.830263
AT1G02990	0.00247799	0.998532	-0.118713	0.914709
AT1G03000	0.18496	0.754596	0.33162	0.594316
AT1G03010	-0.041847	0.979998	0.0270911	0.989508
AT1G03020	-0.900166	0.113112	-0.00136082	0.99936
AT1G03030	0.210023	0.712513	0.712135	0.0845289
AT1G03040	0.293629	0.469942	0.312507	0.533437
AT1G03055	-1.35073	0.0443465	-1.13167	0.256863
AT1G03060	0.00318717	0.997698	0.221889	0.774476
AT1G03070	0.308724	0.838366	1.01812	0.427021
AT1G03080	0.079213	0.943446	-0.599462	0.473252
AT1G03090	1.27238	0.00359009	-0.260129	0.785871
AT1G03100	1.30428	0.0315245	-0.552441	0.600207
AT1G03110	-0.313383	0.766448	-0.744099	0.476018
AT1G03120	1.28199	0.199664	-0.185547	0.926654
AT1G03130	-0.289664	0.628615	-0.186487	0.826941
AT1G03140	0.414735	0.291744	-0.302906	0.599673
AT1G03150	0.416494	0.232219	0.170986	0.780179
AT1G03160	-0.116349	0.850989	0.257396	0.67152
AT1G03180	0.145283	0.911913	-0.513676	0.681607
AT1G03190	0.12916	0.87637	0.69355	0.207715
AT1G03200	0.318771	0.691327	0.868375	0.173792
AT1G03210	0.0635411	0.928112	0.576273	0.177509
AT1G03220	0.549055	0.343068	-0.0650286	0.955994
AT1G03230	-0.694387	0.109462	0.34685	0.647634
AT1G03250	-0.182627	0.717462	-0.348055	0.495445
AT1G03260	0.292791	0.575458	0.00372005	0.997369
AT1G03270	-0.775581	0.551501	0.130008	0.950189
AT1G03280	0.00457213	0.996531	-0.262891	0.723855
AT1G03290	-0.329773	0.569818	0.239102	0.770244
AT1G03310	-0.95872	0.114012	0.663789	0.426506
AT1G03330	0.353556	0.363406	-0.0757432	0.922046
AT1G03340	0.0964603	0.94503	0.337104	0.784734
AT1G03350	-0.503165	0.220524	-0.123026	0.880332
AT1G03360	0.340812	0.754235	-0.0439316	0.977096
AT1G03365	-0.23628	0.833054	-0.203599	0.880431
AT1G03370	-0.896765	0.0132982	-0.0130729	0.989692
AT1G03380	0.0387233	0.957009	-0.128034	0.848797
AT1G03400	-0.167531	0.748434	0.0628219	0.934082
AT1G03410	0.00572649	0.997338	-0.0292286	0.982427
AT1G03430	0.0416737	0.962778	0.732177	0.105126
AT1G03440	-0.372195	0.426671	-0.0629956	0.942269
AT1G03457	-0.117522	0.933699	-0.383718	0.786459
AT1G03470	0.6534	0.311787	0.380851	0.657084
AT1G03475	0.172278	0.756296	0.468865	0.318688
AT1G03495	0.105783	0.909357	0.0898267	0.937595
AT1G03520	0.417618	0.3475	0.229138	0.749035
AT1G03550	0.225825	0.766415	0.687126	0.253733
AT1G03560	-0.615824	0.374123	-0.162396	0.904952
AT1G03590	-0.249781	0.692946	-0.199716	0.81015
AT1G03600	0.374606	0.435388	0.153858	0.844888
AT1G03610	0.733455	0.0278451	-0.378044	0.486744
AT1G03620	0.188167	0.874663	0.837075	0.346543
AT1G03630	-0.767829	0.177138	-0.210414	0.844694
AT1G03650	-0.108717	0.915719	-0.185333	0.863368
AT1G03660	0.0512587	0.97251	1.61272	0.0174969
AT1G03680	0.0830771	0.920332	0.170747	0.842487
AT1G03687	-0.0220479	0.985188	-0.366862	0.696107
AT1G03730	-0.174436	0.802252	-0.668093	0.190069
AT1G03740	-0.860642	0.0560294	-0.949394	0.0520902
AT1G03750	0.190068	0.856334	-0.504316	0.608365
AT1G03760	0.0912998	0.934482	-0.503914	0.574216
AT1G03770	-0.317167	0.783144	0.223757	0.877752
AT1G03820	-0.566331	0.586981	1.32471	0.170942
AT1G03850	-1.0867	0.0180997	-1.02705	0.0442936
AT1G03860	-0.0480062	0.952503	-0.218939	0.765361
AT1G03870	-1.60198	3.39986e-05	-0.811843	0.134265
AT1G03900	0.285501	0.560611	0.0943	0.908837
AT1G03905	-0.407557	0.628129	-0.404991	0.729578
AT1G03910	-0.0489526	0.957489	0.0746738	0.940169
AT1G03930	-0.274732	0.641133	0.0213725	0.982707
AT1G03940	0.0098032	0.993456	0.339557	0.704809
AT1G03950	0.119901	0.89882	-0.492811	0.522558
AT1G03960	0.728073	0.0922258	0.512948	0.394567
AT1G03970	-0.0172259	0.987074	-0.425942	0.553584
AT1G03990	-0.808368	0.263105	0.261388	0.839035
AT1G04000	-0.280638	0.603837	-0.229649	0.759612
AT1G04010	-0.180509	0.815375	0.181624	0.845014
AT1G04030	-1.5932	0.000267459	-0.732188	0.284843
AT1G04040	-1.30148	0.00204007	-0.676408	0.298402
AT1G04070	-0.189041	0.856295	0.361388	0.735206
AT1G04080	-0.1463	0.80248	0.360845	0.511534
AT1G04100	-0.411517	0.301465	-0.296751	0.629833
AT1G04105	-0.428069	0.461203	-0.00391973	0.997976
AT1G04120	-0.430718	0.502426	0.780647	0.191895
AT1G04130	-0.24064	0.726014	0.542371	0.387253
AT1G04140	0.381404	0.330723	0.351946	0.494666
AT1G04160	-1.55943	0.0180997	-0.377112	0.802651
AT1G04170	-0.274579	0.480368	0.136679	0.821746
AT1G04190	-0.257392	0.679005	-0.257811	0.742951
AT1G04200	-0.821515	0.0553848	0.607479	0.307714
AT1G04210	-0.55989	0.103233	-0.188578	0.778245
AT1G04220	0.202949	0.840794	0.710293	0.416681
AT1G04230	-0.053711	0.944348	-0.0333722	0.971511
AT1G04240	-0.0148093	0.990072	-0.024146	0.984811
AT1G04250	-0.783386	0.119189	-0.210343	0.833834
AT1G04260	0.0378287	0.966246	-0.0342907	0.971511
AT1G04270	0.162207	0.854078	0.0853482	0.940169
AT1G04280	0.390389	0.417357	-0.612682	0.19981
AT1G04290	-0.39066	0.473369	-0.242215	0.771454
AT1G04300	0.119692	0.869871	-0.278722	0.7044
AT1G04310	0.523407	0.41807	-0.277106	0.793698
AT1G04330	0.103392	0.938416	-0.914195	0.319324
AT1G04340	0.0449796	0.961225	0.118403	0.899266
AT1G04350	-0.679499	0.110739	-0.198766	0.81015
AT1G04360	-0.41722	0.718637	-0.697066	0.600207
AT1G04390	-0.123432	0.881053	0.228697	0.787914
AT1G04400	0.439109	0.277042	-0.207128	0.760408
AT1G04410	0.326443	0.587132	-0.0997455	0.924734
AT1G04420	-0.289715	0.630177	-0.150555	0.86619
AT1G04430	-1.02834	0.00603177	0.0191837	0.984811
AT1G04440	0.177829	0.754723	0.452036	0.362183
AT1G04480	0.126563	0.884781	0.115252	0.913297
AT1G04510	0.196686	0.736116	0.159849	0.830508
AT1G04520	-0.227519	0.908154	-0.750708	0.693585
AT1G04530	-1.40568	1.09843e-06	0.24161	0.716752
AT1G04540	-0.831792	0.148679	0.359728	0.745324
AT1G04550	-0.219445	0.69385	0.63373	0.148371
AT1G04555	0.165135	0.877516	-0.751047	0.337392
AT1G04590	-0.226904	0.861454	-0.243355	0.867383
AT1G04620	-0.266007	0.744784	1.16805	0.0206409
AT1G04625	0.113843	0.90096	0.219051	0.821746
AT1G04630	0.0698972	0.917931	-0.0508974	0.949086
AT1G04635	-0.587321	0.626791	0.195891	0.920462
AT1G04640	-0.0784968	0.900863	-0.199293	0.753898
AT1G04660	-0.519056	0.60842	0.231827	0.885691
AT1G04680	-0.494879	0.401736	-0.314806	0.736729
AT1G04690	0.345767	0.360473	0.372336	0.416873
AT1G04710	-0.212389	0.684575	0.0553188	0.946331
AT1G04750	0.222468	0.621096	0.12783	0.84577
AT1G04760	-1.64216	0.00501933	-0.583645	0.601239
AT1G04770	-2.63221	2.63207e-07	0.095579	0.949086
AT1G04778	-0.450275	0.766929	0.436241	0.829372
AT1G04780	-0.00766839	0.994191	-0.427823	0.553184
AT1G04790	0.0135272	0.986637	-0.297937	0.614381
AT1G04800	0.130574	0.846726	-0.342261	0.594401
AT1G04810	-0.0235829	0.976979	0.144399	0.853255
AT1G04820	0.167434	0.804652	-0.201489	0.802925
AT1G04830	0.0339907	0.963329	0.423526	0.358711
AT1G04850	-0.187338	0.724524	-0.104961	0.889315
AT1G04860	-0.454222	0.30612	-0.461888	0.399648
AT1G04870	-0.191207	0.701128	-0.00562905	0.994933
AT1G04900	-0.725551	0.559177	-0.673055	0.6757
AT1G04910	-0.320557	0.53583	0.257355	0.717127
AT1G04930	-0.133333	0.914725	0.36298	0.7728
AT1G04945	0.0747068	0.904493	0.245332	0.66247
AT1G04940	0.131844	0.81093	0.250233	0.66444
AT1G04950	0.289787	0.528163	0.169378	0.801051
AT1G04960	-0.0189273	0.977668	0.00359929	0.996495
AT1G04970	0.225079	0.662111	0.262377	0.67243
AT1G04980	0.265094	0.797082	0.748346	0.40677
AT1G04985	0.0152614	0.98606	-0.449726	0.407452
AT1G04990	0.85828	0.00418448	0.448996	0.320224
AT1G05000	0.0766772	0.930019	0.142177	0.886211
AT1G05010	-0.00938812	0.993456	-0.91282	0.0995213
AT1G05020	-1.82083	0.0017064	-1.3093	0.127144
AT1G05030	-0.14987	0.839822	0.200372	0.807983
AT1G05055	-0.143805	0.848671	0.0897254	0.926654
AT1G05060	0.105211	0.858555	0.0150049	0.984782
AT1G05065	0.526971	0.435388	0.458214	0.618469
AT1G05070	-0.295393	0.621096	-0.647486	0.215258
AT1G05087	-0.405211	0.763186	0.197766	0.917556
AT1G05090	0.00694568	0.994566	-0.162686	0.858193
AT1G05100	2.14294	0.000325241	0.504914	0.693792
AT1G05120	-0.0673998	0.930292	0.0688518	0.939108
AT1G05136	1.54784	0.0302774	0.925952	0.350928
AT1G05140	-0.0679178	0.929115	0.179051	0.812719
AT1G05150	-0.450337	0.413587	-0.0420379	0.969203
AT1G05160	0.508788	0.248527	0.265046	0.70608
AT1G05170	-0.977214	0.047456	0.315795	0.735053
AT1G05180	0.446875	0.172692	0.279546	0.580146
AT1G05190	-0.0086896	0.993456	-0.292302	0.728516
AT1G05200	0.398145	0.488638	0.076486	0.939854
AT1G05205	0.0282709	0.971021	-0.283281	0.649064
AT1G05210	-0.0142273	0.990072	-0.161353	0.88701
AT1G05230	0.138058	0.828367	0.543682	0.253234
AT1G05270	0.333392	0.377954	0.30617	0.540819
AT1G05300	0.261597	0.725277	-0.718129	0.20887
AT1G05310	0.178492	0.871384	0.578456	0.55153
AT1G05320	-0.621696	0.528744	-0.450529	0.754912
AT1G05340	1.26032	0.0425439	0.740225	0.447945
AT1G05350	-0.742873	0.0277612	0.258319	0.693792
AT1G05360	-0.039762	0.968996	0.089583	0.933286
AT1G05370	0.0662349	0.96195	0.130029	0.928285
AT1G05380	0.143828	0.811357	-0.163375	0.824408
AT1G05385	-0.540758	0.268632	-0.277481	0.726618
AT1G05400	0.181136	0.86009	-0.0970454	0.943097
AT1G05410	0.0509711	0.963475	-0.206782	0.834738
AT1G05430	-0.197543	0.739574	-0.0106767	0.991705
AT1G05470	0.269112	0.748422	-0.0264129	0.982996
AT1G05500	-0.407006	0.290527	0.0555723	0.943547
AT1G05520	0.0235103	0.974031	0.281525	0.635134
AT1G05540	-0.556715	0.484941	0.444534	0.717716
AT1G05560	0.625141	0.139877	0.324102	0.645678
AT1G05570	-0.23305	0.75719	0.578336	0.379822
AT1G05575	-1.14381	0.00178075	-2.14646	5.25378e-10
AT1G05590	-0.586725	0.272201	-0.129228	0.90382
AT1G05600	-0.0295488	0.980511	0.468115	0.606477
AT1G05620	0.27695	0.652448	0.28157	0.72041
AT1G05630	-1.92287	0.00133786	0.72155	0.502168
AT1G05670	-0.954617	0.111604	0.203486	0.867721
AT1G05675	-2.30285	4.50753e-07	-1.74944	0.00129131
AT1G05680	1.16129	0.468412	-0.237337	0.938307
AT1G05690	-0.281972	0.757249	-0.27379	0.805383
AT1G05710	-0.348975	0.428601	0.4676	0.345856
AT1G05720	0.299385	0.529876	-0.118002	0.876177
AT1G05730	0.314008	0.57578	-0.140358	0.867721
AT1G05750	0.162646	0.807907	-0.015015	0.988449
AT1G05760	0.0948611	0.942802	-0.711972	0.434255
AT1G05780	-0.0902347	0.930552	-0.301585	0.76422
AT1G05783	-0.00522969	0.998056	0.286804	0.859681
AT1G05785	0.47301	0.366145	0.604554	0.288942
AT1G05790	0.361094	0.610135	0.270846	0.779033
AT1G05805	0.242741	0.570231	-0.362247	0.434773
AT1G05810	-0.44009	0.385745	-0.471877	0.455239
AT1G05820	-0.510473	0.416139	0.398939	0.670993
AT1G05830	-0.0837689	0.911523	0.544469	0.299156
AT1G05835	1.34776	0.181351	-0.742699	0.66727
AT1G05840	0.638017	0.0519139	0.0345103	0.965495
AT1G05850	-0.396061	0.451874	-0.478974	0.444967
AT1G05860	0.190964	0.815497	-0.12697	0.90822
AT1G05870	0.229665	0.739517	0.276392	0.742912
AT1G05880	-2.32079	0.0246454	0.455808	0.826834
AT1G05890	0.626287	0.0365064	0.300091	0.549471
AT1G05900	-0.601135	0.154081	0.425803	0.485503
AT1G05910	-0.921719	0.13152	0.382206	0.729722
AT1G05940	0.190105	0.772545	0.66156	0.179088
AT1G05960	-0.240258	0.708406	0.214457	0.795073
AT1G05970	0.580378	0.136049	-0.357729	0.551219
AT1G06000	0.56585	0.0882031	-0.0132015	0.987559
AT1G06010	0.374084	0.430716	-0.20018	0.786459
AT1G06040	0.222638	0.642517	-0.439599	0.333293
AT1G06045	0.307474	0.50873	-0.363259	0.511593
AT1G06050	0.177902	0.759057	-0.452677	0.380159
AT1G06060	0.32483	0.428786	-0.190661	0.766867
AT1G06070	-0.166956	0.811288	-0.470878	0.436569
AT1G06080	1.46582	0.190336	0.747493	0.729833
AT1G06110	0.485854	0.140738	0.344602	0.46844
AT1G06130	0.0615158	0.927817	0.193037	0.769395
AT1G06150	-0.132677	0.882032	0.130673	0.901939
AT1G06148	-0.05742	0.971498	0.190474	0.915219
AT1G06160	0.694648	0.269061	-2.17831	1.00833e-05
AT1G06180	0.74994	0.239004	-0.356192	0.749744
AT1G06190	-0.0271721	0.975816	-0.341961	0.634969
AT1G06200	0.0788669	0.908154	-0.329107	0.573946
AT1G06210	-0.0502645	0.963877	-0.593478	0.395971
AT1G06220	-0.157	0.800843	0.077373	0.928247
AT1G06230	-0.238746	0.696183	-0.387201	0.557448
AT1G06240	-0.291827	0.648298	0.202066	0.817611
AT1G06260	0.383989	0.816979	0.888257	0.517791
AT1G06270	-0.340685	0.78887	0.556434	0.687263
AT1G06290	0.135978	0.804521	-0.158731	0.807128
AT1G06350	-0.336592	0.827584	0.198191	0.926654
AT1G06360	0.217366	0.850919	0.721391	0.444355
AT1G06380	-0.739625	0.190354	0.141676	0.90465
AT1G06390	0.179202	0.773013	0.0993742	0.909036
AT1G06400	-0.0376885	0.968996	-0.823938	0.0892187
AT1G06410	-0.594083	0.0797136	0.0879329	0.910261
AT1G06430	-0.656869	0.243914	-0.283504	0.769274
AT1G06450	-0.531092	0.300942	0.291264	0.71146
AT1G06460	-0.275238	0.588084	0.693752	0.0925389
AT1G06470	-0.307819	0.431812	0.460995	0.248765
AT1G06490	-0.24301	0.865406	0.356962	0.808941
AT1G06500	0.164464	0.797924	-0.307406	0.648337
AT1G06515	0.283088	0.612235	0.0976122	0.914709
AT1G06510	-0.0916877	0.916889	0.0843076	0.934425
AT1G06520	-0.0358655	0.973265	0.19729	0.852925
AT1G06530	0.280704	0.652512	-0.204622	0.81015
AT1G06540	0.275684	0.656148	-0.196422	0.819009
AT1G06550	-0.436112	0.588694	-0.102259	0.941584
AT1G06560	1.00465	0.00667743	-0.156942	0.852146
AT1G06570	1.26251	0.0171528	-0.833198	0.271297
AT1G06580	-0.0535042	0.966494	0.608727	0.501733
AT1G06590	0.522998	0.30706	0.000843884	0.999539
AT1G06620	0.202651	0.770118	-0.260866	0.7556
AT1G06630	0.523673	0.279473	0.437797	0.504196
AT1G06640	-0.0823626	0.901197	0.0519298	0.948424
AT1G06645	0.144322	0.819255	-0.16932	0.822262
AT1G06650	-0.166521	0.758556	-0.190784	0.771454
AT1G06660	0.0735715	0.949863	-1.37034	0.0207907
AT1G06670	0.461221	0.492198	0.04746	0.966901
AT1G06680	-0.0512235	0.963524	-0.715098	0.281064
AT1G06690	-0.193652	0.733767	-0.456563	0.371917
AT1G06700	0.458701	0.160422	-0.0119523	0.987847
AT1G06710	1.4644	0.0149403	0.550108	0.60116
AT1G06720	0.0816716	0.964324	0.220302	0.903975
AT1G06730	0.242167	0.766083	-0.0373268	0.976508
AT1G06740	-0.0513318	0.973984	-0.108088	0.949046
AT1G06760	0.179373	0.771429	-0.349493	0.582319
AT1G06770	-0.0252165	0.980564	-0.284467	0.758552
AT1G06780	-0.0201258	0.988471	-0.498098	0.620174
AT1G06790	0.110067	0.879797	0.259281	0.715907
AT1G06800	0.128569	0.898583	0.0876896	0.944786
AT1G06820	-0.0554988	0.941224	0.635726	0.147475
AT1G06830	-1.02055	0.0443085	-1.09723	0.0571495
AT1G06840	-0.152738	0.827556	-0.121895	0.892758
AT1G06850	-0.173193	0.862344	0.229263	0.840811
AT1G06870	-0.17837	0.770061	0.156217	0.842368
AT1G06890	0.519442	0.0951854	0.233523	0.66798
AT1G06900	0.188731	0.763452	-0.0321994	0.973222
AT1G06910	-0.650601	0.4664	-0.206676	0.886677
AT1G06950	-0.0314568	0.971021	-0.00127284	0.999052
AT1G06960	0.0996048	0.892529	-0.347046	0.590509
AT1G06980	-0.270845	0.838	0.00126691	0.999383
AT1G07000	-0.308324	0.521024	-0.189787	0.787719
AT1G07010	-0.574356	0.122437	-0.287236	0.653785
AT1G07020	0.317093	0.559957	-0.26941	0.719791
AT1G07030	0.0875354	0.890161	0.45128	0.323775
AT1G07040	1.24092	0.00114782	-0.125903	0.897723
AT1G07070	0.132413	0.882599	-0.0329492	0.977264
AT1G07080	-0.111427	0.86527	0.163418	0.819863
AT1G07090	-0.0814268	0.927817	-0.110817	0.913789
AT1G07110	-0.280685	0.619622	-0.0107734	0.992154
AT1G07130	0.0508241	0.959916	-1.08303	0.0223584
AT1G07135	-0.755127	0.135211	-2.19485	1.66081e-07
AT1G07140	-0.0964459	0.890345	-0.28052	0.670993
AT1G07150	0.369362	0.606954	-1.14942	0.0411093
AT1G07170	0.734829	0.0475207	-0.00455932	0.996415
AT1G07180	-0.517666	0.377055	-1.48911	0.00125714
AT1G07200	0.345434	0.534565	-0.330735	0.648373
AT1G07210	0.255905	0.676193	-0.394482	0.552051
AT1G07220	-0.892746	0.0178992	-0.0505755	0.95753
AT1G07230	0.133183	0.812526	-0.26915	0.642999
AT1G07240	0.634634	0.129178	-0.476906	0.419302
AT1G07250	1.05808	0.000645249	-0.355232	0.538858
AT1G07260	0.778401	0.330137	-1.4262	0.0457266
AT1G07280	0.286166	0.540358	-0.530239	0.226798
AT1G07290	-0.229531	0.858177	0.0916747	0.956957
AT1G07300	-0.659642	0.170363	0.571956	0.37649
AT1G07310	0.0124392	0.990072	0.749007	0.162728
AT1G07320	0.126745	0.846402	-0.00161152	0.998825
AT1G07350	-0.43291	0.277698	0.779737	0.0320599
AT1G07360	-0.655332	0.134856	0.129926	0.890338
AT1G07370	-0.235719	0.869821	0.47284	0.760408
AT1G07380	0.0347957	0.971021	0.439216	0.508348
AT1G07390	-0.24565	0.848311	-0.0742554	0.96587
AT1G07400	-2.18042	4.06715e-05	0.580124	0.581028
AT1G07410	-0.0226938	0.98443	-0.0912753	0.940315
AT1G07420	-0.150889	0.822744	0.694461	0.127143
AT1G07430	1.2516	0.0306122	0.00842395	0.996201
AT1G07440	-0.0673794	0.916917	0.108578	0.87878
AT1G07450	0.309129	0.749233	-2.26931	0.000488874
AT1G07470	0.32601	0.566801	0.147719	0.867786
AT1G07480	0.0874691	0.906415	0.0323018	0.972689
AT1G07485	1.52832	0.00524008	-0.388664	0.731992
AT1G07490	1.52832	0.00524008	-0.388663	0.731992
AT1G07510	-0.487338	0.21484	-0.23373	0.736408
AT1G07500	-0.599304	0.560816	-1.13803	0.379822
AT1G07520	-0.430066	0.544465	-0.340732	0.732661
AT1G07530	0.238013	0.674997	-0.0875289	0.92243
AT1G07570	0.0300491	0.97829	-0.765869	0.248769
AT1G07590	-0.047689	0.966989	-0.523091	0.514686
AT1G07600	-0.0561794	0.960146	-0.503269	0.537922
AT1G07610	-0.194892	0.844262	-0.628748	0.465705
AT1G07615	0.221916	0.834821	-0.303966	0.797433
AT1G07620	-1.25101	0.00806732	-0.900476	0.1656
AT1G07630	-0.644432	0.273738	-0.250851	0.803234
AT1G07640	-0.272268	0.611364	0.391376	0.508348
AT1G07650	-0.820875	0.00408604	0.249571	0.661569
AT1G07660	-0.00538659	0.994833	-0.292546	0.657355
AT1G07670	0.00962596	0.990072	0.204707	0.759536
AT1G07700	-0.198045	0.72257	0.0565818	0.946331
AT1G07705	0.217123	0.729936	0.54553	0.319018
AT1G07720	-0.540223	0.135474	0.339943	0.544809
AT1G07725	0.971485	0.000733145	-0.0614533	0.93705
AT1G07745	0.863578	0.0240063	-0.0409116	0.966075
AT1G07750	0.137312	0.895465	0.391075	0.676844
AT1G07770	0.128085	0.908154	0.29694	0.787101
AT1G07780	0.677776	0.190273	0.0818105	0.940665
AT1G07790	0.172176	0.7804	-0.297898	0.656449
AT1G07810	0.551703	0.147264	0.0732671	0.930316
AT1G07820	0.733682	0.0591771	-0.242541	0.746928
AT1G07830	0.362926	0.545926	0.0960584	0.926621
AT1G07840	0.583457	0.212942	0.0437183	0.965294
AT1G07870	-0.521988	0.433184	0.0714806	0.954023
AT1G07880	-0.681587	0.524445	0.179676	0.925004
AT1G07890	-0.540593	0.227371	0.579762	0.275868
AT1G07900	0.979927	0.214622	1.0551	0.254829
AT1G07902	0.222347	0.777519	-0.0616396	0.955994
AT1G07901	0.385611	0.644983	0.0996656	0.939945
AT1G07910	0.103645	0.921321	0.106736	0.930217
AT1G07920	-0.300309	0.639028	0.190462	0.835334
AT1G07930	-0.221344	0.735764	0.0517449	0.95753
AT1G07940	-0.186835	0.811878	0.202004	0.833697
AT1G07950	0.266054	0.581841	0.057276	0.944843
AT1G07960	0.339903	0.388067	0.300733	0.571029
AT1G07970	0.0368157	0.97251	0.0514859	0.964666
AT1G07980	-0.0952884	0.90027	0.0500369	0.95684
AT1G07985	1.64311	0.0262513	-0.747071	0.56497
AT1G07990	-0.454604	0.333015	-0.0404695	0.965818
AT1G08000	-0.0281177	0.979711	-0.182254	0.866667
AT1G08010	-0.338009	0.607898	0.231655	0.805812
AT1G08030	0.169303	0.821444	-0.0846374	0.932402
AT1G08040	0.374415	0.394883	0.440598	0.379822
AT1G08050	-0.800149	0.0834652	0.40625	0.61633
AT1G08060	-0.280882	0.742547	-0.184483	0.871505
AT1G08090	-1.35391	0.074808	0.306615	0.823433
AT1G08110	-0.119787	0.82019	0.134866	0.831258
AT1G08125	-0.228356	0.71495	0.184913	0.812719
AT1G08130	-0.352846	0.675	0.0200778	0.989508
AT1G08160	-0.248137	0.739161	0.191395	0.843956
AT1G08165	-0.334683	0.775321	0.0182057	0.992261
AT1G08180	0.772727	0.049319	-0.316041	0.656129
AT1G08190	-0.29119	0.58748	0.554235	0.29098
AT1G08200	-0.534398	0.170907	-0.446615	0.393318
AT1G08210	0.823067	0.0219066	0.147676	0.851008
AT1G08220	0.305873	0.729181	0.203689	0.866464
AT1G08230	0.920538	0.0286652	0.0775111	0.940206
AT1G08250	0.995781	0.00714042	0.445025	0.479321
AT1G08260	0.938624	0.0102877	0.450107	0.454406
AT1G08280	-0.735766	0.467047	0.643965	0.617595
AT1G08290	-0.43705	0.625467	0.181302	0.903975
AT1G08300	0.633243	0.364814	-0.167494	0.902
AT1G08310	-0.332687	0.674381	-0.311699	0.769274
AT1G08315	-0.0935442	0.879797	-0.342661	0.513948
AT1G08340	-0.366877	0.789465	-0.602044	0.7044
AT1G08350	-0.176395	0.817677	0.216562	0.808141
AT1G08360	-0.098558	0.892529	-0.384839	0.531523
AT1G08370	-0.0549744	0.951238	0.341201	0.653785
AT1G08380	0.115643	0.902436	-0.317225	0.729345
AT1G08390	0.230881	0.758556	0.301192	0.728772
AT1G08400	0.309658	0.575458	0.334498	0.63192
AT1G08410	-0.593458	0.44939	-0.454744	0.667325
AT1G08420	0.336429	0.491558	0.89762	0.0179479
AT1G08440	-0.803136	0.68752	1.2493	0.582319
AT1G08450	0.0254287	0.979345	0.343379	0.659621
AT1G08460	0.26469	0.571963	0.235072	0.706968
AT1G08465	0.0464375	0.942872	-0.158991	0.80091
AT1G08470	-0.180963	0.766041	-0.140938	0.861746
AT1G08480	0.28523	0.596631	0.190225	0.802925
AT1G08490	-0.442169	0.255758	0.0794922	0.92243
AT1G08500	0.903358	0.186788	0.392881	0.735452
AT1G08510	-0.475939	0.208227	0.162805	0.812719
AT1G08520	-0.305811	0.466688	0.396104	0.400402
AT1G08530	-0.53969	0.398042	0.129447	0.913297
AT1G08540	-0.445976	0.494666	-0.316686	0.735053
AT1G08550	0.338882	0.558653	-0.0497735	0.959007
AT1G08560	0.350711	0.79719	-0.871978	0.478736
AT1G08570	1.09604	0.00201618	-0.0194686	0.984359
AT1G08580	-0.754687	0.111606	-0.640739	0.298581
AT1G08600	-0.0569438	0.960146	0.115113	0.924562
AT1G08620	-0.153699	0.848259	-0.0881576	0.93242
AT1G08630	1.36626	0.049319	-0.850628	0.43937
AT1G08640	-0.247846	0.656004	0.550742	0.257612
AT1G08645	0.713894	0.089771	0.247387	0.759947
AT1G08650	0.560607	0.122963	0.34717	0.534272
AT1G08660	-0.026	0.972916	0.0289139	0.973222
AT1G08680	0.440937	0.313582	0.123862	0.878043
AT1G08700	0.00292662	0.997926	0.323483	0.630774
AT1G08710	0.308329	0.542759	0.167562	0.825644
AT1G08720	0.235643	0.631854	0.0997771	0.897491
AT1G08750	0.149541	0.833716	0.277569	0.718385
AT1G08760	0.207505	0.794851	0.242843	0.794034
AT1G08770	0.45455	0.48442	0.402161	0.640029
AT1G08780	-0.0689308	0.934231	-0.335054	0.648373
AT1G08800	0.122981	0.858545	0.173235	0.82245
AT1G08810	-0.660035	0.509134	-0.898669	0.393318
AT1G08820	0.173434	0.733419	-0.298956	0.572155
AT1G08830	0.160963	0.848762	0.111028	0.91946
AT1G08840	-0.0684208	0.939872	0.0280449	0.979591
AT1G08845	0.371408	0.568712	-0.00797783	0.99508
AT1G08880	0.735521	0.047918	0.0504425	0.955077
AT1G08890	1.46357	6.65192e-05	0.792659	0.099844
AT1G08900	0.18693	0.762391	0.469497	0.383287
AT1G08910	-0.193339	0.81058	0.211615	0.824934
AT1G08920	0.187278	0.729181	-0.127595	0.861746
AT1G08930	-0.909013	0.020698	-0.878204	0.055023
AT1G08940	-0.263616	0.622684	-0.49621	0.348916
AT1G08960	-0.296161	0.684914	0.0864605	0.940169
AT1G08970	0.180558	0.760589	-0.213541	0.767675
AT1G08980	1.26717	0.000753016	0.293803	0.712113
AT1G09000	0.219095	0.880772	0.318142	0.844607
AT1G09010	0.314883	0.422271	0.121774	0.851411
AT1G09020	0.276158	0.601452	0.694618	0.109401
AT1G09060	-0.455657	0.433919	0.0262869	0.982041
AT1G09070	0.17881	0.811357	-0.157475	0.866928
AT1G09100	0.0844184	0.914193	0.000666239	0.999539
AT1G09130	-0.228028	0.632051	-0.00925775	0.992154
AT1G09140	0.222291	0.719312	0.781652	0.0737262
AT1G09150	-0.158282	0.751512	-0.134118	0.833697
AT1G09160	-0.480917	0.170928	0.116151	0.868604
AT1G09180	0.610342	0.31719	-0.181526	0.873129
AT1G09195	0.289784	0.626137	0.583776	0.293563
AT1G09200	-0.061566	0.937544	-0.969239	0.0121368
AT1G09210	0.0387265	0.972826	-0.0411999	0.975712
AT1G09230	0.633964	0.136392	-0.0179575	0.985171
AT1G09240	-0.0235656	0.982211	-0.344772	0.672466
AT1G09250	0.586173	0.104847	-0.314917	0.60116
AT1G09270	0.0489418	0.943446	0.31161	0.575531
AT1G09280	0.0816149	0.910155	-0.0774874	0.928349
AT1G09290	0.351817	0.641133	-0.383184	0.668342
AT1G09300	0.30936	0.631854	-0.307633	0.694197
AT1G09310	-0.705592	0.129965	-0.346118	0.666213
AT1G09320	0.146462	0.873539	0.0715117	0.949804
AT1G09330	0.0468232	0.93868	0.320104	0.49755
AT1G09340	-0.410465	0.521182	-0.73611	0.235262
AT1G09350	1.13233	0.289002	0.999216	0.563454
AT1G09390	0.0688841	0.930771	-0.0148437	0.9886
AT1G09400	-0.616932	0.435388	-0.168288	0.908837
AT1G09415	-0.360742	0.778203	-0.361725	0.811991
AT1G09420	-0.121926	0.905467	0.132756	0.902337
AT1G09430	0.307405	0.536922	-0.175596	0.811296
AT1G09440	-0.481664	0.46845	-0.275774	0.789185
AT1G09460	0.835252	0.174582	-1.03694	0.108627
AT1G09480	0.23806	0.815411	0.0235092	0.987496
AT1G09490	0.458751	0.218521	0.594486	0.136223
AT1G09500	1.28562	0.00255288	0.791768	0.18813
AT1G09520	0.0127264	0.987085	-0.493186	0.27416
AT1G09530	0.329211	0.620464	0.20745	0.826834
AT1G09560	-0.479144	0.283295	-0.150044	0.851437
AT1G09570	0.736053	0.0638973	-0.410899	0.519742
AT1G09575	0.0342266	0.971021	-0.554141	0.377818
AT1G09580	0.309105	0.68998	-0.0202039	0.987843
AT1G09590	-0.392688	0.418018	-0.291456	0.677573
AT1G09610	-0.08101	0.953399	-0.435186	0.723551
AT1G09620	-0.240581	0.646234	0.00938365	0.992261
AT1G09630	-0.739567	0.0805256	-0.522615	0.382861
AT1G09640	-0.114169	0.866041	0.0459514	0.95753
AT1G09645	0.348607	0.394098	-0.05124	0.947858
AT1G09660	0.0055669	0.995522	0.478424	0.444934
AT1G09690	-0.0860257	0.907776	-0.412548	0.485503
AT1G09700	0.228982	0.852908	-1.54676	0.0327245
AT1G09710	0.783541	0.107846	-0.11337	0.913659
AT1G09730	-0.120855	0.877105	-0.245107	0.760408
AT1G09740	0.416152	0.342545	-0.0142591	0.987843
AT1G09750	0.505474	0.49485	0.47384	0.614381
AT1G09760	0.00787908	0.99327	-0.360795	0.552192
AT1G09770	-0.459648	0.349344	-0.2128	0.796309
AT1G09780	-0.752565	0.049319	0.214272	0.784912
AT1G09794	0.222621	0.881053	-0.192678	0.919843
AT1G09795	0.295149	0.493841	0.392642	0.405241
AT1G09800	0.194219	0.840794	-0.349627	0.727921
AT1G09810	-0.429914	0.56117	-0.443271	0.622202
AT1G09812	-0.740942	0.419799	0.914971	0.387386
AT1G09815	0.187441	0.771252	-0.361005	0.59631
AT1G09830	-0.0209564	0.98197	0.290402	0.700769
AT1G09840	-0.518443	0.206884	0.396447	0.495715
AT1G09850	0.682922	0.0713629	0.38378	0.511558
AT1G09870	-0.14139	0.802511	0.366638	0.47827
AT1G09900	-0.13535	0.858417	0.609383	0.235259
AT1G09910	0.400249	0.339859	0.211289	0.7556
AT1G09920	0.0830944	0.906956	-0.200384	0.777576
AT1G09930	-1.32949	0.0990124	0.441976	0.799469
AT1G09932	-1.14105	0.000288793	-0.438945	0.414401
AT1G09940	-0.719493	0.140261	-0.756446	0.18684
AT1G09950	-2.54962	6.60831e-05	-0.689021	0.569931
AT1G09960	0.713912	0.213042	0.448233	0.619109
AT1G09970	-0.84857	0.0291709	-0.184073	0.826531
AT1G09980	-0.513941	0.276227	-0.00285457	0.998177
AT1G09995	-0.208677	0.725084	-0.0116742	0.990866
AT1G10000	-0.0535952	0.973191	0.392236	0.791076
AT1G10020	-0.106623	0.8696	-0.0952529	0.906824
AT1G10030	0.0651687	0.944448	-0.034734	0.975712
AT1G10040	-0.433168	0.641133	0.325379	0.798869
AT1G10050	-0.434017	0.392932	0.32235	0.671222
AT1G10060	-0.142074	0.853747	-0.8335	0.0725501
AT1G10070	1.77513	0.0012567	-0.635695	0.52312
AT1G10090	0.272369	0.664368	0.0527544	0.956957
AT1G10095	0.41424	0.560874	0.245203	0.811715
AT1G10120	-0.455642	0.372102	0.0777215	0.937025
AT1G10130	-0.112095	0.89862	0.834514	0.115728
AT1G10140	0.874089	0.00667743	-0.534429	0.248769
AT1G10150	-0.155949	0.843909	0.123799	0.904777
AT1G10155	-0.218284	0.758556	0.0688945	0.946965
AT1G10170	-0.406562	0.370782	0.0973486	0.911421
AT1G10180	-0.229924	0.775321	-0.702718	0.266133
AT1G10200	0.787437	0.0124804	0.266438	0.660151
AT1G10210	0.161191	0.789729	0.593437	0.188306
AT1G10230	-0.349326	0.424448	-0.151802	0.835303
AT1G10240	0.0308627	0.981683	-0.162735	0.90465
AT1G10270	0.377384	0.712385	0.930543	0.307916
AT1G10280	0.677308	0.269607	0.333386	0.739717
AT1G10290	-0.0959936	0.887343	0.236935	0.729005
AT1G10310	-0.306429	0.554677	-0.177464	0.813775
AT1G10330	-1.85138	0.00554128	0.969587	0.346543
AT1G10340	-0.998224	0.00150276	-0.29477	0.641904
AT1G10350	-0.231577	0.703889	-0.209323	0.787363
AT1G10360	0.403891	0.360448	0.0787599	0.928026
AT1G10370	0.429537	0.401736	-0.0772443	0.936244
AT1G10380	-1.36985	0.000397575	0.304236	0.715907
AT1G10390	0.0561433	0.929996	0.27313	0.620976
AT1G10410	0.212114	0.724477	-0.215282	0.771963
AT1G10417	-0.529885	0.573351	0.831605	0.42453
AT1G10430	0.033706	0.968585	-0.00175976	0.998778
AT1G10450	0.326255	0.667932	-0.110304	0.926654
AT1G10460	-0.639749	0.57578	0.647907	0.668987
AT1G10470	-0.156257	0.904357	0.865506	0.360326
AT1G10480	-0.925777	0.480149	-0.126042	0.95753
AT1G10490	0.0471981	0.950516	0.201563	0.774824
AT1G10500	0.0870315	0.907776	0.196279	0.798365
AT1G10510	-0.0814066	0.908154	0.776401	0.0453828
AT1G10522	0.350852	0.578425	-0.144422	0.883404
AT1G10560	-0.0488825	0.971498	-1.34268	0.100488
AT1G10570	0.181573	0.83206	0.266071	0.781348
AT1G10580	0.669393	0.0900816	0.0993213	0.914709
AT1G10585	2.86253	4.73005e-09	-1.16631	0.0975887
AT1G10590	0.146497	0.793258	0.0472059	0.952838
AT1G10600	0.722712	0.0178827	0.142348	0.830508
AT1G10610	0.576721	0.511164	0.394015	0.751793
AT1G10630	0.091795	0.886319	0.291279	0.615919
AT1G10640	0.545882	0.797082	-0.494637	0.862364
AT1G10650	-0.928372	0.171257	-0.939436	0.253733
AT1G10657	-0.261397	0.745473	0.00354951	0.998177
AT1G10660	0.323407	0.409368	0.0842005	0.908029
AT1G10670	-0.367584	0.360448	-0.299101	0.601239
AT1G10690	0.343117	0.563967	-0.211013	0.804216
AT1G10700	0.619365	0.0810394	-0.385726	0.47947
AT1G10720	-0.568599	0.442381	-0.36182	0.739377
AT1G10730	0.00705666	0.994725	0.405055	0.580146
AT1G10740	0.294965	0.57578	0.236994	0.748085
AT1G10750	1.26644	0.146287	0.122702	0.948265
AT1G10760	-0.405378	0.451634	0.580486	0.290613
AT1G10770	0.0476586	0.979438	0.787184	0.520368
AT1G10780	-0.141305	0.947814	-1.19531	0.387386
AT1G10820	0.586119	0.208437	0.282942	0.713517
AT1G10830	0.299643	0.560428	0.065733	0.940206
AT1G10840	0.244141	0.612235	-0.168933	0.803865
AT1G10850	-0.00781386	0.992657	0.232682	0.729833
AT1G10865	0.356701	0.412516	0.191075	0.780179
AT1G10870	-0.854075	0.127628	0.229988	0.833556
AT1G10890	0.0836303	0.928409	0.0680851	0.949086
AT1G10900	0.0795826	0.921879	0.324335	0.656058
AT1G10910	0.0308589	0.973265	0.223728	0.789077
AT1G10920	-0.0228277	0.98443	0.303451	0.759313
AT1G10940	-0.069505	0.914193	0.238265	0.689781
AT1G10950	0.193311	0.703482	0.204319	0.748053
AT1G10960	-0.72016	0.101525	0.124907	0.896613
AT1G10970	-0.236994	0.71652	0.318929	0.671222
AT1G10990	-1.11747	0.13218	-1.1363	0.186358
AT1G11000	-0.135309	0.918254	0.508408	0.684523
AT1G11020	-0.0251847	0.97251	0.13415	0.848797
AT1G11050	-0.295095	0.59891	-1.15874	0.0022413
AT1G11060	0.164914	0.825854	0.34702	0.657355
AT1G11080	0.516568	0.811657	0.896081	0.705274
AT1G11090	0.151833	0.815198	-0.0983191	0.912133
AT1G11100	-0.824876	0.333992	-0.50059	0.719439
AT1G11120	1.56749	0.00777395	-0.651612	0.513948
AT1G11125	0.277653	0.830272	-0.493844	0.729345
AT1G11130	-0.0757802	0.964649	0.786791	0.546394
AT1G11170	0.0982475	0.963492	0.264222	0.892072
AT1G11180	0.620533	0.132234	0.279531	0.693792
AT1G11190	-0.0243503	0.988471	0.56936	0.66546
AT1G11200	-0.0231542	0.975734	0.431366	0.389579
AT1G11210	-0.128272	0.918885	-0.127608	0.931772
AT1G11220	0.776971	0.450756	-0.994478	0.389839
AT1G11240	0.480486	0.422133	-0.262809	0.775992
AT1G11260	0.729981	0.104364	-0.127029	0.896312
AT1G11270	0.523494	0.45151	0.136763	0.911421
AT1G11280	-0.903426	0.237119	0.427685	0.746928
AT1G11303	-0.753119	0.159657	0.0176114	0.989508
AT1G11310	-0.883215	0.0382384	-0.0117834	0.992224
AT1G11320	-1.09485	0.0962458	0.414771	0.733579
AT1G11330	-0.618607	0.0843522	0.362526	0.525841
AT1G11340	-0.743139	0.318194	0.160697	0.910944
AT1G11350	-0.547405	0.241727	-0.0584824	0.951305
AT1G11360	0.663725	0.040571	0.238113	0.696742
AT1G11362	1.51635	0.0702879	-0.208019	0.908429
AT1G11380	-0.0945853	0.907942	-0.632785	0.248638
AT1G11390	-0.477832	0.386838	-0.0425737	0.96944
AT1G11400	-0.0533167	0.953399	-0.949637	0.0337062
AT1G11410	-0.561555	0.371059	0.46542	0.607931
AT1G11430	0.186051	0.776662	-0.0784347	0.933484
AT1G11440	0.494788	0.549401	-0.248084	0.840523
AT1G11475	0.166397	0.78887	-0.0609443	0.944975
AT1G11480	0.132953	0.864526	-0.504069	0.413747
AT1G11530	0.466184	0.292083	0.438334	0.442359
AT1G11540	0.355036	0.762164	0.359876	0.776551
AT1G11545	-0.308995	0.677254	0.396124	0.661569
AT1G11570	0.0475066	0.97251	0.0743971	0.959466
AT1G11580	0.493518	0.266472	-0.55838	0.278668
AT1G11591	0.208862	0.789482	-0.180996	0.851468
AT1G11600	1.20897	0.466607	-0.180482	0.952883
AT1G11630	-0.529913	0.334439	-0.157035	0.876177
AT1G11650	0.226575	0.683198	-0.114091	0.890105
AT1G11660	-0.550311	0.405438	-0.0579754	0.962531
AT1G11670	-0.60285	0.412969	-1.13209	0.120002
AT1G11680	0.0101667	0.990072	0.182221	0.801051
AT1G11700	-1.03739	0.00758041	-0.276445	0.734431
AT1G11710	-0.0658433	0.967402	-0.0602545	0.971494
AT1G11720	-0.64573	0.0926139	0.134031	0.869425
AT1G11740	-0.495172	0.45999	-0.400065	0.694963
AT1G11750	-0.0740784	0.915132	-0.244032	0.709681
AT1G11755	0.326693	0.441476	0.0906106	0.905591
AT1G11760	0.308143	0.571963	0.156992	0.84785
AT1G11780	-0.432727	0.348294	0.0543979	0.952673
AT1G11785	-0.385374	0.667932	0.268461	0.826041
AT1G11790	-1.08684	0.0012187	0.521795	0.333803
AT1G11800	0.110875	0.879797	0.0115354	0.991167
AT1G11810	-0.0775232	0.966401	-0.1262	0.947067
AT1G11820	0.11755	0.855797	0.0698697	0.932353
AT1G11840	-0.191346	0.75896	-0.153295	0.847985
AT1G11850	0.320575	0.663579	0.0539455	0.963935
AT1G11860	-0.399268	0.500858	-0.234145	0.791076
AT1G11870	0.0422961	0.95307	0.194104	0.767277
AT1G11880	0.0206187	0.979345	0.954376	0.0060177
AT1G11890	-0.427864	0.204755	0.0824248	0.9085
AT1G11900	-0.428527	0.688529	-0.157677	0.925004
AT1G11905	-0.45664	0.254291	-0.375738	0.503112
AT1G11910	0.568816	0.191905	0.363051	0.59335
AT1G11930	0.0667309	0.916101	0.519855	0.187858
AT1G11940	-0.0984338	0.943856	0.68209	0.561782
AT1G11950	1.09704	0.101525	-0.207307	0.880628
AT1G11960	-0.430055	0.477981	0.412114	0.613996
AT1G12000	-0.140702	0.871069	0.167237	0.867383
AT1G12010	0.0366211	0.977797	-0.846697	0.27759
AT1G12020	0.0876196	0.90484	0.13513	0.865082
AT1G12050	0.583015	0.0570409	0.340372	0.472493
AT1G12060	-0.330212	0.586355	-0.123698	0.903587
AT1G12080	0.496285	0.619365	-1.30407	0.112315
AT1G12090	0.0269463	0.979423	-0.117941	0.911391
AT1G12110	-1.2585	5.35132e-05	-0.776575	0.055023
AT1G12120	-0.191805	0.879452	-0.50808	0.659334
AT1G12140	-0.42998	0.234514	0.316206	0.546863
AT1G12150	-0.182193	0.877105	0.345379	0.783712
AT1G12160	0.136375	0.890386	-0.377882	0.676729
AT1G12200	-0.963271	0.0644386	0.451654	0.629894
AT1G12210	0.351547	0.665761	0.660118	0.422918
AT1G12211	0.41177	0.60896	0.854511	0.266133
AT1G12220	0.271144	0.65626	-0.072967	0.940206
AT1G12230	0.163145	0.766083	0.317636	0.569646
AT1G12240	0.117063	0.850964	-0.537022	0.22815
AT1G12244	-0.0266939	0.975631	-0.0485555	0.959426
AT1G12250	0.120691	0.86009	0.136354	0.865082
AT1G12270	-0.293094	0.668465	-0.381869	0.628602
AT1G12280	0.218437	0.858247	-0.210368	0.884985
AT1G12290	-0.505189	0.412075	0.591958	0.406272
AT1G12320	-0.153591	0.802511	-0.129496	0.868536
AT1G12310	-0.0121041	0.989937	-0.0727541	0.939277
AT1G12330	-0.0895877	0.927736	-0.530808	0.458427
AT1G12350	0.121785	0.830602	0.228054	0.704639
AT1G12360	-0.236665	0.669605	-0.0843336	0.925004
AT1G12370	-1.02488	0.149926	-0.507177	0.726618
AT1G12380	-0.538915	0.592361	0.231401	0.890411
AT1G12390	0.562203	0.194713	-0.423013	0.500483
AT1G12400	0.219638	0.742893	0.51999	0.373023
AT1G12410	0.113678	0.862912	-0.00211662	0.99839
AT1G12420	-0.71002	0.181351	0.150956	0.894395
AT1G12430	0.132998	0.865406	-0.026906	0.979591
AT1G12440	0.550263	0.269681	-0.114758	0.908429
AT1G12450	-0.253739	0.611521	0.117984	0.880098
AT1G12460	-0.325078	0.730903	0.624034	0.510016
AT1G12470	-0.113446	0.862221	0.0505321	0.952262
AT1G12480	-0.245568	0.793258	-0.104323	0.936547
AT1G12500	-0.51643	0.128844	-0.162184	0.804404
AT1G12520	0.364821	0.415375	0.122023	0.875018
AT1G12530	0.0394115	0.978849	-0.303367	0.81177
AT1G12550	-0.4607	0.331851	-0.0931321	0.925004
AT1G12570	-0.375782	0.86009	-0.664231	0.819015
AT1G12580	-0.529995	0.311241	-0.520623	0.432219
AT1G12610	-2.60995	4.07182e-05	-1.38366	0.131622
AT1G12620	-0.0395779	0.980888	0.108425	0.9486
AT1G12640	0.924232	0.00355107	0.188963	0.786811
AT1G12650	0.154965	0.851618	-0.666143	0.274194
AT1G12680	-0.335574	0.489644	-0.160084	0.833697
AT1G12700	-0.136554	0.921713	0.012425	0.994567
AT1G12710	0.514767	0.199079	0.588009	0.176962
AT1G12730	0.552607	0.246931	0.809066	0.0761469
AT1G12750	0.0401298	0.969328	0.878344	0.104148
AT1G12760	0.0250625	0.973759	0.285441	0.651581
AT1G12770	-0.0983559	0.910125	-0.266756	0.759109
AT1G12780	1.09605	0.00388394	-0.201598	0.810855
AT1G12790	0.668264	0.152389	-0.0946589	0.926621
AT1G12800	-0.923647	0.0160397	0.0214464	0.982996
AT1G12810	0.215036	0.758556	0.357755	0.631231
AT1G12820	0.363243	0.394304	-0.0637472	0.937027
AT1G12840	0.0720014	0.920272	0.255676	0.702991
AT1G12830	0.0773004	0.949863	-0.702044	0.397941
AT1G12845	1.11131	0.0441416	0.954797	0.146726
AT1G12850	-0.0128135	0.987085	-0.196027	0.766144
AT1G12860	0.52348	0.340484	-0.263593	0.770482
AT1G12880	0.623219	0.11866	0.307708	0.649064
AT1G12900	-0.662742	0.181351	0.0850753	0.936495
AT1G12910	0.42573	0.453646	-0.12132	0.907236
AT1G12920	-0.0990811	0.879797	-0.0127441	0.988622
AT1G12930	-0.0263684	0.977712	0.569883	0.322506
AT1G12940	-3.37282	0.00507065	1.35148	0.466075
AT1G12970	0.365087	0.398042	0.0410652	0.959952
AT1G12990	-0.687453	0.0951854	1.17463	0.00204294
AT1G13000	-0.228964	0.701313	-0.101642	0.909036
AT1G13020	-0.775354	0.0380675	-0.0994351	0.913297
AT1G13030	-0.435142	0.775474	-0.546858	0.753619
AT1G13060	0.127605	0.845228	0.262275	0.694846
AT1G13080	-0.350619	0.586073	-0.257159	0.7728
AT1G13090	-0.366873	0.483014	0.246562	0.745624
AT1G13100	-0.622053	0.200938	-0.795187	0.128615
AT1G13110	-1.15658	0.00192379	-1.05403	0.0116103
AT1G13120	0.32169	0.578715	-0.0582522	0.952511
AT1G13150	-0.0150398	0.993456	0.459852	0.735401
AT1G13160	-1.28059	0.0830979	-0.745088	0.501576
AT1G13170	-0.195758	0.879452	-0.615124	0.587448
AT1G13180	-0.189375	0.756273	0.0552197	0.949804
AT1G13190	0.239749	0.697045	-0.00669422	0.99508
AT1G13195	0.134529	0.847913	-0.0756004	0.934425
AT1G13210	-1.09213	0.00125644	-0.350156	0.594339
AT1G13220	-0.236533	0.859209	-0.322467	0.828584
AT1G13245	0.335233	0.60942	-0.702754	0.247766
AT1G13250	-0.551157	0.295497	-0.672941	0.27914
AT1G13260	-0.66457	0.0627527	-0.698349	0.0907492
AT1G13270	0.171665	0.735214	0.562801	0.12185
AT1G13280	0.392765	0.379364	-0.154103	0.837319
AT1G13320	-0.0285035	0.969855	0.396926	0.438273
AT1G13330	0.657982	0.285107	0.207337	0.848996
AT1G13340	0.463331	0.343627	0.00465446	0.996662
AT1G13350	0.00760958	0.992657	-0.0982728	0.902231
AT1G13360	0.436702	0.435773	-0.102309	0.922046
AT1G13380	-0.0590575	0.933678	0.0546597	0.946965
AT1G13390	0.336294	0.621248	0.0659649	0.953193
AT1G13440	-0.352472	0.542	0.42127	0.541591
AT1G13450	0.320034	0.433919	-0.186753	0.769274
AT1G13460	-0.684814	0.335603	-0.0942777	0.945303
AT1G13470	-1.58237	0.00140578	0.483852	0.623629
AT1G13520	0.138264	0.954615	-0.958079	0.621082
AT1G13550	-3.27147	0.000129691	0.586743	0.745349
AT1G13560	-0.393994	0.36775	0.241373	0.722854
AT1G13570	0.449249	0.339859	-0.148042	0.858721
AT1G13580	0.013528	0.988471	0.0693644	0.939945
AT1G13600	0.532416	0.763452	0.00865961	0.998177
AT1G13635	-0.814909	0.658569	0.169579	0.954023
AT1G13640	-0.554396	0.332768	-0.642682	0.324572
AT1G13650	-0.256677	0.882599	-0.122025	0.955618
AT1G13670	-0.0614619	0.966246	-0.259412	0.840811
AT1G13690	-0.0351569	0.968996	-0.353665	0.596634
AT1G13700	-0.0630943	0.929043	-0.159208	0.824304
AT1G13710	0.483463	0.734333	0.706415	0.6629
AT1G13730	0.0926401	0.937423	-0.733522	0.363281
AT1G13740	0.0118027	0.993456	-0.330126	0.787181
AT1G13750	-0.711469	0.254291	0.114131	0.929641
AT1G13770	0.209641	0.686817	0.523668	0.230919
AT1G13780	0.146489	0.8446	0.0447892	0.964666
AT1G13810	-0.0931503	0.927817	0.133956	0.911421
AT1G13820	-0.0380501	0.962778	-0.103149	0.902231
AT1G13830	-0.82422	0.41144	0.710038	0.589557
AT1G13860	0.0279915	0.98443	1.02354	0.170942
AT1G13870	-0.395841	0.343654	0.208788	0.762468
AT1G13880	-0.355937	0.353756	-0.2542	0.658249
AT1G13900	-0.164209	0.794719	-0.0542539	0.951215
AT1G13910	0.436453	0.417862	0.331011	0.658249
AT1G13920	-0.00743599	0.996247	1.40938	0.0124765
AT1G13930	-0.316442	0.695706	0.294587	0.775992
AT1G13940	-0.546363	0.578715	0.369278	0.793985
AT1G13950	-0.604789	0.190696	0.685777	0.194831
AT1G13960	0.635345	0.101525	-0.38885	0.514686
AT1G13980	0.0534693	0.967638	-0.200121	0.867383
AT1G13990	1.32798	0.000129691	0.508777	0.374217
AT1G14000	-0.184005	0.808422	0.0621707	0.952978
AT1G14010	0.0684134	0.917794	0.122787	0.865241
AT1G14020	-0.371138	0.398898	0.0577183	0.945659
AT1G14030	-0.218148	0.718072	0.2128	0.7728
AT1G14040	-0.0663635	0.968243	0.22867	0.890417
AT1G14060	-0.552586	0.484141	-0.899681	0.248769
AT1G14130	0.430055	0.359681	-0.160059	0.842368
AT1G14140	-0.365219	0.445593	0.112971	0.894385
AT1G14150	-0.392507	0.459542	-0.308768	0.68049
AT1G14160	-0.519344	0.28966	-0.395649	0.590033
AT1G14170	-0.515296	0.538121	-0.186847	0.889315
AT1G14180	-0.813076	0.358151	-1.24248	0.151107
AT1G14190	-0.226732	0.839879	-0.904007	0.321407
AT1G14200	0.149957	0.88807	-0.0241729	0.985654
AT1G14205	-0.534167	0.388124	0.166331	0.875235
AT1G14210	-0.739204	0.127959	-0.397991	0.613635
AT1G14230	0.384807	0.294253	0.0703439	0.925004
AT1G14250	-0.00344716	0.999376	2.58736	0.030844
AT1G14260	-0.720445	0.284951	0.338234	0.769395
AT1G14270	0.0285536	0.971021	0.321695	0.596143
AT1G14280	-0.151679	0.87987	-0.674593	0.366026
AT1G14290	0.590176	0.137669	-0.45037	0.423871
AT1G14300	0.268603	0.569467	0.0271108	0.975498
AT1G14310	0.155127	0.776513	0.299139	0.60116
AT1G14320	-0.109987	0.898363	0.127939	0.899624
AT1G14330	-0.557793	0.170396	0.206988	0.782522
AT1G14340	0.11198	0.834014	0.289132	0.564865
AT1G14345	-0.464484	0.245301	0.419309	0.426805
AT1G14350	-0.546316	0.474199	0.0329124	0.982083
AT1G14360	0.413851	0.613383	0.0796134	0.954008
AT1G14370	-0.511861	0.287743	-0.268578	0.733566
AT1G14380	-0.127653	0.858417	-0.181007	0.819863
AT1G14400	0.380264	0.587684	0.0407167	0.974791
AT1G14410	0.11147	0.869419	0.322584	0.596132
AT1G14430	-0.338868	0.657164	-0.289539	0.783739
AT1G14440	-0.134303	0.931458	-0.354965	0.808742
AT1G14450	0.0775544	0.942279	0.139956	0.905625
AT1G14453	0.0822531	0.937668	0.145434	0.902
AT1G14480	-0.724494	0.365352	-1.3912	0.0668774
AT1G14510	0.173426	0.758556	-0.434684	0.380549
AT1G14520	-0.965858	0.18006	-0.406281	0.755323
AT1G14530	-0.0794634	0.910155	0.133724	0.864199
AT1G14540	-2.07329	0.000218443	-1.57472	0.0222761
AT1G14560	-0.244286	0.676193	0.442062	0.453313
AT1G14570	0.460138	0.157796	0.0111014	0.988866
AT1G14580	-0.533579	0.420047	0.365297	0.723209
AT1G14590	0.0977433	0.899994	0.224157	0.777586
AT1G14600	-0.155978	0.883618	-0.638131	0.477323
AT1G14610	-0.226951	0.752692	-0.461746	0.508348
AT1G14620	0.0233226	0.980476	-0.567311	0.315493
AT1G14630	-0.560121	0.470316	-0.0263452	0.986092
AT1G14640	-0.136424	0.927817	1.0221	0.362183
AT1G14650	-0.0465791	0.943495	-0.0164277	0.982996
AT1G14660	-0.217719	0.819255	0.68485	0.380549
AT1G14670	-0.138189	0.806909	0.129321	0.855345
AT1G14685	0.189543	0.694514	0.268536	0.624216
AT1G14687	-0.494616	0.478882	0.0522187	0.967821
AT1G14690	0.383765	0.498587	-0.467978	0.477323
AT1G14700	0.799264	0.0905476	0.0891892	0.933337
AT1G14710	0.0817063	0.930019	0.0891634	0.934082
AT1G14720	0.00815973	0.991617	0.141227	0.826855
AT1G14730	0.169973	0.861454	0.227357	0.835303
AT1G14740	-0.214709	0.768067	-0.393101	0.601239
AT1G14770	-0.418345	0.726611	-0.153094	0.931656
AT1G14780	0.170942	0.821021	-0.726585	0.220814
AT1G14790	-0.681727	0.144768	0.449848	0.522326
AT1G14810	0.416542	0.429657	-0.599429	0.292805
AT1G14820	-0.224552	0.749233	-0.37324	0.622806
AT1G14830	-0.295739	0.521024	-0.347472	0.531336
AT1G14840	-0.327828	0.752378	-0.00630962	0.997026
AT1G14850	-0.228963	0.775321	0.278361	0.77353
AT1G14870	0.126506	0.923526	-0.109816	0.943097
AT1G14880	-1.30411	0.0715687	0.907903	0.360535
AT1G14890	1.0701	0.0218658	0.256053	0.787719
AT1G14900	0.204744	0.87637	-0.395423	0.773753
AT1G14910	0.230627	0.682956	0.396932	0.500868
AT1G14920	0.360509	0.414637	0.257375	0.685169
AT1G14970	0.110163	0.940488	0.0692604	0.96897
AT1G14980	-0.389869	0.462887	0.431263	0.506687
AT1G14990	0.257319	0.612861	0.1463	0.840419
AT1G15000	0.720465	0.245025	0.181735	0.880874
AT1G15010	1.07848	0.0299503	-0.130367	0.913789
AT1G15020	0.46427	0.351918	-0.317208	0.665925
AT1G15030	0.142323	0.808763	0.131704	0.858145
AT1G15040	0.06483	0.949065	-0.611916	0.365726
AT1G15060	-0.693614	0.073247	0.444776	0.44457
AT1G15080	-0.148451	0.888192	0.300177	0.784912
AT1G15085	-0.340096	0.794701	0.664702	0.668035
AT1G15100	0.724864	0.179902	0.0960572	0.933286
AT1G15110	1.66918	1.88031e-06	0.133827	0.886429
AT1G15120	0.173524	0.844214	0.0351441	0.977095
AT1G15125	1.47614	0.00158608	-2.05922	1.33121e-05
AT1G15130	-0.149218	0.813611	0.322503	0.621082
AT1G15140	-0.333625	0.475134	0.513464	0.289672
AT1G15165	-0.275033	0.854918	-1.1374	0.299156
AT1G15170	-0.0432608	0.960288	-0.256695	0.729872
AT1G15180	0.381296	0.408959	-0.249088	0.722795
AT1G15200	0.0860075	0.91043	-0.168127	0.833834
AT1G15215	0.374354	0.565638	0.350878	0.66444
AT1G15220	0.164272	0.80268	-0.395077	0.530281
AT1G15230	0.35923	0.511116	-0.329998	0.657355
AT1G15240	0.305256	0.513558	0.433248	0.38703
AT1G15250	0.444035	0.426682	-0.216714	0.804783
AT1G15260	0.00852412	0.993655	-0.420461	0.577538
AT1G15270	-0.27919	0.677254	-0.678531	0.23653
AT1G15280	0.188489	0.727854	0.408012	0.417293
AT1G15290	-0.206738	0.743734	-0.150399	0.858209
AT1G15330	4.11721	0.000156929	-2.30463	0.0693747
AT1G15340	-0.170157	0.81432	-0.40992	0.555972
AT1G15350	0.804042	0.100944	-0.37203	0.665877
AT1G15360	-0.163919	0.965342	-1.85959	0.448285
AT1G15370	-0.029723	0.967329	-0.14264	0.826834
AT1G15380	1.16009	0.1788	-0.623912	0.676533
AT1G15390	0.0668971	0.925336	-0.119508	0.87745
AT1G15400	0.304716	0.562986	-0.230226	0.759415
AT1G15410	-0.677838	0.1223	-1.42144	0.000190299
AT1G15415	-0.142284	0.904657	-1.51162	0.0221965
AT1G15420	0.383652	0.4604	-0.655223	0.187858
AT1G15430	-0.115493	0.852818	-0.500494	0.288634
AT1G15440	-0.213972	0.802511	0.247856	0.807128
AT1G15470	-0.0184935	0.987302	0.536074	0.491893
AT1G15480	-0.509885	0.674257	-0.465697	0.759993
AT1G15490	0.208265	0.733443	0.378946	0.538515
AT1G15500	0.263117	0.561271	0.0584534	0.940169
AT1G15520	-0.950057	0.144928	-0.657987	0.503421
AT1G15530	-0.301655	0.524445	-0.090056	0.913297
AT1G15550	-0.604693	0.474307	-1.33635	0.0554806
AT1G15570	0.742267	0.425418	-0.664687	0.596143
AT1G15580	-0.0547829	0.969533	0.14004	0.931772
AT1G15660	-0.201841	0.856799	-0.928876	0.237602
AT1G15670	-0.0586817	0.936408	-0.00543141	0.995696
AT1G15690	-0.00380241	0.997566	-0.363946	0.613772
AT1G15700	-0.38571	0.75719	-0.110692	0.949022
AT1G15710	-0.226328	0.677254	-0.284163	0.667237
AT1G15720	-0.281893	0.78306	-0.498904	0.661919
AT1G15730	-0.0405315	0.953448	-0.175881	0.782987
AT1G15740	0.594926	0.110577	-0.124636	0.871396
AT1G15750	-0.0493009	0.948218	0.142366	0.848996
AT1G15760	0.240641	0.86009	0.234411	0.890105
AT1G15780	-0.194315	0.736629	0.142613	0.852248
AT1G15790	-0.282016	0.674124	0.433828	0.553584
AT1G15800	0.870562	0.0186369	-0.25004	0.739426
AT1G15810	-0.338173	0.55629	-0.340714	0.645158
AT1G15820	0.0691414	0.949429	0.0303348	0.981206
AT1G15830	0.527063	0.329472	-0.600856	0.346369
AT1G15825	0.374191	0.715038	-0.172277	0.909618
AT1G15860	0.25332	0.576117	0.046139	0.952907
AT1G15880	0.348209	0.386411	-0.187523	0.771015
AT1G15885	0.339951	0.640698	0.215659	0.83098
AT1G15890	-0.512699	0.275244	-0.00728669	0.994933
AT1G15900	1.04471	0.0746625	-0.0879244	0.949046
AT1G15910	0.114958	0.916835	-0.498487	0.592763
AT1G15920	0.0696241	0.935549	-0.706425	0.180085
AT1G15930	0.166838	0.835965	0.159908	0.867886
AT1G15940	-0.637976	0.508126	-0.232042	0.882354
AT1G15950	-0.341414	0.50353	0.217491	0.774026
AT1G15960	-0.561985	0.129626	0.10124	0.902063
AT1G15970	-0.182633	0.793258	0.166046	0.848797
AT1G15980	-0.628351	0.313582	-0.38258	0.694937
AT1G15990	-0.645753	0.306956	-0.917248	0.188661
AT1G16000	0.153754	0.85118	-0.620789	0.310247
AT1G16010	-0.107429	0.877492	0.26039	0.703517
AT1G16020	-0.505753	0.579235	0.670561	0.524467
AT1G16030	0.00307742	0.998934	-0.387909	0.806129
AT1G16040	0.316628	0.502776	0.347841	0.53473
AT1G16060	-0.318384	0.603666	0.344683	0.66247
AT1G16070	-0.370482	0.536331	0.243457	0.782426
AT1G16080	-0.384739	0.392342	-0.309136	0.625708
AT1G16090	-2.26258	1.09722e-05	-0.927768	0.221232
AT1G16110	-1.07015	0.0626871	0.261189	0.823221
AT1G16130	-1.18808	0.147356	-0.156806	0.932819
AT1G16170	0.265928	0.625687	0.237063	0.746928
AT1G16180	0.362344	0.594243	0.885817	0.108852
AT1G16190	-0.625292	0.282681	0.114461	0.925158
AT1G16210	-0.350925	0.435388	0.106506	0.894612
AT1G16240	0.140711	0.819255	0.209233	0.769395
AT1G16250	0.519019	0.14707	0.606895	0.128946
AT1G16260	-1.10657	0.0358793	0.398586	0.686427
AT1G16270	-0.12423	0.892286	0.320374	0.728558
AT1G16280	-0.0374209	0.971806	-0.0163481	0.989508
AT1G16300	0.193341	0.841736	0.535234	0.5485
AT1G16310	0.292015	0.663865	0.310938	0.715208
AT1G16320	-0.0379029	0.966053	0.527789	0.32778
AT1G16340	0.536011	0.391599	0.538419	0.500868
AT1G16350	0.28272	0.695631	0.288638	0.754371
AT1G16370	-1.10309	0.0780788	-0.18651	0.904533
AT1G16390	-0.699695	0.403712	-1.21764	0.160032
AT1G16400	-0.885663	0.265859	0.284563	0.849743
AT1G16410	-1.09515	0.0977475	0.797853	0.415714
AT1G16420	-3.32499	1.21301e-06	-2.05374	0.0308992
AT1G16430	-0.0750257	0.944932	0.395648	0.678157
AT1G16445	0.475492	0.525985	-0.173634	0.891727
AT1G16460	-0.235588	0.661097	0.826514	0.030519
AT1G16470	0.41004	0.349261	0.65117	0.132301
AT1G16490	0.585065	0.654624	0.551086	0.733824
AT1G16500	0.408108	0.288451	0.828981	0.0141521
AT1G16510	1.40458	0.000690336	0.760957	0.188064
AT1G16515	0.374365	0.694592	1.43593	0.0320599
AT1G16520	0.191966	0.881477	-0.467653	0.729833
AT1G16530	-0.469902	0.631282	1.04108	0.275868
AT1G16540	0.733616	0.403234	-0.606668	0.621082
AT1G16560	0.0647092	0.917687	0.506848	0.201898
AT1G16570	0.380761	0.394708	0.617901	0.157766
AT1G16590	-0.322654	0.677254	0.303589	0.7556
AT1G16610	0.40861	0.306478	0.455269	0.335102
AT1G16640	-0.594035	0.266815	-0.779299	0.217884
AT1G16650	-0.0356941	0.971498	-0.611559	0.32387
AT1G16670	-1.22741	6.21595e-05	0.0572244	0.946331
AT1G16680	0.147356	0.863347	0.124197	0.905591
AT1G16690	0.176617	0.797924	-0.294315	0.698714
AT1G16700	-0.0861979	0.903423	-0.170876	0.817789
AT1G16710	-0.122977	0.860612	-0.142786	0.860425
AT1G16720	-0.595216	0.180385	0.0754294	0.938434
AT1G16730	-0.68488	0.0760859	-0.554645	0.299156
AT1G16740	0.106532	0.90096	-0.334071	0.660979
AT1G16750	-0.772662	0.209159	0.180791	0.881602
AT1G16780	0.20205	0.798045	0.57766	0.367974
AT1G16790	0.402949	0.564206	-0.161299	0.884212
AT1G16800	0.423032	0.504738	-0.200826	0.836099
AT1G16810	-0.203974	0.797939	-0.242889	0.796166
AT1G16820	0.493781	0.335101	0.0350233	0.973492
AT1G16825	0.249566	0.698647	-0.0551211	0.95629
AT1G16840	0.460485	0.191905	0.141931	0.83098
AT1G16850	0.487453	0.567151	1.21113	0.0747557
AT1G16860	-0.0814282	0.901904	0.319718	0.567311
AT1G16870	0.0913319	0.908882	-0.0917031	0.925004
AT1G16880	-0.483094	0.265597	0.609234	0.198609
AT1G16890	0.0533305	0.938001	0.0425134	0.9575
AT1G16900	0.167579	0.766826	0.868761	0.0100814
AT1G16916	0.558762	0.329211	-0.176725	0.863552
AT1G16920	0.604681	0.174582	-0.346394	0.631271
AT1G16930	-0.338099	0.595001	0.46325	0.51548
AT1G16960	0.463587	0.343007	-0.00595052	0.995733
AT1G16970	-0.0497387	0.964805	0.149446	0.893035
AT1G17020	0.784761	0.364915	0.505128	0.684782
AT1G17040	0.0394315	0.973265	0.261795	0.806154
AT1G17050	-1.70981	0.000145001	-0.678829	0.36603
AT1G17060	-0.859679	0.175511	-0.017672	0.990967
AT1G17065	-0.808632	0.391599	0.0182896	0.993701
AT1G17070	-0.506704	0.254291	-0.176103	0.827844
AT1G17080	-0.0233629	0.975686	-0.152207	0.835303
AT1G17090	-0.0881483	0.942872	0.366897	0.746036
AT1G17100	-0.686314	0.0354179	-0.251835	0.685702
AT1G17110	-0.324101	0.655101	-0.681887	0.298231
AT1G17120	0.2693	0.677755	0.269433	0.742076
AT1G17130	-0.573457	0.257774	-0.242399	0.780179
AT1G17140	0.114716	0.894466	0.119941	0.907236
AT1G17145	0.166843	0.819773	-0.158164	0.864154
AT1G17147	-0.73553	0.0764746	-1.02263	0.0143627
AT1G17160	0.467944	0.208004	-0.166008	0.805738
AT1G17170	0.375129	0.567639	-0.543562	0.514785
AT1G17200	0.248428	0.7804	0.156889	0.896209
AT1G17210	0.171978	0.749506	-0.105141	0.88739
AT1G17220	-1.0337	0.00257677	0.159195	0.842173
AT1G17230	-0.19913	0.827584	-0.181505	0.872681
AT1G17240	-1.06181	0.205944	0.129776	0.944441
AT1G17250	-1.02563	0.132432	-0.103626	0.944786
AT1G17270	-0.392575	0.560547	0.055169	0.961724
AT1G17280	-0.154449	0.759661	-0.203802	0.732581
AT1G17290	0.422055	0.34368	0.274341	0.68648
AT1G17330	0.173977	0.757447	-0.111535	0.885691
AT1G17340	-0.543391	0.103233	0.172562	0.789858
AT1G17350	0.322548	0.68095	-0.221048	0.833362
AT1G17360	-0.673984	0.513226	-0.545905	0.724071
AT1G17370	-0.385908	0.34893	0.278309	0.648373
AT1G17380	-0.861283	0.183909	-1.91672	0.000643456
AT1G17410	0.281588	0.652693	0.23466	0.779033
AT1G17420	0.124406	0.896562	-1.30646	0.00635708
AT1G17430	0.0318038	0.971021	0.706566	0.141174
AT1G17440	-0.947957	0.0035825	-0.136876	0.860693
AT1G17450	-0.270318	0.753318	0.298575	0.767217
AT1G17455	0.648809	0.20362	-0.200112	0.835055
AT1G17460	1.52194	0.157796	0.843989	0.437216
AT1G17470	0.252892	0.571886	0.0500436	0.947067
AT1G17480	-0.572561	0.627349	0.326986	0.848797
AT1G17490	-0.346823	0.672512	-0.280022	0.793604
AT1G17500	-0.661341	0.163768	-0.240488	0.778862
AT1G17510	0.418401	0.31743	-0.351948	0.514785
AT1G17520	0.508081	0.304032	-0.175485	0.839712
AT1G17530	0.849482	0.0892539	0.36757	0.671444
AT1G17550	-0.191533	0.75896	0.487913	0.371606
AT1G17560	-0.204098	0.921436	-0.0552888	0.982083
AT1G17580	0.189591	0.735017	-0.248627	0.704411
AT1G17590	-0.705854	0.339859	0.0432386	0.978288
AT1G17600	-1.47924	0.00103174	-0.28478	0.784734
AT1G17610	-1.05743	0.0602012	-0.0862301	0.949086
AT1G17620	-1.54998	3.68827e-05	-0.0062188	0.996043
AT1G17640	0.406532	0.336256	-0.0210618	0.981206
AT1G17650	0.134818	0.836671	-0.148221	0.84785
AT1G17665	-0.57828	0.822744	1.25468	0.172462
AT1G17680	-0.306966	0.614501	0.296003	0.707876
AT1G17690	0.251204	0.700471	0.142905	0.877094
AT1G17700	0.600105	0.301351	-0.423946	0.626913
AT1G17720	-0.254796	0.533306	0.138012	0.825644
AT1G17730	-0.194965	0.703889	-0.221489	0.728913
AT1G17744	0.728836	0.319253	0.388032	0.747495
AT1G17745	0.343504	0.507521	0.123091	0.88847
AT1G17750	-1.00254	0.444733	-0.187819	0.940169
AT1G17760	-0.036041	0.970123	0.430694	0.550167
AT1G17780	0.084946	0.895599	0.443692	0.336232
AT1G17790	0.222662	0.80291	0.0866151	0.944975
AT1G17820	0.18939	0.885277	0.0969585	0.952838
AT1G17830	1.2856	0.0368857	0.0393346	0.979649
AT1G17840	-0.4611	0.357198	0.414646	0.531111
AT1G17850	-0.144355	0.859209	-0.0461973	0.964666
AT1G17860	-0.642405	0.19606	-0.359214	0.654485
AT1G17870	-0.653997	0.0853342	0.404975	0.511558
AT1G17880	0.0312518	0.971021	-0.617522	0.216128
AT1G17890	-0.164771	0.763761	-0.0203762	0.981206
AT1G17930	0.127238	0.904493	-0.414147	0.657355
AT1G17940	0.977174	0.0276192	0.427926	0.58024
AT1G17970	0.30464	0.480799	-0.0985959	0.893897
AT1G17980	-1.08892	8.55757e-05	-0.283963	0.625062
AT1G17990	-0.633573	0.293087	-0.224927	0.828584
AT1G18000	-0.366308	0.57578	0.173098	0.860755
AT1G18010	-0.366159	0.576117	0.169998	0.864302
AT1G18020	-0.626646	0.29941	-0.213425	0.837319
AT1G18030	-0.531429	0.259734	-0.0727524	0.940429
AT1G18040	0.0209192	0.984708	0.159303	0.880431
AT1G18060	-0.481535	0.432273	-0.638702	0.360108
AT1G18070	-0.353052	0.317432	0.242234	0.649658
AT1G18080	0.0684179	0.932856	0.135127	0.877307
AT1G18150	-0.175724	0.750453	0.224963	0.729722
AT1G18160	-0.135922	0.820942	-0.0855314	0.916798
AT1G18170	0.0209724	0.977668	0.229052	0.716948
AT1G18180	0.469466	0.495879	0.134298	0.910261
AT1G18190	0.162231	0.850964	-0.399778	0.642298
AT1G18193	0.623961	0.664169	0.670859	0.685981
AT1G18197	0.698871	0.673818	0.516629	0.828821
AT1G18200	-0.465992	0.39381	0.655578	0.266529
AT1G18210	0.186902	0.821021	-0.214593	0.830038
AT1G18250	-0.20416	0.881555	-0.362418	0.80589
AT1G18260	0.313335	0.490139	0.177175	0.796653
AT1G18265	0.673572	0.527884	-0.214777	0.8902
AT1G18270	0.3755	0.469422	-0.43532	0.480874
AT1G18300	-0.951936	0.280586	-2.15534	0.00468095
AT1G18330	0.808174	0.0766603	-0.618817	0.296092
AT1G18335	0.0179877	0.987085	-0.200617	0.83674
AT1G18340	0.0626773	0.934585	0.437061	0.434773
AT1G18360	-0.431904	0.357232	0.687177	0.146159
AT1G18390	-1.02483	0.00306321	-0.217541	0.780179
AT1G18400	-0.826349	0.178805	-0.234792	0.848797
AT1G18440	-0.163815	0.779615	0.0295108	0.974768
AT1G18450	0.219484	0.662685	0.167254	0.802925
AT1G18460	-0.0851104	0.908154	-0.316481	0.631826
AT1G18470	0.25764	0.577149	0.256704	0.66565
AT1G18480	-0.295656	0.560547	-0.165768	0.82898
AT1G18485	-0.251675	0.82222	-0.591314	0.606931
AT1G18490	0.149118	0.783195	0.0346207	0.96467
AT1G18500	-0.0941716	0.904357	-0.879472	0.0371468
AT1G18540	-0.09501	0.893464	-0.424797	0.439115
AT1G18560	-0.52077	0.504255	-0.785756	0.345333
AT1G18570	-0.843631	0.0602202	-1.52106	0.000149856
AT1G18580	-0.308596	0.735017	-0.0780441	0.952978
AT1G18590	-1.49743	0.000176442	-0.06511	0.952978
AT1G18600	0.213372	0.697089	0.217094	0.7556
AT1G18610	0.152643	0.861302	0.201803	0.837093
AT1G18620	-0.0771503	0.962778	-0.738264	0.483205
AT1G18630	0.202695	0.747428	0.119792	0.8902
AT1G18640	0.0733986	0.904657	0.108445	0.869896
AT1G18650	0.264544	0.729208	-0.171874	0.867383
AT1G18660	-0.63593	0.0323317	0.144322	0.819434
AT1G18670	-0.358365	0.713554	0.289482	0.812719
AT1G18680	0.546519	0.202753	-0.368214	0.569734
AT1G18690	0.397841	0.448837	0.334518	0.639231
AT1G18700	-0.0567453	0.948763	0.00361164	0.997646
AT1G18710	0.931925	0.0555168	-0.666381	0.333803
AT1G18720	0.445835	0.287773	0.442752	0.391118
AT1G18730	-0.0894853	0.917949	-0.408595	0.586325
AT1G18740	-0.921339	0.116141	-0.786118	0.316237
AT1G18750	-0.0646839	0.962778	0.260685	0.83668
AT1G18773	0.612771	0.224226	0.0796159	0.940206
AT1G18800	-0.499332	0.415776	-0.165595	0.87451
AT1G18810	-0.205808	0.827172	-0.809843	0.259991
AT1G18830	1.12939	0.0740265	-1.04884	0.146726
AT1G18835	-0.114287	0.948307	0.227307	0.911391
AT1G18840	-0.316125	0.711702	-0.459032	0.646429
AT1G18850	0.0293846	0.973759	-0.109631	0.908429
AT1G18870	0.721682	0.429815	-0.310823	0.848797
AT1G18880	-0.289356	0.568356	-0.163845	0.83674
AT1G18890	-0.25749	0.592769	0.2092	0.75649
AT1G18900	-0.707735	0.270479	0.0336117	0.981206
AT1G18910	-0.740888	0.24485	0.000893825	0.999557
AT1G18940	0.095456	0.951415	0.0260273	0.989508
AT1G18950	-0.228043	0.832275	-0.0564325	0.970869
AT1G19000	0.231067	0.642585	-0.270933	0.657355
AT1G19010	-0.157185	0.864708	-0.716058	0.286621
AT1G19020	-0.933597	0.0602202	-1.45243	0.00264451
AT1G19050	-1.75288	0.0200344	0.119757	0.952978
AT1G19080	0.204674	0.732332	0.24697	0.734431
AT1G19100	-0.213769	0.788807	0.275914	0.768271
AT1G19110	-0.105126	0.890364	-0.223289	0.775704
AT1G19120	0.309688	0.439411	-0.316285	0.533961
AT1G19130	0.361833	0.473056	0.255248	0.727365
AT1G19140	-0.404665	0.343486	0.129934	0.867383
AT1G19150	-0.237433	0.732875	0.0937491	0.928026
AT1G19160	2.02669	0.00592075	0.186324	0.918298
AT1G19170	-0.163303	0.815411	0.0566548	0.952978
AT1G19180	-0.911001	0.0517149	-1.76321	3.33056e-05
AT1G19190	0.203139	0.88998	-0.606101	0.677714
AT1G19200	0.699	0.270479	-0.377404	0.727747
AT1G19210	-0.563143	0.816019	-2.64824	0.188661
AT1G19220	-0.242167	0.754083	-1.02628	0.0468053
AT1G19230	-0.130151	0.924018	0.101236	0.949567
AT1G19240	0.42493	0.411424	-0.039014	0.969393
AT1G19250	0.693191	0.478409	-0.598798	0.643248
AT1G19270	-0.719672	0.0905476	-0.0652506	0.946965
AT1G19290	0.0938588	0.95307	0.671616	0.551701
AT1G19300	0.147611	0.81456	-0.114853	0.892997
AT1G19310	0.255505	0.621728	-0.012345	0.989508
AT1G19330	-0.302485	0.668951	0.119883	0.915542
AT1G19340	0.20243	0.845605	0.863501	0.282083
AT1G19350	-0.230267	0.639342	-0.158773	0.819009
AT1G19360	-0.505399	0.304324	-0.461761	0.484692
AT1G19370	-0.0650282	0.9421	0.193109	0.821746
AT1G19380	-0.890115	0.0263555	-1.68922	5.02735e-06
AT1G19394	1.26066	0.00199869	0.389023	0.611828
AT1G19396	1.15999	0.000994017	0.458338	0.437236
AT1G19397	0.987767	0.00220361	0.693646	0.0907492
AT1G19400	0.708612	0.0350928	0.0196348	0.982022
AT1G19430	-0.241738	0.683446	-0.064937	0.944276
AT1G19440	-0.986496	0.00213735	0.245447	0.735401
AT1G19450	-1.18569	0.0144014	0.184063	0.866928
AT1G19480	-0.242464	0.670935	0.138465	0.866464
AT1G19485	0.215984	0.82551	-0.0353743	0.979624
AT1G19490	0.403968	0.586073	-0.558386	0.529397
AT1G19510	-0.529386	0.545926	-0.897005	0.275868
AT1G19520	0.0813413	0.929357	-0.478966	0.495011
AT1G19530	1.77065	0.0733237	-0.024896	0.992473
AT1G19540	0.476172	0.560611	0.279177	0.821557
AT1G19550	0.90478	0.0820885	-0.235961	0.825502
AT1G19570	1.05299	0.00414485	0.0770844	0.936267
AT1G19580	0.286799	0.555191	-0.0326458	0.97035
AT1G19600	0.217464	0.658728	0.0634897	0.934427
AT1G19610	2.61189	1.11322e-05	1.00731	0.244232
AT1G19630	0.0315855	0.981276	0.255468	0.847985
AT1G19640	0.193764	0.851087	-1.55045	0.00826534
AT1G19650	-0.0595954	0.950955	-0.427892	0.588769
AT1G19660	0.23628	0.712385	0.43953	0.496319
AT1G19670	0.747118	0.194208	-0.686028	0.34865
AT1G19680	0.566558	0.0909004	-0.507719	0.229755
AT1G19690	0.32762	0.564206	0.205179	0.801051
AT1G19700	-0.738994	0.0817648	-0.616613	0.282983
AT1G19710	-0.684385	0.169631	-0.151729	0.884076
AT1G19715	-0.863483	0.0103575	0.0668476	0.939108
AT1G19720	-0.331844	0.743628	0.228668	0.866928
AT1G19730	0.251386	0.570513	-0.167775	0.791695
AT1G19740	0.149782	0.827858	0.162799	0.842368
AT1G19770	-0.930167	0.0177273	-1.30509	0.000742397
AT1G19780	-1.06843	0.0101438	-1.24337	0.00384457
AT1G19800	-0.419785	0.257498	0.089572	0.905084
AT1G19830	0.117272	0.952331	0.556924	0.746928
AT1G19835	-0.511607	0.404997	-0.679362	0.310247
AT1G19840	0.162982	0.865936	1.11016	0.0482993
AT1G19850	0.627456	0.45477	-0.0879427	0.955239
AT1G19860	-0.0648364	0.93364	-0.098865	0.912133
AT1G19870	0.155904	0.862221	-0.37109	0.665877
AT1G19880	0.354404	0.430419	0.307936	0.615919
AT1G19910	0.0443571	0.972374	0.540531	0.56254
AT1G19920	-0.220205	0.645391	0.157027	0.811164
AT1G19940	-1.73522	0.0254022	0.261083	0.905035
AT1G19950	0.121967	0.943205	-0.227102	0.911391
AT1G19960	-0.823886	0.390564	1.59631	0.0608203
AT1G19970	0.527164	0.394902	0.00690479	0.996201
AT1G19980	-0.564966	0.562939	0.0339609	0.984206
AT1G20010	0.158332	0.84297	-0.318596	0.686645
AT1G20020	-0.332039	0.558653	0.267142	0.735143
AT1G20030	1.72485	9.76042e-05	0.134221	0.90822
AT1G20050	0.265711	0.599407	0.135338	0.859138
AT1G20065	0.368576	0.693146	0.545119	0.623511
AT1G20070	0.906055	0.09459	0.889579	0.174035
AT1G20090	-0.67074	0.0397035	-0.0311356	0.970151
AT1G20100	-0.182476	0.734301	-0.0255912	0.976099
AT1G20110	-0.175816	0.760589	0.454961	0.369537
AT1G20120	-0.116565	0.922805	0.371979	0.754219
AT1G20140	-0.12481	0.842366	-0.201897	0.769274
AT1G20160	0.034737	0.97829	0.27966	0.806154
AT1G20190	1.33725	0.00102495	1.25983	0.00617198
AT1G20200	0.260149	0.557158	-0.0654667	0.9311
AT1G20220	-0.290021	0.559177	-0.23857	0.729833
AT1G20225	0.14479	0.796368	0.175778	0.789185
AT1G20260	-0.315996	0.465135	0.298185	0.60116
AT1G20270	0.0665907	0.930019	0.422062	0.457061
AT1G20300	0.134834	0.882599	-0.0377361	0.975712
AT1G20310	-1.20675	0.0429241	-1.6421	0.00732143
AT1G20330	-0.442674	0.382639	0.0213855	0.982996
AT1G20340	-0.324433	0.657676	-0.114968	0.922975
AT1G20350	0.999596	0.0601947	0.255115	0.808196
AT1G20370	0.00538356	0.997367	-0.326675	0.771963
AT1G20410	0.076919	0.950633	0.232203	0.846531
AT1G20430	0.27133	0.552818	0.0656535	0.931922
AT1G20440	-0.325559	0.657676	-0.166018	0.878043
AT1G20450	-0.726562	0.215124	-0.0688172	0.955994
AT1G20460	0.187607	0.70193	0.0289934	0.970869
AT1G20470	-1.46516	0.0198098	-1.19677	0.163125
AT1G20490	0.471818	0.371059	-0.190991	0.83117
AT1G20510	-1.41798	0.00106339	-1.07247	0.0435798
AT1G20540	0.507294	0.152665	0.549277	0.172462
AT1G20550	-0.250473	0.753089	0.253119	0.794264
AT1G20560	0.240722	0.661097	0.137781	0.858201
AT1G20575	-0.0299629	0.969097	-0.00553282	0.995523
AT1G20580	0.297599	0.497233	-0.0125479	0.988358
AT1G20610	0.423552	0.803219	-1.9287	0.0886361
AT1G20620	0.533427	0.28131	-0.00105257	0.999383
AT1G20630	0.585202	0.0984587	-0.462309	0.324076
AT1G20640	-0.273872	0.800505	-0.920829	0.27759
AT1G20650	0.324013	0.504255	-0.276368	0.674809
AT1G20670	-0.278427	0.746027	0.0121527	0.993814
AT1G20690	0.144811	0.897244	-0.218471	0.850933
AT1G20693	0.126086	0.848249	-0.0901462	0.916309
AT1G20696	0.219059	0.732144	0.0258361	0.979649
AT1G20760	0.185295	0.698647	0.0523104	0.944276
AT1G20770	-0.0130276	0.988471	-0.0983905	0.908224
AT1G20780	-0.924521	0.00643748	0.0720621	0.934567
AT1G20810	-0.123473	0.820518	0.0848269	0.908429
AT1G20816	-0.08229	0.928168	-0.267572	0.768196
AT1G20823	-1.59791	0.000195285	-1.6637	0.00021476
AT1G20830	-0.119761	0.889596	-0.299971	0.71735
AT1G20840	0.0738757	0.916889	-0.716227	0.0717438
AT1G20850	-0.018375	0.985942	-0.0951297	0.927703
AT1G20880	0.631418	0.0483259	-0.106407	0.881953
AT1G20890	0.296301	0.491739	0.16597	0.797097
AT1G20900	1.37733	0.129466	-0.207917	0.915822
AT1G20910	0.641272	0.137952	-0.0400937	0.967901
AT1G20920	0.518097	0.259852	0.48547	0.397941
AT1G20930	0.265711	0.800505	-0.375343	0.7556
AT1G20950	-0.825053	0.0232289	0.158147	0.846253
AT1G20960	-0.236902	0.621164	0.251741	0.677406
AT1G20970	-0.43173	0.480058	-0.597591	0.373558
AT1G20980	-0.171454	0.726288	-0.449459	0.280515
AT1G21000	0.801503	0.0282095	-0.739647	0.088702
AT1G21010	0.256612	0.693932	-0.109333	0.912234
AT1G21050	0.0506757	0.959001	-0.735667	0.183548
AT1G21060	-0.165221	0.851849	-0.487182	0.532831
AT1G21065	-0.195436	0.756273	-0.284891	0.688726
AT1G21070	-0.214417	0.802511	0.09342	0.941993
AT1G21080	-0.184958	0.713086	-0.0788584	0.918014
AT1G21090	0.262978	0.819773	-0.234541	0.872681
AT1G21100	0.71138	0.286532	-0.701955	0.414401
AT1G21110	-0.94585	0.0657141	-1.23778	0.0236818
AT1G21120	-1.39234	0.000732454	-0.687246	0.287355
AT1G21130	-0.683158	0.161178	-1.22985	0.00650628
AT1G21140	-0.633568	0.338245	-0.334428	0.7556
AT1G21150	0.811008	0.179242	0.153679	0.897744
AT1G21160	0.0108455	0.989584	-0.0348727	0.967846
AT1G21170	-0.166483	0.801786	0.196558	0.802385
AT1G21190	0.647119	0.089771	0.32161	0.617466
AT1G21200	-0.265274	0.695669	0.183823	0.843562
AT1G21240	-0.844146	0.281833	-0.322695	0.817096
AT1G21250	-1.06615	0.0807988	0.0462517	0.975712
AT1G21270	-1.44172	0.00833207	0.185119	0.888218
AT1G21280	-0.342676	0.642585	-0.288074	0.777955
AT1G21310	-0.162503	0.887541	1.48498	0.0172094
AT1G21313	-0.0718385	0.962449	1.75372	0.0111756
AT1G21326	-1.11792	0.0901199	-2.17992	0.000511379
AT1G21350	-0.00840254	0.991325	0.366471	0.44816
AT1G21360	1.46377	0.124247	0.694617	0.672385
AT1G21370	-0.339823	0.462087	0.369077	0.515701
AT1G21380	-0.338074	0.57178	-0.154916	0.86619
AT1G21390	-0.0731903	0.9421	-0.0632791	0.956209
AT1G21400	1.05693	0.0111092	-0.509276	0.451958
AT1G21410	0.922852	0.00333218	0.246284	0.707699
AT1G21440	0.0222307	0.979453	-0.0566103	0.949567
AT1G21450	-0.251304	0.698647	-0.700752	0.172188
AT1G21460	0.0821477	0.910266	-0.0604664	0.945065
AT1G21480	0.296412	0.597769	-0.149664	0.859681
AT1G21500	0.53104	0.312046	0.127128	0.899514
AT1G21520	0.60519	0.1851	0.448532	0.489202
AT1G21540	-0.717147	0.311701	-0.697916	0.454049
AT1G21550	0.822608	0.0752551	0.982192	0.0485336
AT1G21560	0.260618	0.81491	0.310892	0.808481
AT1G21580	0.342214	0.503082	0.599102	0.227414
AT1G21590	0.0408605	0.957415	-0.0862585	0.915141
AT1G21600	0.881116	0.00315733	-0.24472	0.680724
AT1G21610	0.620621	0.244801	-0.059346	0.956957
AT1G21630	-0.034552	0.969308	0.267098	0.729187
AT1G21640	0.0357112	0.968996	0.155254	0.855099
AT1G21650	-0.0116737	0.988721	0.3864	0.490319
AT1G21651	0.289518	0.699909	0.782459	0.204939
AT1G21660	-0.449444	0.220988	0.202807	0.758092
AT1G21670	0.393316	0.328308	0.0510917	0.948552
AT1G21680	1.26585	9.15247e-05	0.722472	0.0946959
AT1G21690	0.257158	0.656821	-0.484594	0.382861
AT1G21695	0.103228	0.943683	0.0488039	0.979226
AT1G21700	-0.50492	0.444406	-0.672994	0.36603
AT1G21710	0.187784	0.743487	-0.271648	0.67243
AT1G21720	0.294335	0.541063	0.383264	0.483205
AT1G21730	0.53274	0.642091	-0.626418	0.648373
AT1G21750	0.11737	0.898232	-0.0200509	0.98578
AT1G21760	0.301316	0.466883	0.251024	0.659987
AT1G21770	0.210225	0.7539	-0.118216	0.902231
AT1G21780	0.335766	0.521008	-0.0589828	0.949022
AT1G21790	0.905711	0.0302774	0.442674	0.516505
AT1G21830	0.642875	0.130703	-0.715467	0.142123
AT1G21840	0.542507	0.24295	0.631547	0.226966
AT1G21880	-0.070408	0.946435	0.246338	0.807223
AT1G21890	-0.194377	0.916101	2.33489	0.03509
AT1G21900	0.0465189	0.948763	-0.00445429	0.996201
AT1G21910	-1.18863	0.0831574	-2.26462	0.000297836
AT1G21920	0.552455	0.170583	-0.279944	0.677714
AT1G21930	0.31691	0.54412	-0.438717	0.439216
AT1G21980	0.713624	0.332364	0.0490734	0.974541
AT1G22020	0.0326198	0.969097	0.0337568	0.971135
AT1G22030	0.329944	0.727534	0.0755973	0.956957
AT1G22040	0.759428	0.0106884	0.213865	0.727061
AT1G22050	0.0836477	0.920642	-0.212067	0.804245
AT1G22060	-0.0260243	0.979345	-0.315794	0.702991
AT1G22065	-0.878824	0.318132	0.982643	0.380988
AT1G22070	-0.702177	0.0736416	0.00832159	0.993814
AT1G22140	-0.243766	0.666907	0.233071	0.7556
AT1G22160	-0.922094	0.00969305	-0.242133	0.746309
AT1G22170	-0.221046	0.885637	-0.301373	0.864504
AT1G22180	-0.240092	0.70969	-0.743161	0.135788
AT1G22190	0.424952	0.475834	-0.650196	0.289323
AT1G22200	-0.0692888	0.908702	0.323873	0.511888
AT1G22220	-0.918905	0.322033	0.851591	0.52312
AT1G22230	-0.513677	0.641917	1.13635	0.282083
AT1G22250	0.172351	0.858555	-0.0801323	0.948505
AT1G22270	0.381274	0.608513	0.193423	0.861646
AT1G22280	-0.290054	0.544969	0.124989	0.867886
AT1G22300	-0.258473	0.606954	-0.232137	0.733566
AT1G22310	-0.113908	0.916355	-0.441907	0.640279
AT1G22330	-0.0698063	0.930187	-0.333001	0.635728
AT1G22340	0.248604	0.833678	-0.318004	0.814416
AT1G22360	-0.25134	0.706865	-1.05843	0.0148965
AT1G22370	0.541338	0.14052	0.238435	0.700468
AT1G22380	-0.41812	0.763452	-0.13029	0.949567
AT1G22400	0.0273609	0.97829	-0.216918	0.814891
AT1G22410	0.0119863	0.989798	-0.135516	0.876402
AT1G22430	0.330451	0.448837	0.238071	0.707226
AT1G22450	-0.0402376	0.959045	-0.282112	0.656058
AT1G22480	-0.767717	0.608513	0.212204	0.928247
AT1G22490	1.22073	0.00155315	-0.238266	0.778289
AT1G22500	1.04239	0.0229208	0.187988	0.850359
AT1G22510	-0.12104	0.864161	-0.11425	0.894818
AT1G22520	0.0621048	0.939282	0.0326919	0.974622
AT1G22530	-1.24203	0.000643948	-0.369449	0.603422
AT1G22540	0.655674	0.081374	0.247822	0.720737
AT1G22550	0.427297	0.593742	0.327525	0.768196
AT1G22570	0.664319	0.0468758	-0.311259	0.585369
AT1G22590	-0.53471	0.243914	-0.186258	0.825152
AT1G22620	-0.195793	0.766415	-0.434124	0.489304
AT1G22610	-0.61587	0.212942	-0.420468	0.574077
AT1G22630	-0.607129	0.145622	0.307034	0.6629
AT1G22640	0.87269	0.00167642	-0.509154	0.195857
AT1G22650	-1.11526	0.00137894	0.177399	0.827777
AT1G22660	0.279358	0.713905	-0.235251	0.805383
AT1G22690	-0.804409	0.110121	-1.90364	1.01433e-05
AT1G22700	0.0684562	0.915719	0.201899	0.747495
AT1G22710	-0.195074	0.743154	0.088618	0.918863
AT1G22730	-0.415264	0.456208	-0.353914	0.642071
AT1G22740	-0.410285	0.427202	0.0510644	0.95753
AT1G22750	-0.327035	0.644872	0.659454	0.307999
AT1G22770	-0.871891	0.0344314	0.517625	0.346205
AT1G22780	0.25149	0.723755	-0.322055	0.702991
AT1G22790	0.476241	0.1851	0.150279	0.821746
AT1G22800	-0.330199	0.57447	0.00157016	0.998917
AT1G22810	-2.52144	9.76042e-05	-0.815015	0.525703
AT1G22830	-1.24598	0.122235	0.105373	0.952907
AT1G22840	0.334621	0.491033	-0.0326327	0.971511
AT1G22850	-0.13602	0.84716	0.266045	0.721141
AT1G22860	-0.372241	0.55266	0.422929	0.587166
AT1G22870	-0.746968	0.120793	0.120116	0.911995
AT1G22880	-0.192375	0.749979	0.140543	0.858463
AT1G22882	-0.761324	0.177614	-0.204354	0.854735
AT1G22885	-0.041005	0.968996	0.106543	0.925004
AT1G22890	0.806691	0.181351	-0.435089	0.671281
AT1G22900	0.17929	0.808422	0.298599	0.708131
AT1G22910	0.323425	0.402692	-0.177064	0.772985
AT1G22920	0.106516	0.841859	-0.0847813	0.902231
AT1G22930	0.213461	0.637578	-0.4136	0.337837
AT1G22940	0.196362	0.698647	0.101697	0.890818
AT1G22950	-0.45973	0.461388	-0.0141522	0.991683
AT1G22960	-0.0951902	0.92991	0.0516327	0.969213
AT1G22970	0.0461018	0.953399	0.264727	0.689781
AT1G22985	0.196347	0.805598	-0.0632851	0.954023
AT1G22990	1.51873	0.00185991	1.14206	0.0475312
AT1G23000	0.592794	0.621995	-0.271288	0.871782
AT1G23010	-0.0907316	0.941891	0.452918	0.665877
AT1G23020	-0.0992945	0.884001	0.177891	0.802925
AT1G23030	-1.48967	0.00107651	-0.596648	0.432195
AT1G23040	0.569138	0.355514	0.626612	0.388268
AT1G23050	0.95429	0.0253767	-0.00838046	0.994454
AT1G23080	0.434095	0.300645	-0.428115	0.409286
AT1G23090	-0.209097	0.782471	-0.530173	0.457647
AT1G23100	0.0416025	0.974041	0.127668	0.926621
AT1G23120	0.0771513	0.968243	-0.269088	0.885468
AT1G23130	-0.469318	0.495221	-0.717113	0.316237
AT1G23140	-0.862708	0.0402775	0.259024	0.76255
AT1G23150	0.281426	0.748556	-0.0766931	0.952838
AT1G23170	0.0937424	0.909517	-0.029855	0.978225
AT1G23180	-0.316959	0.597769	-0.292604	0.706872
AT1G23190	-0.596835	0.0716784	0.299916	0.598896
AT1G23200	0.247368	0.740218	0.727943	0.250743
AT1G23205	-0.265227	0.789729	0.0314459	0.982905
AT1G23220	0.10773	0.858336	-0.182155	0.78114
AT1G23230	-0.231463	0.705495	0.371447	0.578663
AT1G23260	0.324437	0.419658	-0.113315	0.867886
AT1G23280	-0.219556	0.853677	-0.637019	0.527018
AT1G23290	0.185606	0.766641	0.0575327	0.949046
AT1G23300	0.185606	0.766641	0.0575327	0.949046
AT1G23310	-0.303605	0.648071	-0.351634	0.66444
AT1G23330	-0.331911	0.591131	0.225708	0.798445
AT1G23340	0.613604	0.480149	0.287438	0.846279
AT1G23350	0.908529	0.50353	1.51774	0.255114
AT1G23360	0.328115	0.44157	0.338832	0.523426
AT1G23380	0.2786	0.873957	-0.0637608	0.978225
AT1G23390	0.84664	0.0404291	-0.0642421	0.948552
AT1G23400	-0.16739	0.799899	-0.178948	0.819758
AT1G23440	0.462115	0.199079	-0.0808119	0.916425
AT1G23460	-0.0855249	0.924018	0.161643	0.866976
AT1G23465	1.032	0.235735	-0.484847	0.715431
AT1G23480	-1.54105	9.01153e-07	-0.120431	0.890673
AT1G23490	-0.0611187	0.95307	0.0486371	0.966327
AT1G23530	0.262925	0.772014	-0.384985	0.71404
AT1G23550	-1.39169	0.0246032	-0.414877	0.734294
AT1G23710	-0.111309	0.909389	-1.93016	1.38925e-05
AT1G23730	-0.896628	0.00410799	-0.188912	0.787719
AT1G23740	-1.16541	0.00831584	-0.393358	0.648373
AT1G23750	0.253869	0.80268	-0.334299	0.780179
AT1G23780	0.281585	0.522733	0.276514	0.630558
AT1G23800	0.575855	0.317842	-0.0407307	0.974877
AT1G23820	0.0388566	0.959045	0.0757271	0.925499
AT1G23830	-0.823551	0.0844005	-0.464425	0.550285
AT1G23840	0.223946	0.758556	0.277261	0.746928
AT1G23850	0.138062	0.867502	-0.67527	0.239756
AT1G23860	0.671346	0.167221	0.423991	0.562542
AT1G23870	0.360343	0.336256	-0.751994	0.0198483
AT1G23880	0.543346	0.343654	-0.956899	0.0887316
AT1G23890	0.418546	0.480149	-0.0542745	0.959007
AT1G23900	-0.299183	0.567551	0.221228	0.766508
AT1G23950	-0.115797	0.84648	0.420685	0.366026
AT1G23960	0.511232	0.124003	0.238383	0.677714
AT1G23965	0.658713	0.483949	0.0442414	0.981206
AT1G23970	-0.601205	0.072112	0.0722057	0.927703
AT1G23980	0.278038	0.688677	0.417846	0.586722
AT1G23985	0.10386	0.922376	0.418255	0.661199
AT1G24020	0.0511279	0.979453	-0.566424	0.751073
AT1G24030	0.264321	0.648838	0.157029	0.847645
AT1G24040	0.257039	0.564945	0.250505	0.66442
AT1G24050	0.19545	0.777879	0.113597	0.90822
AT1G24070	0.805713	0.263866	-0.702306	0.475273
AT1G24095	-0.104054	0.922983	-0.427502	0.648487
AT1G24100	-1.31666	0.000584064	-0.36452	0.637677
AT1G24120	-0.161526	0.863287	-0.512828	0.513948
AT1G24140	-0.346398	0.581894	-0.69139	0.237167
AT1G24145	-1.01669	0.00162757	-0.343882	0.569931
AT1G24147	-2.05621	1.05237e-05	0.318897	0.764423
AT1G24148	-0.241993	0.765565	0.644589	0.362392
AT1G24150	-1.31041	0.00307722	0.252309	0.801936
AT1G24160	-0.00869446	0.992657	-0.539898	0.305238
AT1G24170	-1.2623	0.000450167	0.477058	0.436954
AT1G24180	-0.151502	0.8021	-0.171548	0.810855
AT1G24190	-0.263746	0.751512	-0.0820046	0.946268
AT1G24210	0.639243	0.176649	-0.0958661	0.926654
AT1G24240	-0.00890868	0.992657	0.130588	0.878419
AT1G24260	-0.0464769	0.983075	-1.57508	0.23485
AT1G24265	1.04106	0.294199	-0.458774	0.784734
AT1G24267	0.377178	0.329186	0.182936	0.774343
AT1G24280	-0.963514	0.1851	0.403667	0.747495
AT1G24290	0.0637551	0.960146	-0.0850987	0.947014
AT1G24300	-0.417524	0.401736	-0.590295	0.259827
AT1G24310	-0.454229	0.564604	-0.0339497	0.981206
AT1G24340	0.222054	0.664869	-0.0550418	0.946307
AT1G24350	0.351914	0.458286	-0.00396722	0.996994
AT1G24360	0.0799939	0.902936	0.161702	0.809108
AT1G24400	0.0216479	0.984384	-0.00915618	0.993945
AT1G24440	1.00543	0.000189553	-0.117717	0.861746
AT1G24450	0.510751	0.158727	0.309157	0.581545
AT1G24460	-0.218419	0.702201	-0.432117	0.439374
AT1G24470	0.399857	0.557751	-0.178125	0.866636
AT1G24490	-0.189657	0.821021	-0.275937	0.771963
AT1G24510	-0.15203	0.767282	-0.0979749	0.890056
AT1G24520	-0.482938	0.736629	0.913542	0.547918
AT1G24530	-0.913753	0.00668765	-0.981839	0.0074838
AT1G24560	-0.563941	0.297944	-0.49239	0.495445
AT1G24580	-0.247774	0.867339	-0.623495	0.671444
AT1G24575	-0.291449	0.747748	-0.282516	0.807655
AT1G24577	0.358286	0.712317	-0.166761	0.907236
AT1G24600	1.52848	0.0123696	0.0329986	0.983409
AT1G24610	0.0217037	0.979466	-0.268391	0.697949
AT1G24625	0.428921	0.35513	0.206275	0.787363
AT1G24706	-0.0382426	0.964154	-0.0596975	0.946331
AT1G24735	-0.401568	0.598986	-0.871371	0.275484
AT1G24764	-0.182627	0.846489	-0.405079	0.660151
AT1G24793	0.073677	0.924916	0.410905	0.490219
AT1G24800	0.17119	0.787816	-0.00262116	0.998177
AT1G24807	-0.566399	0.494388	-1.03736	0.252575
AT1G24822	0.368125	0.534446	0.516444	0.412723
AT1G24880	0.413785	0.490139	0.486466	0.485503
AT1G24881	0.191006	0.755447	0.0167396	0.98578
AT1G24996	0.292598	0.655461	0.472561	0.486022
AT1G25054	-0.00546498	0.995448	0.414582	0.500757
AT1G25055	0.181133	0.768202	0.00556478	0.995801
AT1G25083	-0.553784	0.516212	-0.885856	0.368002
AT1G25097	0.339829	0.599017	0.531912	0.425019
AT1G25145	0.0306571	0.97152	0.373364	0.553584
AT1G25150	0.192051	0.754103	-0.0178469	0.984811
AT1G25155	-0.684031	0.460014	-0.528191	0.712687
AT1G25210	-0.0384114	0.968996	0.426541	0.53413
AT1G25211	0.176648	0.777879	0.0745222	0.934082
AT1G25220	-0.566168	0.220454	-1.09561	0.00785745
AT1G25230	1.03911	0.00101738	-0.0526373	0.949758
AT1G25260	0.143085	0.83712	-0.350059	0.601692
AT1G25275	0.420335	0.65285	-0.774772	0.429176
AT1G25277	-0.0728308	0.958289	-1.06235	0.17007
AT1G25280	-0.328661	0.484185	-0.148728	0.840512
AT1G25290	0.344204	0.469192	0.000471683	0.999672
AT1G25320	-0.170105	0.867368	0.328903	0.741099
AT1G25350	-0.350696	0.391765	0.128617	0.854384
AT1G25370	-0.992351	0.0244692	-1.11796	0.0231602
AT1G25375	0.213906	0.792374	0.179388	0.86283
AT1G25380	0.22475	0.674475	0.364647	0.51731
AT1G25390	-1.25329	0.0137438	-0.819145	0.266529
AT1G25400	0.36564	0.536922	-1.85694	5.22567e-07
AT1G25420	0.197225	0.715659	-0.0746283	0.928161
AT1G25425	0.20624	0.80138	0.327238	0.726618
AT1G25440	0.374686	0.435798	0.311555	0.642999
AT1G25450	-0.717224	0.209225	-0.344011	0.733382
AT1G25470	0.714507	0.0401766	0.129685	0.86619
AT1G25480	-0.122547	0.878227	0.189532	0.823591
AT1G25490	0.189006	0.748214	0.244959	0.722845
AT1G25500	1.01144	0.00662173	0.418779	0.513948
AT1G25510	-0.0243435	0.990488	-0.915178	0.53473
AT1G25520	0.311209	0.573536	0.00644548	0.995213
AT1G25530	0.189111	0.873544	0.804954	0.368213
AT1G25540	-0.161725	0.851511	-0.504405	0.511046
AT1G25550	0.180404	0.743921	-0.632286	0.115361
AT1G25560	-0.286575	0.670682	-0.266131	0.759109
AT1G25570	0.046808	0.953399	0.600721	0.19905
AT1G25580	-0.272682	0.645884	0.0790149	0.934082
AT1G25682	-0.324298	0.58748	-0.70173	0.188221
AT1G26090	0.0875456	0.903423	0.0830889	0.925004
AT1G26100	0.367137	0.578425	-0.162949	0.875176
AT1G26110	0.18036	0.744784	0.242388	0.704411
AT1G26120	0.272384	0.548144	0.101529	0.89152
AT1G26130	-0.884531	0.124395	0.449471	0.646429
AT1G26150	-0.919792	0.0436193	1.3307	0.00315355
AT1G26160	-0.0155128	0.983719	0.048701	0.949046
AT1G26170	0.180355	0.800817	0.685098	0.197089
AT1G26180	0.471002	0.243684	0.263274	0.682045
AT1G26190	-0.488651	0.603666	0.573972	0.620113
AT1G26200	-1.62982	0.0084611	0.498345	0.678005
AT1G26210	-1.04067	0.0291709	0.182234	0.867383
AT1G26220	-0.176199	0.787484	-0.460623	0.437793
AT1G26230	-0.348328	0.789465	0.00595928	0.998177
AT1G26260	-0.0973949	0.929985	-0.278753	0.792328
AT1G26270	-1.28781	0.00132309	-0.257173	0.772985
AT1G26300	-0.193431	0.766929	-0.129388	0.884985
AT1G26340	-0.056287	0.935315	0.056082	0.944975
AT1G26370	-0.440226	0.488686	0.0131032	0.992154
AT1G26380	-0.884866	0.305915	-1.59985	0.0565861
AT1G26390	-0.771287	0.5901	0.739722	0.659987
AT1G26410	-0.853225	0.386551	0.870894	0.477323
AT1G26420	-0.229822	0.811657	-0.620938	0.487714
AT1G26440	0.664604	0.0789325	0.940753	0.0106169
AT1G26450	1.33047	0.010813	-0.0187399	0.989508
AT1G26460	-0.189774	0.754811	-0.0341278	0.970869
AT1G26470	0.291649	0.698369	0.181377	0.861746
AT1G26520	0.461717	0.594243	0.442891	0.677573
AT1G26550	-0.0223465	0.979857	-0.322733	0.651417
AT1G26560	0.218383	0.747862	0.741912	0.147016
AT1G26570	-0.949934	0.082449	-0.529089	0.556493
AT1G26580	1.05919	0.000406407	0.706638	0.0645225
AT1G26600	-0.953543	0.230517	-0.0418212	0.981043
AT1G26620	0.0104855	0.992657	-0.402725	0.622441
AT1G26630	0.0875521	0.922543	0.0975484	0.926654
AT1G26640	-0.371762	0.401533	-0.0518415	0.950729
AT1G26650	-0.398138	0.362211	0.711423	0.0848667
AT1G26660	0.312076	0.609972	0.0761825	0.939108
AT1G26665	0.276995	0.611521	0.611492	0.195857
AT1G26670	0.0761443	0.922376	-0.123527	0.887734
AT1G26690	-0.197883	0.742487	0.333376	0.60116
AT1G26730	-1.4478	0.000184671	-0.293597	0.743464
AT1G26740	0.394552	0.462201	0.231649	0.77315
AT1G26750	-0.0455488	0.957009	-0.124614	0.883196
AT1G26761	-0.424986	0.596886	-0.341316	0.764263
AT1G26762	0.868925	0.4758	-0.22428	0.92328
AT1G26770	1.74986	4.19025e-05	0.626677	0.373731
AT1G26800	0.209975	0.797924	0.294869	0.752436
AT1G26810	-0.135795	0.922538	-0.336227	0.810613
AT1G26820	0.455511	0.619115	0.405553	0.746309
AT1G26830	-0.127141	0.900503	-0.776863	0.239703
AT1G26840	0.328091	0.794894	-0.573625	0.68016
AT1G26850	-0.64495	0.0553848	0.230675	0.722223
AT1G26880	-0.128494	0.843479	-0.0797096	0.926645
AT1G26900	0.270653	0.879797	0.311404	0.875235
AT1G26910	0.418568	0.442855	-0.0143347	0.989508
AT1G26920	0.489969	0.330546	-0.349802	0.639231
AT1G26930	0.996344	0.0548	0.0411683	0.975712
AT1G26940	0.0262993	0.973291	-0.228643	0.746928
AT1G26945	1.37658	8.21684e-06	0.266898	0.694846
AT1G26960	-0.667177	0.390374	-0.594342	0.588033
AT1G27000	0.171193	0.764677	0.116556	0.880098
AT1G27020	-0.702735	0.252645	-1.22274	0.0395192
AT1G27030	-0.0362431	0.977781	0.803993	0.322794
AT1G27050	0.0930271	0.908154	-0.248157	0.758702
AT1G27060	-0.156807	0.867718	-0.646418	0.366914
AT1G27070	0.0791768	0.925052	0.168775	0.846531
AT1G27080	0.229384	0.819255	-0.38489	0.733953
AT1G27090	0.682386	0.0404877	-0.0731683	0.928247
[truncated: 15,898 more rows]

## Sheet: CAS_sgn3-3
	sgn3-3_vs_WT_logFC	sgn3-3_vs_WT_FDR_PValue
ATCG00020	0.223218	0.288063
ATCG00040	0.472398	0.336395
ATCG00070	0.832618	0.0013895
ATCG00080	0.831835	0.00097321
ATCG00120	0.850244	0.000452558
ATCG00130	0.501156	0.106687
ATCG00140	0.366909	0.307329
ATCG00150	1.39846	0.000146228
ATCG00170	0.0615468	0.897379
ATCG00180	0.557249	0.127023
ATCG00190	0.572836	0.00298611
ATCG00220	0.2169	0.549399
ATCG00270	0.523542	0.0484646
ATCG00280	0.505215	0.0453336
ATCG00330	0.413067	0.298888
ATCG00340	0.354381	0.236567
ATCG00350	0.26898	0.298576
ATCG00420	0.332461	0.409525
ATCG00430	0.717538	0.0452804
ATCG00440	0.465201	0.372306
ATCG00470	1.11839	1.47093e-09
ATCG00480	1.19174	2.51131e-15
ATCG00490	0.781	3.59819e-05
ATCG00530	0.648932	0.000839788
ATCG00540	0.810377	0.00134786
ATCG00630	0.659854	0.032934
ATCG00640	0.982578	0.0527291
ATCG00670	0.711382	0.00362544
ATCG00680	0.510901	0.0146617
ATCG00690	0.561745	0.237542
ATCG00720	0.567649	0.109867
ATCG00730	0.776863	0.0386645
ATCG00740	0.329414	0.407586
ATCG00770	0.918355	0.0406039
ATCG00780	1.07985	0.00247329
ATCG00790	1.08029	5.00045e-05
ATCG00800	0.792476	0.0229282
ATCG00810	0.874826	0.0342523
ATCG00820	1.28368	0.00317806
ATCG00830	1.11609	9.49724e-11
ATCG00840	1.07159	0.00640392
ATCG00860	0.377613	0.460693
ATCG00890	0.586309	0.128767
ATCG00900	0.760289	0.0186392
ATCG00905	1.0697	0.001962
ATCG01020	0.62175	1.40638e-05
ATCG01050	-0.0790095	0.888911
ATCG01100	0.084768	0.887115
ATCG01130	0.704196	0.13021
ATCG01230	1.06907	0.00188018
ATCG01240	0.743175	0.0197474
ATCG01250	0.646378	0.0763666
ATCG01280	0.398071	0.424926
ATCG01300	1.04865	0.00733581
ATCG01310	1.12867	3.09648e-11
ATMG00030	-0.468546	0.0803946
ATMG00070	-0.480105	0.322969
ATMG00080	0.190685	0.762145
ATMG00090	-0.541764	0.148158
ATMG00180	-0.994119	0.0384093
ATMG00510	-0.28968	0.545501
ATMG00580	-0.953265	0.0124506
ATMG00590	-0.378793	0.46478
ATMG00640	-0.542035	0.251723
ATMG00660	-0.0946566	0.816046
ATMG00670	-0.429448	0.314547
ATMG00690	-0.747827	0.143233
ATMG01080	-0.939441	0.0277221
ATMG01090	-0.615905	0.188165
ATMG01190	-0.640626	0.0955074
ATMG01330	-0.800465	0.0372379
ATMG01360	-0.753737	0.122922
ATMG01370	0.192442	0.674855
AT1G01010	-0.157627	0.55323
AT1G01020	0.0567261	0.799728
AT1G01030	-0.153003	0.76371
AT1G01040	-0.226148	0.0990306
AT1G01050	0.240373	0.0789422
AT1G01060	-0.340547	0.0175709
AT1G01070	0.0130952	0.974351
AT1G01080	0.629381	0.000113879
AT1G01090	0.404943	0.00582825
AT1G01100	0.119427	0.507421
AT1G01110	-0.721708	0.0122139
AT1G01120	0.0902078	0.560739
AT1G01130	-0.884709	0.00829675
AT1G01140	-0.156522	0.350854
AT1G01160	-0.108655	0.491711
AT1G01170	0.514256	0.000278289
AT1G01180	-0.18674	0.398237
AT1G01200	0.209239	0.584472
AT1G01210	0.362403	0.0350802
AT1G01220	0.0715484	0.671343
AT1G01225	-0.0154687	0.969332
AT1G01230	-0.114934	0.472619
AT1G01240	-0.832047	2.24608e-06
AT1G01250	-0.598099	0.00928484
AT1G01260	-0.135116	0.439068
AT1G01280	-9.2969	1.24824e-35
AT1G01290	-0.327462	0.0404548
AT1G01300	-0.0557591	0.766515
AT1G01320	0.294871	0.106037
AT1G01340	-0.410832	0.0433831
AT1G01350	0.00871281	0.968866
AT1G01355	-1.89426	0.000178179
AT1G01360	-0.955743	5.3519e-15
AT1G01370	-0.0510653	0.900614
AT1G01380	0.138884	0.830127
AT1G01390	0.447795	0.0616885
AT1G01420	-0.436036	0.00201197
AT1G01430	0.544572	5.245e-05
AT1G01440	-0.0801446	0.71427
AT1G01450	-0.4838	0.0348365
AT1G01470	-0.375024	0.0697101
AT1G01490	-0.28947	0.0416622
AT1G01500	0.482155	0.000309376
AT1G01510	0.0987033	0.524978
AT1G01520	-0.383537	0.00926235
AT1G01540	0.0683675	0.677688
AT1G01550	-0.216543	0.160509
AT1G01560	-0.327486	0.143041
AT1G01570	0.348509	0.408671
AT1G01580	-0.293795	0.256163
AT1G01590	-1.24461	0.015814
AT1G01600	-0.8166	4.83121e-09
AT1G01610	0.255593	0.137996
AT1G01620	0.195294	0.377313
AT1G01630	0.0255006	0.882388
AT1G01640	-1.58296	3.79601e-07
AT1G01650	-0.41925	0.00734291
AT1G01660	-0.694371	0.0380273
AT1G01670	-0.73465	0.0164653
AT1G01680	-1.84554	2.20047e-07
AT1G01690	-0.285065	0.28509
AT1G01700	-0.585943	0.0494024
AT1G01710	-0.133342	0.407641
AT1G01715	-0.166907	0.689224
AT1G01720	-0.627307	5.37569e-07
AT1G01725	-0.325284	0.143146
AT1G01730	-0.664208	1.18616e-06
AT1G01740	-0.414566	0.0203667
AT1G01760	0.0668913	0.867607
AT1G01770	-0.152421	0.512954
AT1G01780	0.0021109	0.995767
AT1G01790	0.736568	5.97316e-07
AT1G01800	0.0810928	0.613872
AT1G01820	-0.547914	1.81364e-05
AT1G01830	-0.338483	0.00924935
AT1G01840	0.250639	0.479017
AT1G01860	0.185957	0.388593
AT1G01880	-0.635067	0.0663226
AT1G01900	0.198441	0.462153
AT1G01910	-0.00453425	0.982117
AT1G01920	-0.438886	0.0296203
AT1G01930	-0.0443437	0.836569
AT1G01940	0.0805549	0.707685
AT1G01950	-0.0297307	0.87262
AT1G01960	0.00188756	0.99305
AT1G01970	0.576798	0.000174234
AT1G01990	-0.127753	0.498363
AT1G02000	0.0824142	0.694414
AT1G02010	-0.00530594	0.983515
AT1G02020	-0.0309497	0.870146
AT1G02050	-2.10463	1.92067e-24
AT1G02060	-0.169168	0.605018
AT1G02065	-1.47803	3.40867e-07
AT1G02067	-1.42357	0.00318017
AT1G02070	-1.71228	0.000127661
AT1G02080	-0.510073	0.000340849
AT1G02090	0.182872	0.203601
AT1G02100	-0.206982	0.148866
AT1G02110	0.0743181	0.67586
AT1G02120	-0.0800919	0.636898
AT1G02130	-0.213101	0.152843
AT1G02140	0.122173	0.423708
AT1G02145	0.0277007	0.888517
AT1G02150	0.726113	2.47529e-05
AT1G02160	-0.310888	0.0599833
AT1G02170	0.116327	0.468981
AT1G02180	-0.0501543	0.879796
AT1G02190	-2.85486	3.55187e-27
AT1G02205	-0.245367	0.463434
AT1G02220	-0.0107558	0.981826
AT1G02230	0.928074	0.00401936
AT1G02260	-0.498833	0.00031576
AT1G02270	-0.21346	0.12515
AT1G02280	0.844102	6.20127e-07
AT1G02290	-0.147009	0.476989
AT1G02300	-0.396191	0.0247768
AT1G02305	-0.696989	4.51757e-08
AT1G02310	-0.854143	0.147744
AT1G02330	-0.176304	0.287453
AT1G02335	0.880593	1.79487e-05
AT1G02340	-0.875625	0.000148803
AT1G02350	0.244974	0.557995
AT1G02360	1.26565	1.63116e-10
AT1G02370	-0.11342	0.648591
AT1G02380	0.243716	0.69603
AT1G02390	-0.322508	0.11749
AT1G02400	-0.879058	0.233181
AT1G02410	0.0171167	0.926185
AT1G02420	0.506945	0.0723353
AT1G02430	0.132689	0.772014
AT1G02450	0.608522	0.0161991
AT1G02460	0.144644	0.717846
AT1G02470	-2.70283	2.20216e-12
AT1G02475	0.155616	0.327022
AT1G02500	-0.185812	0.305237
AT1G02520	-3.25476	7.90977e-09
AT1G02560	0.158571	0.361145
AT1G02610	-1.4822	0.0043509
AT1G02640	-0.396638	0.149527
AT1G02660	-0.503737	0.0367171
AT1G02670	-0.418218	0.44026
AT1G02680	-0.18057	0.327569
AT1G02690	-0.287045	0.147883
AT1G02700	0.779918	0.0885156
AT1G02705	1.06353	0.0173716
AT1G02710	1.06353	0.0173513
AT1G02720	0.496735	0.0159237
AT1G02730	-0.137015	0.468359
AT1G02740	-0.405516	0.0286046
AT1G02750	-0.0924852	0.658762
AT1G02770	-1.76917	2.0414e-05
AT1G02780	-0.0424779	0.845798
AT1G02800	-0.304399	0.369829
AT1G02810	-1.01214	0.0173743
AT1G02813	-8.9209	6.54204e-50
AT1G02816	0.252523	0.166119
AT1G02820	2.61612	7.83086e-83
AT1G02840	-0.0467056	0.786946
AT1G02850	-1.80991	6.61928e-11
AT1G02860	-0.20579	0.509955
AT1G02870	-0.091101	0.668416
AT1G02880	-0.260385	0.0828373
AT1G02890	-0.335449	0.0133892
AT1G02900	-0.662558	0.168007
AT1G02910	0.5956	1.87048e-06
AT1G02920	0.11479	0.697997
AT1G02930	-1.19416	0.000121753
AT1G02940	-1.24322	0.000896878
AT1G02950	0.895325	0.000401846
AT1G02960	-0.437362	0.00996019
AT1G02970	-0.00185124	0.996899
AT1G02990	-0.262301	0.114973
AT1G03000	-0.0788605	0.647843
AT1G03010	-0.701375	0.224597
AT1G03030	-0.0123553	0.952898
AT1G03040	-0.406725	0.00159704
AT1G03055	1.12527	5.10508e-10
AT1G03060	-0.348397	0.0378787
AT1G03080	-0.784034	0.000964371
AT1G03090	-0.510457	0.000453785
AT1G03100	-0.285159	0.44533
AT1G03110	-0.00501555	0.986726
AT1G03130	1.45122	2.11521e-14
AT1G03140	-0.227194	0.0956564
AT1G03150	0.136123	0.486825
AT1G03160	0.311664	0.0254514
AT1G03170	-2.1292	4.66251e-09
AT1G03180	0.275987	0.410996
AT1G03190	-0.215494	0.247566
AT1G03200	-0.633782	0.159619
AT1G03210	0.169002	0.374747
AT1G03220	1.50333	1.29804e-25
AT1G03230	0.705708	2.01837e-05
AT1G03250	0.160421	0.287453
AT1G03260	0.386649	0.0507262
AT1G03270	0.237545	0.306804
AT1G03280	-0.422287	0.00117167
AT1G03290	-0.406852	0.0226948
AT1G03300	-0.284172	0.530423
AT1G03310	0.00169689	0.993828
AT1G03330	0.18644	0.257651
AT1G03340	-0.384762	0.0994235
AT1G03350	-0.149748	0.317829
AT1G03360	0.298205	0.277914
AT1G03365	-0.0883348	0.626913
AT1G03370	0.144448	0.320401
AT1G03380	-0.43102	0.000853583
AT1G03400	0.554875	1.43803e-05
AT1G03410	0.479814	0.000939758
AT1G03430	-0.117157	0.489319
AT1G03440	0.325796	0.0224037
AT1G03457	0.35395	0.264486
AT1G03470	-0.280969	0.439922
AT1G03475	0.8941	8.25486e-11
AT1G03495	-2.7233	3.48131e-30
AT1G03510	0.181021	0.721572
AT1G03520	-0.0661901	0.764506
AT1G03530	-0.246803	0.193662
AT1G03540	-0.214338	0.651113
AT1G03550	-1.02197	2.50414e-09
AT1G03560	0.16489	0.442814
AT1G03590	-0.479744	0.000343898
AT1G03600	1.67086	1.10484e-17
AT1G03610	0.509153	0.00436086
AT1G03620	-0.665526	0.130382
AT1G03630	0.961337	2.69757e-09
AT1G03650	-0.13294	0.771146
AT1G03660	-0.0903524	0.881951
AT1G03680	0.711685	8.94487e-06
AT1G03687	0.263619	0.187293
AT1G03730	-0.44698	0.0314693
AT1G03740	-0.121773	0.474907
AT1G03750	-0.370362	0.0570275
AT1G03760	-0.36576	0.15222
AT1G03770	-0.756801	0.00366942
AT1G03780	-0.368145	0.178168
AT1G03800	-0.781028	0.0863182
AT1G03820	-0.778939	0.000150355
AT1G03830	-0.380874	0.130268
AT1G03840	0.506968	0.155093
AT1G03850	-0.23658	0.752509
AT1G03860	-0.113589	0.470583
AT1G03870	0.573201	0.00311388
AT1G03900	0.0109985	0.952933
AT1G03905	-0.781855	0.00148224
AT1G03910	-0.131977	0.364665
AT1G03920	0.613592	0.188682
AT1G03930	-0.0350505	0.839894
AT1G03940	-2.68672	2.34384e-23
AT1G03950	-0.237228	0.193608
AT1G03960	-0.178236	0.397574
AT1G03970	-0.494653	0.000318858
AT1G03990	-0.260812	0.445313
AT1G04000	-0.125933	0.479811
AT1G04010	-0.179185	0.291117
AT1G04020	0.283719	0.1788
AT1G04030	0.467013	0.0478357
AT1G04040	0.727951	0.000428848
AT1G04050	-0.764219	0.00207971
AT1G04070	-0.551563	0.00296426
AT1G04080	-0.105924	0.497909
AT1G04100	-0.39362	0.161796
AT1G04105	-0.392065	0.291867
AT1G04110	1.09792	3.15441e-07
AT1G04120	-0.278576	0.0562144
AT1G04130	0.0491274	0.816596
AT1G04140	-0.137759	0.384851
AT1G04160	0.191916	0.266694
AT1G04170	0.398299	0.00463975
AT1G04190	0.195686	0.185699
AT1G04200	-0.0553909	0.74075
AT1G04210	-0.0379352	0.822269
AT1G04220	-0.925121	2.60812e-12
AT1G04230	-0.181537	0.231933
AT1G04240	-0.204769	0.206253
AT1G04250	0.148026	0.304495
AT1G04260	0.0532271	0.793226
AT1G04270	0.101775	0.580365
AT1G04280	0.279205	0.249509
AT1G04290	0.70502	2.82421e-08
AT1G04300	-0.396442	0.00349082
AT1G04310	-0.193614	0.517427
AT1G04340	-0.0438653	0.804702
AT1G04350	-0.164025	0.27672
AT1G04390	-0.275241	0.109211
AT1G04400	-0.37817	0.00488991
AT1G04410	0.429134	0.0131194
AT1G04420	1.04238	9.16515e-13
AT1G04430	0.290802	0.0432941
AT1G04440	0.317858	0.0165951
AT1G04480	0.221613	0.122659
AT1G04490	-0.841045	0.0387221
AT1G04510	0.399605	0.00248086
AT1G04520	0.584886	0.0024304
AT1G04530	0.815018	1.87961e-10
AT1G04540	0.0870871	0.657513
AT1G04550	0.164333	0.269387
AT1G04555	-0.36104	0.0923255
AT1G04570	-0.738103	1.93889e-07
AT1G04590	0.0814539	0.659574
AT1G04600	-0.76078	0.00853565
AT1G04620	0.400637	0.00362013
AT1G04625	0.676573	0.0536438
AT1G04630	0.472065	0.000328027
AT1G04635	0.290394	0.485222
AT1G04640	0.739642	2.91063e-08
AT1G04650	0.587198	0.0862883
AT1G04660	-2.27467	7.7657e-17
AT1G04680	0.136114	0.431724
AT1G04690	-0.167853	0.316051
AT1G04700	0.0711468	0.883334
AT1G04710	0.0748656	0.671909
AT1G04730	0.180377	0.535687
AT1G04750	-0.153272	0.344909
AT1G04760	-0.0219847	0.945944
AT1G04770	0.0356822	0.860703
AT1G04780	-0.492764	0.000277119
AT1G04790	0.437542	0.0012395
AT1G04800	0.881766	1.59719e-09
AT1G04810	0.0291843	0.865354
AT1G04820	-0.00641744	0.979166
AT1G04830	-0.187657	0.245531
AT1G04850	-0.125793	0.428905
AT1G04860	0.0112011	0.951826
AT1G04870	0.276974	0.0586176
AT1G04900	-0.00452741	0.988817
AT1G04910	-0.113106	0.445415
AT1G04920	0.0418521	0.916648
AT1G04930	0.115547	0.740192
AT1G04945	0.299838	0.0269512
AT1G04940	0.424359	0.00244831
AT1G04950	-0.159303	0.313716
AT1G04960	-0.303437	0.0407875
AT1G04970	-0.367314	0.0133437
AT1G04980	0.622886	0.00199417
AT1G04985	0.35259	0.017133
AT1G04990	-0.451686	0.00733576
AT1G05000	-1.14689	0.000621864
AT1G05010	-0.582978	0.00460499
AT1G05030	0.01963	0.920719
AT1G05055	-0.092769	0.639815
AT1G05060	-0.532092	0.000808632
AT1G05065	0.412968	0.318698
AT1G05070	0.157993	0.291398
AT1G05087	-0.0966795	0.729952
AT1G05090	-0.197787	0.288094
AT1G05100	-1.30246	0.00456586
AT1G05120	-0.251196	0.0924109
AT1G05140	0.653852	7.91749e-06
AT1G05150	-0.019411	0.916543
AT1G05160	-0.0585612	0.781661
AT1G05170	0.212665	0.138438
AT1G05180	0.213719	0.143092
AT1G05190	0.739099	8.25364e-06
AT1G05200	0.300169	0.0261568
AT1G05205	0.116416	0.605119
AT1G05210	0.375232	0.172644
AT1G05230	-0.0982603	0.519122
AT1G05260	-0.94907	0.0326983
AT1G05270	0.262399	0.0643644
AT1G05300	-0.304319	0.203853
AT1G05310	1.19888	0.000730293
AT1G05320	0.281621	0.0776179
AT1G05340	-2.10631	3.97391e-07
AT1G05350	0.392094	0.00473539
AT1G05360	0.198138	0.275089
AT1G05370	-0.181064	0.658654
AT1G05380	-0.282013	0.0396437
AT1G05385	0.987735	8.9036e-08
AT1G05410	-0.0783116	0.685788
AT1G05420	-0.871171	0.0214694
AT1G05430	-0.00436359	0.982516
AT1G05440	-0.94859	0.014246
AT1G05460	-0.019009	0.932151
AT1G05470	0.370675	0.0863638
AT1G05490	-1.90986	2.18182e-08
AT1G05500	0.242899	0.0690588
AT1G05520	-0.0906618	0.58215
AT1G05540	0.207152	0.419078
AT1G05560	0.673809	8.56961e-07
AT1G05570	-0.434366	0.0402508
AT1G05575	-1.04174	0.0208499
AT1G05590	0.0850868	0.615484
AT1G05600	0.281138	0.275642
AT1G05620	-0.572338	0.000140719
AT1G05630	0.456323	0.000314813
AT1G05640	-0.443308	0.163785
AT1G05670	0.136032	0.565702
AT1G05675	0.393832	0.364305
AT1G05690	-0.0426031	0.849963
AT1G05710	-0.530196	0.0519092
AT1G05720	-0.358665	0.0293946
AT1G05730	-0.311137	0.167013
AT1G05750	0.13063	0.637247
AT1G05760	0.558554	0.148187
AT1G05780	-0.232712	0.474907
AT1G05783	0.118148	0.819914
AT1G05785	-0.0332429	0.902237
AT1G05790	-0.253899	0.097899
AT1G05805	-0.201033	0.17574
AT1G05810	-0.123102	0.61612
AT1G05820	0.2734	0.482333
AT1G05830	-0.0926308	0.549862
AT1G05835	0.309469	0.110135
AT1G05840	-0.423496	0.00258964
AT1G05850	0.163594	0.41423
AT1G05860	-0.119827	0.553004
AT1G05870	0.118369	0.455952
AT1G05880	-2.23969	0.000148127
AT1G05890	-0.430788	0.00181868
AT1G05900	0.324158	0.0181644
AT1G05910	-0.142091	0.373388
AT1G05940	0.0240962	0.893889
AT1G05950	-0.304223	0.314087
AT1G05960	0.0754726	0.631989
AT1G05970	-0.0904135	0.765553
AT1G06000	-0.46789	0.00449153
AT1G06010	0.334403	0.0769184
AT1G06040	0.264783	0.102962
AT1G06045	0.243252	0.0870904
AT1G06050	-0.00425133	0.989942
AT1G06060	-0.169648	0.295612
AT1G06070	-0.15472	0.408147
AT1G06080	-1.13478	0.00313432
AT1G06100	1.42038	3.7772e-09
AT1G06110	-0.356954	0.0141459
AT1G06130	-0.0470744	0.780891
AT1G06140	-0.44263	0.326046
AT1G06143	0.0665638	0.869263
AT1G06150	0.152634	0.293128
AT1G06160	0.0127451	0.983542
AT1G06170	-1.40945	0.0240922
AT1G06180	-0.328825	0.132193
AT1G06190	0.28081	0.0532981
AT1G06200	-0.0609996	0.705173
AT1G06210	-0.296304	0.032889
AT1G06220	0.00799662	0.965316
AT1G06230	-0.4142	0.000921978
AT1G06240	0.647966	8.19412e-06
AT1G06250	0.0672648	0.899709
AT1G06260	-1.40954	0.00736238
AT1G06270	-0.254975	0.350307
AT1G06290	-0.289006	0.0459762
AT1G06350	-2.49589	6.15959e-27
AT1G06360	1.27438	4.27555e-19
AT1G06380	0.240042	0.25595
AT1G06390	0.283133	0.0324638
AT1G06400	-0.627016	7.3106e-06
AT1G06410	0.0409637	0.824211
AT1G06420	-1.06087	0.00393675
AT1G06430	0.411824	0.012189
AT1G06440	-0.198629	0.722214
AT1G06450	-0.130626	0.578385
AT1G06460	0.054284	0.746315
AT1G06470	0.165569	0.256365
AT1G06475	-0.106357	0.822216
AT1G06490	-0.0225701	0.946179
AT1G06500	-0.367989	0.0748161
AT1G06515	0.0864601	0.680957
AT1G06510	0.518791	0.000285066
AT1G06520	-0.564834	0.137865
AT1G06530	0.231245	0.121863
AT1G06540	0.123299	0.44169
AT1G06550	-0.932226	9.24334e-11
AT1G06560	-0.267029	0.125151
AT1G06570	-0.637366	5.7549e-06
AT1G06580	0.00287154	0.995492
AT1G06590	-0.0417073	0.851806
AT1G06620	-0.75569	0.0867959
AT1G06630	-0.246086	0.110594
AT1G06640	-0.595695	0.0032907
AT1G06645	-0.261531	0.114697
AT1G06650	0.0959697	0.584633
AT1G06660	-0.256858	0.407631
AT1G06670	-0.110645	0.527349
AT1G06680	1.37937	3.37603e-09
AT1G06690	0.198647	0.166163
AT1G06700	0.241638	0.0863316
AT1G06710	-0.246652	0.357915
AT1G06720	-0.0790177	0.698037
AT1G06730	0.726649	1.93861e-05
AT1G06740	-0.124687	0.686553
AT1G06750	-0.121945	0.822403
AT1G06760	0.263467	0.0862883
AT1G06770	-0.285223	0.128939
AT1G06780	-0.412324	0.0074631
AT1G06790	0.142429	0.485694
AT1G06800	-0.180415	0.308378
AT1G06820	0.340803	0.00806898
AT1G06830	-0.0672503	0.826057
AT1G06840	-0.116884	0.508565
AT1G06850	0.0157576	0.9523
AT1G06870	0.0932586	0.58328
AT1G06890	-0.234088	0.105767
AT1G06900	0.503566	0.00017826
AT1G06910	0.0251392	0.942114
AT1G06950	0.39358	0.0163126
AT1G06960	0.257466	0.112927
AT1G06980	0.896783	0.00404505
AT1G07000	-0.166207	0.4204
AT1G07010	0.534346	4.57666e-05
AT1G07020	-0.0100743	0.966186
AT1G07030	0.258291	0.0683205
AT1G07040	-0.623235	3.19753e-05
AT1G07070	0.644275	0.00243134
AT1G07080	-0.0177147	0.92394
AT1G07090	-0.679438	3.14541e-06
AT1G07110	0.566968	0.000125206
AT1G07120	-0.0836021	0.862327
AT1G07130	-0.786393	0.00317388
AT1G07135	-0.226874	0.587054
AT1G07140	0.171523	0.266674
AT1G07150	-0.184901	0.646094
AT1G07170	-0.30453	0.145235
AT1G07180	0.701417	6.70743e-07
AT1G07200	0.0404867	0.810577
AT1G07210	-0.230099	0.107665
AT1G07220	0.158471	0.32867
AT1G07230	-0.505055	0.000149118
AT1G07240	-0.0336514	0.853699
AT1G07250	0.347111	0.00728017
AT1G07260	-0.353602	0.288063
AT1G07270	0.509493	0.266939
AT1G07280	-0.146251	0.408448
AT1G07290	-0.071132	0.857086
AT1G07300	-0.071663	0.807342
AT1G07310	-0.378689	0.00442136
AT1G07320	1.26347	1.44395e-10
AT1G07340	-6.75237	3.33321e-13
AT1G07350	-0.0049367	0.980781
AT1G07360	0.158633	0.273135
AT1G07370	0.295616	0.126782
AT1G07380	-0.696755	2.3956e-05
AT1G07390	-0.713363	0.000345606
AT1G07400	0.111379	0.78476
AT1G07410	-0.15959	0.67166
AT1G07420	-0.162173	0.28444
AT1G07430	-2.5391	2.37038e-33
AT1G07440	-0.252411	0.115803
AT1G07450	0.388663	0.389646
AT1G07470	-0.228891	0.119843
AT1G07480	-0.0532873	0.76155
AT1G07485	0.109295	0.828665
AT1G07490	0.109298	0.828665
AT1G07510	-0.319657	0.0208107
AT1G07500	-2.5669	3.1476e-10
AT1G07520	-0.45422	0.143159
AT1G07530	-0.363781	0.00780936
AT1G07570	-0.0492466	0.785471
AT1G07590	-0.518576	0.00131792
AT1G07600	-0.559163	0.000340544
AT1G07610	1.15063	0.000818168
AT1G07615	0.075282	0.787021
AT1G07620	-0.385497	0.0492554
AT1G07630	-0.341458	0.0189524
AT1G07640	0.115416	0.524928
AT1G07650	-0.157506	0.297279
AT1G07660	-0.106517	0.546287
AT1G07670	-0.00172037	0.993698
AT1G07700	0.559004	9.04855e-06
AT1G07705	-0.0333847	0.847654
AT1G07710	-0.789903	0.127629
AT1G07720	-0.314175	0.0283629
AT1G07725	-0.0612328	0.764933
AT1G07740	-0.14066	0.694284
AT1G07730	-0.13841	0.792047
AT1G07745	0.0464543	0.884486
AT1G07750	-0.494561	0.000278832
AT1G07770	0.276758	0.063331
AT1G07780	0.0146538	0.959159
AT1G07790	0.120545	0.532464
AT1G07810	-0.472626	0.000186843
AT1G07820	0.21272	0.143797
AT1G07830	-0.116125	0.550106
AT1G07840	0.359007	0.0285609
AT1G07870	-0.755812	0.00015802
AT1G07880	0.0296047	0.936284
AT1G07890	-0.0797897	0.768332
AT1G07900	-2.40361	3.43002e-13
AT1G07902	-0.43938	0.223448
AT1G07901	-0.125884	0.775645
AT1G07910	-0.0860936	0.61491
AT1G07920	-0.207517	0.266753
AT1G07930	0.136672	0.460017
AT1G07940	-0.208044	0.236541
AT1G07950	-0.280757	0.10234
AT1G07960	0.0304031	0.877929
AT1G07970	0.0468868	0.843049
AT1G07980	0.0277858	0.896392
AT1G07990	-0.264138	0.0542263
AT1G08000	0.119053	0.574903
AT1G08010	-0.025648	0.902817
AT1G08030	-0.274911	0.0811563
AT1G08040	-0.213	0.134583
AT1G08050	-0.362648	0.173358
AT1G08060	-0.293208	0.0590528
AT1G08070	-0.647277	0.263744
AT1G08090	-0.490194	0.368321
AT1G08110	0.0177409	0.921085
AT1G08125	-0.291951	0.105096
AT1G08130	-0.171545	0.376006
AT1G08160	0.856744	0.000188985
AT1G08165	1.52915	0.00201061
AT1G08180	-0.855784	0.000172176
AT1G08190	0.111225	0.485269
AT1G08200	-0.164719	0.407586
AT1G08210	-0.513652	0.000610429
AT1G08220	-0.124675	0.62452
AT1G08230	-0.334449	0.0413879
AT1G08250	0.210724	0.189824
AT1G08260	0.0088406	0.964732
AT1G08270	-0.0971745	0.812476
AT1G08280	0.372701	0.093863
AT1G08290	-0.81544	0.0275998
AT1G08300	0.255883	0.433967
AT1G08310	0.327527	0.549356
AT1G08315	-0.158131	0.526184
AT1G08340	0.807695	0.0577205
AT1G08350	0.25895	0.194582
AT1G08360	0.0943736	0.589444
AT1G08370	-0.341839	0.00898833
AT1G08380	1.51621	2.29563e-12
AT1G08390	1.1746	5.07582e-07
AT1G08400	0.45744	0.00912358
AT1G08410	0.122524	0.525868
AT1G08420	-0.143982	0.373219
AT1G08440	-1.6766	1.12347e-05
AT1G08450	-0.311859	0.204546
AT1G08460	-0.0570846	0.745365
AT1G08465	-0.216778	0.161796
AT1G08470	-0.0210399	0.916648
AT1G08480	0.0597626	0.705491
AT1G08490	0.317609	0.0143801
AT1G08500	0.260891	0.636407
AT1G08510	-0.280652	0.0531909
AT1G08520	0.813519	4.01436e-07
AT1G08530	0.394279	0.016058
AT1G08540	0.731589	1.86686e-07
AT1G08550	0.587546	0.000333321
AT1G08560	0.167955	0.407033
AT1G08570	0.235875	0.148278
AT1G08580	0.22444	0.13866
AT1G08590	-0.228657	0.49692
AT1G08600	-0.20653	0.21856
AT1G08610	0.00399455	0.992302
AT1G08620	-0.412737	0.0031209
AT1G08630	-4.05043	6.0446e-69
AT1G08640	0.364482	0.00838818
AT1G08645	0.709403	2.16436e-06
AT1G08650	0.708304	1.21003e-08
AT1G08660	-0.120218	0.433062
AT1G08680	-0.18704	0.208696
AT1G08700	0.102116	0.516064
AT1G08710	-0.251035	0.225227
AT1G08720	-0.194884	0.230172
AT1G08730	-0.200113	0.638512
AT1G08750	0.135458	0.484811
AT1G08760	-0.481953	0.00250359
AT1G08770	-0.0890868	0.627406
AT1G08780	0.0896861	0.680148
AT1G08800	-0.446014	0.00677517
AT1G08810	0.581131	0.00238971
AT1G08820	-0.692255	2.19087e-07
AT1G08830	-0.359523	0.0391588
AT1G08840	-0.2607	0.0738702
AT1G08845	0.209812	0.474766
AT1G08880	-0.0291971	0.865103
AT1G08890	-0.676758	0.00508083
AT1G08900	-0.228253	0.13915
AT1G08910	-0.232725	0.186055
AT1G08920	-0.472607	0.0196371
AT1G08930	-0.645555	1.54075e-06
AT1G08940	-0.84277	0.000319595
AT1G08960	0.151989	0.421489
AT1G08970	-0.402625	0.00432654
AT1G08980	-0.421746	0.024978
AT1G09000	0.138824	0.687032
AT1G09010	0.294828	0.0500028
AT1G09020	0.1986	0.151458
AT1G09040	-0.203084	0.461979
AT1G09050	-0.058674	0.839516
AT1G09060	-0.153926	0.287829
AT1G09070	-0.368093	0.0205922
AT1G09080	1.18169	9.2032e-06
AT1G09100	-0.515137	0.00113903
AT1G09130	0.165475	0.304329
AT1G09140	-0.510238	0.000289359
AT1G09150	-0.210193	0.141496
AT1G09160	0.381563	0.0101947
AT1G09170	0.7447	0.0858916
AT1G09180	0.498252	0.0157652
AT1G09190	-0.764269	0.0405683
AT1G09195	-0.124449	0.557068
AT1G09200	0.202587	0.204041
AT1G09210	0.402688	0.032871
AT1G09220	-0.340409	0.520977
AT1G09230	0.155771	0.398587
AT1G09240	-0.290437	0.145845
AT1G09250	0.0575075	0.792536
AT1G09270	0.128117	0.408147
AT1G09280	-0.199385	0.257348
AT1G09290	0.0236039	0.922768
AT1G09300	-0.492883	0.00488059
AT1G09310	0.0942535	0.686599
AT1G09320	-0.0313072	0.923265
AT1G09330	0.111788	0.453397
AT1G09340	1.08851	6.07833e-08
AT1G09350	-1.39875	2.33539e-12
AT1G09390	0.655881	0.0143924
AT1G09415	0.351852	0.195126
AT1G09420	-0.478102	0.10818
AT1G09430	0.105645	0.532247
AT1G09440	0.737864	0.00675051
AT1G09450	-0.462293	0.151927
AT1G09460	-0.357784	0.508384
AT1G09470	-0.0846326	0.811377
AT1G09480	-1.68625	5.67928e-08
AT1G09490	0.333756	0.0137339
AT1G09500	0.0675095	0.879557
AT1G09520	0.177753	0.302674
AT1G09530	-0.353619	0.0955074
AT1G09560	0.346022	0.0571747
AT1G09570	-0.486451	0.000301859
AT1G09575	0.573162	0.254349
AT1G09580	0.357911	0.102778
AT1G09590	-0.0126387	0.948235
AT1G09600	-0.378806	0.40495
AT1G09610	0.0805709	0.871527
AT1G09620	0.0968947	0.549546
AT1G09630	0.23581	0.127023
AT1G09640	0.171218	0.273713
AT1G09645	-0.397446	0.014713
AT1G09650	-0.797704	0.176783
AT1G09660	-0.0845413	0.631013
AT1G09680	-0.352248	0.337506
AT1G09690	-0.0201513	0.919817
AT1G09700	0.473712	0.00765413
AT1G09710	-0.455099	0.0820616
AT1G09730	-0.136258	0.387196
AT1G09740	0.175638	0.298328
AT1G09750	0.61193	0.00149594
AT1G09760	0.115976	0.436247
AT1G09770	-0.0573348	0.731749
AT1G09780	0.433574	0.0015342
AT1G09794	0.368341	0.379374
AT1G09795	0.268913	0.0590267
AT1G09800	-0.0160961	0.966186
AT1G09810	-0.281871	0.123709
AT1G09812	-0.527455	0.118017
AT1G09815	-0.196841	0.249651
AT1G09820	0.418786	0.102087
AT1G09830	0.532125	2.58144e-05
AT1G09840	0.448571	0.000341161
AT1G09850	0.256998	0.0776589
AT1G09860	0.139983	0.764197
AT1G09870	0.0831102	0.604977
AT1G09880	-0.194134	0.804734
AT1G09890	1.02487	0.0158155
AT1G09900	0.341709	0.0470171
AT1G09910	-0.693374	7.95012e-07
AT1G09920	0.0222421	0.90601
AT1G09932	-1.0449	1.17078e-05
AT1G09940	0.0101954	0.966186
AT1G09950	0.172601	0.69566
AT1G09960	-0.821494	7.94369e-05
AT1G09970	-0.487661	0.00642743
AT1G09980	-0.253872	0.0646039
AT1G09995	-0.0889159	0.794051
AT1G10000	-0.570039	0.248425
AT1G10020	0.104923	0.621531
AT1G10030	0.153665	0.474766
AT1G10040	-0.477217	0.0759505
AT1G10050	-0.183381	0.253777
AT1G10060	-1.63632	9.8668e-25
AT1G10070	-3.39628	1.43514e-38
AT1G10090	-0.0393446	0.821397
AT1G10095	-0.358822	0.137996
AT1G10120	-0.069326	0.718614
AT1G10130	0.136915	0.34568
AT1G10140	-1.4154	3.87995e-08
AT1G10150	0.0426568	0.864882
AT1G10155	-0.268555	0.174294
AT1G10170	-0.235675	0.0928421
AT1G10180	-0.0253992	0.887412
AT1G10200	0.339548	0.0115318
AT1G10210	-0.297719	0.0870225
AT1G10230	0.0338835	0.888544
AT1G10240	-0.0958764	0.664335
AT1G10270	-0.0533867	0.793265
AT1G10280	0.231036	0.270347
AT1G10290	-0.224591	0.129961
AT1G10310	0.188323	0.24149
AT1G10320	-0.220181	0.202751
AT1G10330	0.165298	0.68487
AT1G10340	-1.05025	0.000170788
AT1G10350	0.178121	0.267358
AT1G10360	0.79561	3.07236e-10
AT1G10370	0.517077	0.0191423
AT1G10380	0.0678843	0.768332
AT1G10390	-0.346425	0.0094191
AT1G10395	-0.310198	0.397574
AT1G10410	-0.660914	6.6538e-06
AT1G10417	0.238607	0.657513
AT1G10430	0.208996	0.147153
AT1G10450	-0.219428	0.200821
AT1G10470	0.27115	0.0555113
AT1G10480	-1.03537	0.396252
AT1G10490	0.266007	0.0439491
AT1G10500	0.195452	0.180948
AT1G10510	0.780007	4.35764e-09
AT1G10520	-0.455038	0.215259
AT1G10522	0.321059	0.101641
AT1G10540	-1.50161	0.000454319
AT1G10560	0.0352732	0.938738
AT1G10570	-0.345029	0.019604
AT1G10580	0.00854642	0.962864
AT1G10585	-0.918265	0.0758385
AT1G10590	0.255344	0.0769308
AT1G10600	-0.0705748	0.729178
AT1G10610	-0.313636	0.13771
AT1G10630	0.115696	0.435383
AT1G10640	-0.170241	0.348261
AT1G10650	-0.448975	0.000481142
AT1G10657	0.986211	3.27644e-10
AT1G10660	-0.101637	0.502267
AT1G10670	0.04541	0.805579
AT1G10690	-0.640263	0.00101378
AT1G10700	0.489278	0.000316157
AT1G10720	-0.238425	0.104362
AT1G10730	-0.43732	0.0260715
AT1G10740	0.595613	0.000347866
AT1G10750	-0.150829	0.717949
AT1G10760	-0.450531	0.00311326
AT1G10780	-0.205215	0.555288
AT1G10820	-0.00469875	0.982019
AT1G10830	0.497794	0.00110828
AT1G10840	0.194586	0.179747
AT1G10850	0.235944	0.150638
AT1G10865	-0.149393	0.512725
AT1G10870	-0.0882382	0.578167
AT1G10890	-0.381313	0.00344719
AT1G10900	0.526299	4.39729e-05
AT1G10910	0.274775	0.115417
AT1G10920	-0.0402349	0.858665
AT1G10930	0.185892	0.337506
AT1G10940	0.0687602	0.668383
AT1G10950	0.00297671	0.988817
AT1G10960	1.20482	5.3682e-17
AT1G10970	-0.564645	0.00143219
AT1G10980	-1.06417	0.00491136
AT1G10990	-0.114853	0.79757
AT1G11000	-0.472069	0.0455878
AT1G11020	-0.216135	0.174021
AT1G11050	-0.327904	0.0535927
AT1G11060	-0.127809	0.455399
AT1G11080	0.493713	0.589414
AT1G11090	-0.21603	0.127768
AT1G11100	-0.229052	0.517478
AT1G11112	1.9559	7.60354e-06
AT1G11120	-0.705593	0.0214237
AT1G11125	-0.570508	0.218116
AT1G11130	-0.176434	0.282875
AT1G11160	-0.132263	0.770028
AT1G11170	-0.927687	0.0107549
AT1G11180	-0.12411	0.639646
AT1G11190	0.313071	0.369177
AT1G11200	0.118804	0.51481
AT1G11210	-2.84976	7.94646e-52
AT1G11220	-1.92195	1.22506e-14
AT1G11240	0.24177	0.137035
AT1G11260	-0.429138	0.00371929
AT1G11270	-0.956186	0.00172751
AT1G11280	-0.0524083	0.783228
AT1G11290	0.321006	0.379677
AT1G11300	-1.74451	6.33015e-27
AT1G11303	0.405278	0.0143429
AT1G11310	-0.36919	0.0614014
AT1G11320	0.531647	0.0198988
AT1G11330	0.429605	0.00273535
AT1G11340	0.614645	0.0409114
AT1G11350	0.186699	0.201716
AT1G11360	-0.262882	0.0719837
AT1G11380	-0.223159	0.439726
AT1G11390	0.184322	0.283225
AT1G11400	-0.347932	0.0418677
AT1G11410	-0.135847	0.378687
AT1G11420	-0.307997	0.345214
AT1G11430	0.652516	1.7802e-06
AT1G11440	0.473195	0.00574037
AT1G11450	0.349936	0.364467
AT1G11475	-0.182159	0.274756
AT1G11480	-0.339042	0.0126647
AT1G11530	-0.216679	0.323575
AT1G11545	0.453582	0.0254353
AT1G11580	0.237046	0.27923
AT1G11591	-0.520245	0.0714753
AT1G11600	0.509881	0.0164705
AT1G11630	0.167503	0.428626
AT1G11650	0.099818	0.563265
AT1G11660	0.136189	0.392954
AT1G11670	0.345989	0.0804784
AT1G11680	-0.0337238	0.84574
AT1G11700	-0.19877	0.183434
AT1G11710	0.352608	0.251329
AT1G11720	0.0657032	0.713076
AT1G11730	-0.287062	0.4088
AT1G11750	0.310562	0.0266009
AT1G11755	0.1056	0.604802
AT1G11760	-0.0290306	0.926803
AT1G11780	0.323167	0.056505
AT1G11785	-0.0363029	0.950271
AT1G11790	0.656041	3.61438e-07
AT1G11800	0.180789	0.340993
AT1G11810	0.789367	0.0562116
AT1G11820	0.466181	0.000587584
AT1G11840	-0.200609	0.268585
AT1G11850	0.925602	2.4361e-08
AT1G11860	1.18692	2.00049e-09
AT1G11870	0.904757	6.42521e-07
AT1G11880	0.264158	0.21715
AT1G11890	0.3654	0.00666499
AT1G11900	-0.195764	0.571083
AT1G11905	-0.25527	0.16342
AT1G11910	-0.338957	0.0687083
AT1G11930	-0.0322806	0.85548
AT1G11940	-0.0220256	0.940948
AT1G11950	-0.914298	1.5585e-05
AT1G11960	-0.4985	0.000480011
AT1G11990	-0.212756	0.659244
AT1G12000	0.0103189	0.9586
AT1G12010	0.208854	0.695166
AT1G12020	0.403378	0.0285609
AT1G12050	-0.570533	1.46039e-05
AT1G12060	0.217298	0.277344
AT1G12080	0.0611391	0.812303
AT1G12090	1.35105	7.04904e-11
AT1G12110	0.209417	0.193826
AT1G12120	0.0949095	0.538056
AT1G12140	-0.028025	0.871993
AT1G12150	-0.227846	0.640614
AT1G12160	-1.20514	2.38852e-05
AT1G12200	-0.465605	0.00370479
AT1G12210	-0.723848	0.024461
AT1G12211	-0.754317	0.0187843
AT1G12220	0.0914893	0.647253
AT1G12230	0.453505	0.00425214
AT1G12240	0.20703	0.351824
AT1G12244	0.39323	0.14292
AT1G12250	0.555704	4.68022e-05
AT1G12260	0.380892	0.392965
AT1G12270	0.00310843	0.98856
AT1G12280	0.101809	0.560786
AT1G12290	-0.924265	6.99566e-06
AT1G12300	-0.160057	0.64297
AT1G12320	-0.0752788	0.650693
AT1G12310	0.0582529	0.741216
AT1G12330	-0.289689	0.0656258
AT1G12350	-0.0372678	0.842125
AT1G12360	-0.298035	0.042627
AT1G12370	0.216973	0.302757
AT1G12380	-0.369146	0.00735079
AT1G12390	-0.285248	0.100527
AT1G12400	0.180455	0.519031
AT1G12410	0.314469	0.0277639
AT1G12420	-0.681167	0.000588773
AT1G12430	-0.323875	0.0192152
AT1G12440	-0.13069	0.370802
AT1G12450	0.00921384	0.978766
AT1G12460	0.422714	0.0098903
AT1G12470	-0.0325303	0.85696
AT1G12480	-0.369339	0.0369388
AT1G12500	0.449348	0.000730741
AT1G12520	-0.0496554	0.765405
AT1G12530	-0.116945	0.570079
AT1G12550	-0.307638	0.0782029
AT1G12570	-1.11167	3.69003e-08
AT1G12580	0.0295362	0.863927
AT1G12620	0.00920562	0.976557
AT1G12640	-0.397333	0.00267732
AT1G12650	0.241205	0.168818
AT1G12672	-0.450759	0.417577
AT1G12680	-0.2545	0.0852052
AT1G12700	0.424067	0.118289
AT1G12710	-0.335274	0.0826058
AT1G12730	-0.0485091	0.884043
AT1G12750	-0.0734437	0.638907
AT1G12760	-0.0624516	0.695723
AT1G12770	0.234593	0.153099
AT1G12775	-0.094824	0.7884
AT1G12780	-0.65037	3.31599e-06
AT1G12790	0.0272032	0.95524
AT1G12800	0.914659	8.3383e-09
AT1G12810	-0.589883	6.66524e-05
AT1G12820	0.173917	0.224094
AT1G12840	0.173184	0.27582
AT1G12830	-0.0203556	0.941776
AT1G12845	0.311778	0.118034
AT1G12850	-0.205521	0.146992
AT1G12860	0.674574	1.82992e-05
AT1G12880	-0.349478	0.095279
AT1G12900	1.7686	2.40334e-14
AT1G12910	-0.225521	0.144239
AT1G12920	0.479918	0.00012171
AT1G12930	-0.14763	0.330341
AT1G12940	-3.46555	4.43395e-29
AT1G12970	-0.0709403	0.804646
AT1G12990	0.717884	3.2108e-09
AT1G13000	0.340345	0.0395701
AT1G13020	0.272647	0.0450313
AT1G13030	0.153385	0.480475
AT1G13040	-0.0827999	0.847297
AT1G13050	-0.0553241	0.892008
AT1G13060	0.0738076	0.651113
AT1G13080	1.3846	2.87344e-28
AT1G13090	-0.224118	0.11762
AT1G13100	0.169349	0.467645
AT1G13110	0.0362836	0.8383
AT1G13120	-0.217146	0.170995
AT1G13140	-2.45262	1.90201e-10
AT1G13143	-2.74403	9.42403e-06
AT1G13150	-0.87598	0.0244129
AT1G13160	0.329214	0.0261763
AT1G13170	0.104912	0.524928
AT1G13180	0.0952031	0.6569
AT1G13190	-0.195313	0.174777
AT1G13195	-0.62071	0.000799178
AT1G13210	-0.332485	0.0520896
AT1G13220	-0.123666	0.608686
AT1G13245	0.37419	0.0145619
AT1G13250	0.135728	0.351902
AT1G13260	-0.0733125	0.709872
AT1G13270	0.242362	0.0885641
AT1G13280	-0.339369	0.0165995
AT1G13310	-1.67772	0.0806051
AT1G13320	0.13066	0.367391
AT1G13330	-1.28011	4.96015e-05
AT1G13340	-1.85146	1.5084e-09
AT1G13350	0.123578	0.412471
AT1G13360	-0.0687504	0.69023
AT1G13380	-0.155495	0.339083
AT1G13390	-0.588372	3.69535e-06
AT1G13410	-0.574313	0.223061
AT1G13430	1.27091	0.0542512
AT1G13440	1.02194	6.49986e-09
AT1G13450	-0.226174	0.148466
AT1G13460	0.300268	0.0603996
AT1G13470	0.0097456	0.975056
AT1G13560	0.00512215	0.978591
AT1G13570	-0.166734	0.39559
AT1G13580	-0.00188552	0.995202
AT1G13600	-0.640782	0.4269
AT1G13609	4.37025	7.71384e-09
AT1G13630	-0.0360335	0.930445
AT1G13640	0.0574388	0.740914
AT1G13650	4.62657	5.14562e-30
AT1G13690	0.154392	0.424576
AT1G13700	-0.0246699	0.96992
AT1G13710	-0.868327	0.000314079
AT1G13730	0.664269	6.03188e-06
AT1G13740	-0.221253	0.359368
AT1G13750	0.662843	7.13748e-06
AT1G13770	-0.153913	0.396885
AT1G13780	-4.82063e-05	0.999842
AT1G13790	-0.155263	0.708284
AT1G13800	-0.80708	0.0707934
AT1G13810	-0.121307	0.633798
AT1G13820	0.634935	3.3773e-07
AT1G13830	-1.74574	2.20704e-08
AT1G13860	-0.193965	0.197487
AT1G13870	0.0992567	0.6041
AT1G13880	-0.341244	0.0138154
AT1G13900	0.204424	0.147762
AT1G13910	-0.137077	0.549356
AT1G13920	0.11772	0.726353
AT1G13930	0.405448	0.0157652
AT1G13940	-0.262859	0.0928421
AT1G13950	-0.612692	0.000309665
AT1G13960	-0.525392	0.000150864
AT1G13970	-1.0649	0.000270451
AT1G13980	-0.236234	0.0866398
AT1G13990	-0.397712	0.0847951
AT1G14000	0.115491	0.464148
AT1G14010	0.176332	0.245085
AT1G14020	0.473467	0.00135733
AT1G14030	0.9318	3.10753e-08
AT1G14040	-0.97622	0.00185528
AT1G14060	-0.125469	0.579476
AT1G14080	-3.63823	1.76738e-12
AT1G14130	-0.529082	0.00850937
AT1G14140	0.433245	0.0106949
AT1G14150	0.944598	2.51525e-08
AT1G14160	0.952114	1.61888e-06
AT1G14170	-0.0263018	0.924731
AT1G14180	0.273144	0.341444
AT1G14190	0.166112	0.67586
AT1G14200	-0.544046	0.00262249
AT1G14210	0.295032	0.125142
AT1G14230	0.0180667	0.930124
AT1G14250	3.64298	4.86664e-56
AT1G14260	-0.210322	0.566253
AT1G14270	0.74931	2.44436e-07
AT1G14280	0.60311	2.15401e-06
AT1G14290	0.677276	6.35346e-05
AT1G14300	-0.235163	0.305356
AT1G14310	0.298365	0.106931
AT1G14320	0.0824456	0.676683
AT1G14330	-0.421003	0.024683
AT1G14340	-0.390803	0.0122654
AT1G14345	1.16495	2.49431e-12
AT1G14350	-0.883694	4.1465e-09
AT1G14360	0.356157	0.0464454
AT1G14370	-0.675257	0.00137547
AT1G14380	-0.29307	0.0409654
AT1G14390	0.220088	0.656005
AT1G14400	-0.175841	0.266837
AT1G14410	0.523596	0.000170399
AT1G14430	0.388287	0.091781
AT1G14440	0.254374	0.31809
AT1G14450	-0.0950436	0.546177
AT1G14453	-0.119582	0.43992
AT1G14460	-0.0195273	0.91891
AT1G14470	-0.966822	0.0663405
AT1G14480	-0.285827	0.442366
AT1G14490	-0.498249	0.183397
AT1G14510	-0.0521774	0.746717
AT1G14520	-2.32651	1.67722e-35
AT1G14530	-0.492084	0.0186392
AT1G14560	-0.237068	0.141836
AT1G14570	-0.197307	0.156231
AT1G14580	0.515304	6.86216e-05
AT1G14590	0.182678	0.377241
AT1G14600	-0.115374	0.713872
AT1G14610	-0.193627	0.217868
AT1G14620	0.00180631	0.994839
AT1G14630	-0.343692	0.308045
AT1G14640	-0.817088	0.00248971
AT1G14650	0.00321867	0.987323
AT1G14660	-0.441848	0.0212396
AT1G14670	0.349252	0.0107468
AT1G14680	0.251877	0.636391
AT1G14685	-0.00198064	0.99305
AT1G14687	-0.732622	0.0150144
AT1G14690	-0.0748328	0.653953
AT1G14700	0.990425	0.000490509
AT1G14710	0.24989	0.114476
AT1G14720	0.168966	0.277464
AT1G14730	0.307245	0.374674
AT1G14740	-0.328336	0.0158725
AT1G14750	0.104184	0.880655
AT1G14770	-0.513618	0.0162259
AT1G14780	-0.858161	0.0178603
AT1G14790	-0.373515	0.0104185
AT1G14800	0.474728	0.289063
AT1G14810	0.875117	8.43551e-11
AT1G14820	-0.177269	0.273568
AT1G14830	-0.0743896	0.638993
AT1G14840	0.253028	0.102352
AT1G14850	-0.126498	0.411269
AT1G14870	-0.704236	0.0430094
AT1G14880	-0.222361	0.605329
AT1G14890	-0.580887	0.0381831
AT1G14900	-0.700236	0.00424933
AT1G14910	0.0989946	0.514041
AT1G14920	0.136618	0.348261
AT1G14970	-0.562226	0.0110837
AT1G14980	0.128669	0.394421
AT1G14990	-0.289324	0.129579
AT1G15000	-0.113404	0.685115
AT1G15020	0.345041	0.0312348
AT1G15030	0.349116	0.00697374
AT1G15040	0.394849	0.240634
AT1G15060	0.0819164	0.592486
AT1G15080	0.286367	0.335572
AT1G15085	-0.401964	0.433607
AT1G15100	-0.124817	0.451591
AT1G15110	-0.448248	0.038767
AT1G15120	0.172504	0.246455
AT1G15125	-1.03191	9.41069e-08
AT1G15130	-0.230768	0.173503
AT1G15140	0.973068	2.33539e-12
AT1G15150	0.0279809	0.950119
AT1G15160	0.218332	0.540788
AT1G15165	0.440572	0.104473
AT1G15170	0.112555	0.588805
AT1G15180	1.31962	1.67676e-12
AT1G15200	-0.211277	0.1956
AT1G15210	-0.850023	0.134326
AT1G15215	-0.682487	0.000277933
AT1G15220	-0.102588	0.757399
AT1G15230	-0.461821	0.000392236
AT1G15240	-0.300254	0.0235167
AT1G15250	-0.0621027	0.780641
AT1G15260	0.439529	0.00482122
AT1G15270	-0.0470864	0.785879
AT1G15280	-0.294741	0.0301882
AT1G15290	0.0495123	0.81226
AT1G15310	-0.873996	0.00261963
AT1G15340	-0.114717	0.454789
AT1G15350	-0.297119	0.0999782
AT1G15360	-3.80223	1.15788e-12
AT1G15370	0.206224	0.171053
AT1G15390	0.438378	0.0054003
AT1G15400	-0.243374	0.133875
AT1G15410	-1.11866	1.35171e-18
AT1G15415	-1.20879	3.54784e-11
AT1G15420	0.301381	0.0965346
AT1G15430	-0.139657	0.56501
AT1G15440	0.0491445	0.82913
AT1G15460	-5.27845	5.52153e-19
AT1G15470	0.286068	0.0613441
AT1G15480	-0.218985	0.416684
AT1G15490	-0.0316999	0.886773
AT1G15500	0.414804	0.00749389
AT1G15510	-0.0629878	0.847279
AT1G15520	-1.43653	0.00187198
AT1G15530	0.186402	0.393042
AT1G15550	0.558369	0.0397426
AT1G15570	0.225422	0.361567
AT1G15660	0.0835577	0.713749
AT1G15670	-0.677208	0.0178133
AT1G15690	0.613998	0.000538039
AT1G15700	0.0996279	0.753211
AT1G15710	0.998065	7.65614e-13
AT1G15720	0.159655	0.662755
AT1G15730	0.402483	0.00207232
AT1G15740	-1.27287	7.80423e-20
AT1G15750	-0.343378	0.0239015
AT1G15760	-0.0696054	0.8488
AT1G15780	-0.598158	2.77515e-06
AT1G15790	-0.524546	0.0221779
AT1G15800	-0.697932	0.0333488
AT1G15810	1.45591	7.6885e-16
AT1G15820	1.68317	5.11019e-12
AT1G15830	1.62025	3.42139e-12
AT1G15825	1.59822	4.64271e-05
AT1G15860	-0.0844894	0.636898
AT1G15880	-0.315116	0.0218251
AT1G15885	0.649425	0.0426672
AT1G15890	0.021637	0.958584
AT1G15910	-0.259487	0.118337
AT1G15920	-0.194495	0.287316
AT1G15930	0.228542	0.137606
AT1G15940	-0.645283	0.00143714
AT1G15950	0.135204	0.444321
AT1G15960	0.154074	0.293105
AT1G15970	0.378479	0.00816772
AT1G15980	0.955368	1.2619e-08
AT1G15990	0.954675	3.24183e-07
AT1G16000	0.280117	0.154055
AT1G16010	-0.177184	0.236548
AT1G16020	0.784198	4.63428e-08
AT1G16030	-0.472429	0.0251665
AT1G16040	-0.397434	0.0187346
AT1G16060	0.0276572	0.913808
AT1G16070	-0.0597345	0.801993
AT1G16080	0.903757	5.53331e-09
AT1G16090	-0.317247	0.212874
AT1G16110	0.175241	0.52316
AT1G16130	-1.01628	0.0136688
AT1G16170	0.212573	0.378669
AT1G16180	-0.510176	0.00178559
AT1G16190	0.137703	0.485621
AT1G16210	-0.130598	0.436428
AT1G16220	-0.132823	0.671853
AT1G16240	-0.431952	0.00195995
AT1G16250	-0.580825	0.000945235
AT1G16260	0.598972	4.83406e-06
AT1G16270	-0.343732	0.00736919
AT1G16280	0.122834	0.560774
AT1G16300	-0.00872689	0.973748
AT1G16310	-0.39485	0.0663437
AT1G16320	0.434907	0.000698443
AT1G16330	0.00955167	0.984878
AT1G16340	-0.0888862	0.679583
AT1G16350	-0.254931	0.11342
AT1G16370	0.0608911	0.92203
AT1G16390	1.26842	1.03396e-05
AT1G16400	0.34597	0.0593489
AT1G16410	0.383119	0.024509
AT1G16420	-0.85175	0.0399315
AT1G16430	0.216505	0.424926
AT1G16445	0.653303	0.0728354
AT1G16460	-0.378996	0.00278655
AT1G16470	0.169463	0.323339
AT1G16480	-0.0936677	0.818057
AT1G16490	-0.0391353	0.916777
AT1G16500	-0.354071	0.0191371
AT1G16510	-0.914986	5.94556e-06
AT1G16515	0.0936283	0.813564
AT1G16520	-0.218335	0.231729
AT1G16530	-0.671266	0.261266
AT1G16540	-0.365459	0.0524117
AT1G16560	0.190721	0.198574
AT1G16570	-0.189744	0.272323
AT1G16590	-0.500062	0.0284788
AT1G16610	-0.0504198	0.773371
AT1G16630	-0.0636744	0.846297
AT1G16640	-0.436416	0.305894
AT1G16650	-0.227511	0.309688
AT1G16670	0.0574144	0.770115
AT1G16680	-0.147217	0.332064
AT1G16690	0.0825311	0.713076
AT1G16700	0.0612841	0.718982
AT1G16705	-1.52996	0.000251551
AT1G16710	-0.577258	9.70969e-06
AT1G16720	0.90132	9.49724e-11
AT1G16730	0.351688	0.00954688
AT1G16740	0.0516212	0.775755
AT1G16750	0.26826	0.151201
AT1G16780	-0.14355	0.451596
AT1G16790	0.440019	0.292261
AT1G16800	-0.298466	0.141238
AT1G16810	-0.171884	0.221461
AT1G16820	0.0789379	0.836057
AT1G16825	0.29597	0.298309
AT1G16830	-0.179558	0.707678
AT1G16840	-0.571971	5.67543e-06
AT1G16850	-0.249186	0.435243
AT1G16860	0.145274	0.319307
AT1G16870	0.472375	0.000590956
AT1G16880	0.722433	7.05731e-06
AT1G16890	-0.0533808	0.753651
AT1G16900	0.0815599	0.639482
AT1G16916	0.300761	0.233499
AT1G16920	0.372923	0.0120202
AT1G16930	-0.00140356	0.9967
AT1G16960	-0.0427286	0.869263
AT1G16970	0.0823643	0.664279
AT1G17020	-2.73843	6.94597e-09
AT1G17030	0.411831	0.391204
AT1G17040	-0.356435	0.0750851
AT1G17050	0.884058	1.58875e-12
AT1G17070	-0.186079	0.285434
AT1G17080	-0.224627	0.166062
AT1G17090	0.164059	0.651085
AT1G17100	0.558778	0.000131829
AT1G17110	-0.315437	0.033476
AT1G17120	-0.0639415	0.702
AT1G17130	0.0136267	0.940216
AT1G17140	0.0859893	0.649105
AT1G17145	-0.300726	0.0525869
AT1G17147	-0.741583	0.0658397
AT1G17160	-0.109105	0.486452
AT1G17170	-0.85105	0.00878752
AT1G17190	0.528569	0.0358742
AT1G17200	0.363581	0.0149558
AT1G17210	-0.253208	0.0669807
AT1G17220	0.582691	0.000402986
AT1G17230	-0.114813	0.551097
AT1G17240	-0.608666	0.186444
AT1G17250	-0.544884	0.00982239
AT1G17260	-1.58554	8.28403e-14
AT1G17270	-0.0988237	0.689672
AT1G17280	-0.163448	0.262221
AT1G17290	0.620114	4.30422e-06
AT1G17330	0.331128	0.0409024
AT1G17340	-0.190651	0.267531
AT1G17350	-0.144038	0.538439
AT1G17360	0.320407	0.0520246
AT1G17370	0.235373	0.0879083
AT1G17380	-1.01781	6.80577e-05
AT1G17410	0.150024	0.599414
AT1G17420	-0.724324	0.0088642
AT1G17430	-0.163179	0.358307
AT1G17440	-0.11339	0.529203
AT1G17450	-0.725906	1.00444e-07
AT1G17455	0.084119	0.810301
AT1G17460	-1.25469	0.000117714
AT1G17470	0.234383	0.0982201
AT1G17480	-0.293626	0.353836
AT1G17490	0.0691367	0.76243
AT1G17500	-0.323724	0.0752581
AT1G17510	-0.540033	0.00405199
AT1G17520	-0.0954129	0.683149
AT1G17530	-0.0933861	0.600987
AT1G17550	-0.471202	0.00254549
AT1G17560	-0.329074	0.290152
AT1G17580	-0.481671	0.000294389
AT1G17590	-0.569367	0.00486534
AT1G17600	0.0070479	0.978809
AT1G17610	-0.0138181	0.963006
AT1G17615	-3.57698	0.00129954
AT1G17620	-0.422878	0.00151116
AT1G17630	-0.190689	0.668346
AT1G17640	-0.828909	0.0015881
AT1G17650	1.01117	5.54271e-10
AT1G17680	-0.337634	0.0201653
AT1G17690	0.230613	0.164047
AT1G17700	-0.551424	0.0572998
AT1G17710	1.47829	0.000937191
AT1G17720	-0.110928	0.470746
AT1G17730	-0.00522765	0.978334
AT1G17744	-0.463523	0.0418464
AT1G17745	-0.483138	0.0329025
AT1G17750	0.165817	0.638729
AT1G17760	-0.276513	0.0545368
AT1G17780	-0.350285	0.0352715
AT1G17790	-0.226232	0.281461
AT1G17820	0.188382	0.247486
AT1G17830	0.956871	0.00216963
AT1G17840	-0.21957	0.141362
AT1G17850	0.0774476	0.683709
AT1G17860	0.489812	0.0258027
AT1G17870	0.551448	0.0157171
AT1G17880	0.214919	0.14882
AT1G17890	0.363009	0.00637088
AT1G17920	-0.545651	0.00937348
AT1G17930	-0.254329	0.172915
AT1G17940	-0.606291	0.000193757
AT1G17970	0.632478	0.000155672
AT1G17980	-0.384228	0.00344719
AT1G17990	1.03907	6.62873e-16
AT1G18000	0.474428	0.00140585
AT1G18010	0.482135	0.00115146
AT1G18020	1.03097	1.73306e-15
AT1G18030	0.0190515	0.937427
AT1G18040	0.0723928	0.771437
AT1G18060	0.887802	1.70672e-10
AT1G18070	0.540964	4.77173e-05
AT1G18080	0.190461	0.304577
AT1G18090	0.464118	0.0472517
AT1G18100	0.375864	0.359803
AT1G18140	-0.525127	0.0694185
AT1G18150	0.558032	6.766e-06
AT1G18160	-0.37935	0.00293643
AT1G18170	0.521422	0.000708117
AT1G18180	-0.200235	0.538205
AT1G18190	-0.177631	0.348487
AT1G18193	-0.789391	0.000426573
AT1G18200	-1.43766	0.000161452
AT1G18210	-0.401316	0.00333743
AT1G18250	-0.476031	0.0156978
AT1G18260	0.177764	0.255082
AT1G18265	0.918207	0.00139783
AT1G18270	-0.500708	0.000172637
AT1G18300	-0.118346	0.799198
AT1G18320	-0.0524233	0.921668
AT1G18330	0.642071	0.00322013
AT1G18335	0.314371	0.199692
AT1G18340	0.431085	0.0192305
AT1G18360	0.89659	1.63501e-12
AT1G18370	-0.256259	0.320423
AT1G18390	-0.615944	0.00229093
AT1G18400	-0.315654	0.368562
AT1G18420	-0.230846	0.381868
AT1G18440	0.681102	8.82035e-05
AT1G18450	-0.205485	0.177632
AT1G18460	0.74181	2.09077e-09
AT1G18470	-0.139614	0.337597
AT1G18480	-0.226391	0.168667
AT1G18485	0.393879	0.159007
AT1G18490	0.0476676	0.810301
AT1G18500	-0.128628	0.382806
AT1G18540	0.15449	0.369427
AT1G18550	-0.685297	0.000129006
AT1G18560	-0.0518703	0.84066
AT1G18570	-0.615737	0.0093319
AT1G18580	-0.0626753	0.747586
AT1G18590	0.127525	0.415596
AT1G18600	0.221674	0.146327
AT1G18610	-0.0980192	0.678232
AT1G18620	0.553362	0.00596276
AT1G18630	-0.0605357	0.797462
AT1G18640	-0.278462	0.0425354
AT1G18650	-0.0182464	0.944184
AT1G18660	-0.00942875	0.959657
AT1G18670	-0.424989	0.00732027
AT1G18680	0.0638997	0.85548
AT1G18690	-0.119661	0.67382
AT1G18700	-0.159074	0.291394
AT1G18710	-0.517613	0.00198253
AT1G18720	-0.315801	0.0224909
AT1G18730	0.783358	4.47809e-08
AT1G18740	-0.147374	0.3335
AT1G18750	-0.0891061	0.745993
AT1G18773	0.684605	0.0307459
AT1G18800	-0.116206	0.493312
AT1G18810	0.999517	2.16185e-13
AT1G18835	-0.555621	0.593669
AT1G18840	-0.147319	0.329068
AT1G18850	0.161519	0.451885
AT1G18870	0.226711	0.288108
AT1G18880	-0.0901516	0.692124
AT1G18890	-0.487273	0.00189443
AT1G18900	0.0771086	0.639482
AT1G18910	-0.444887	0.00442912
AT1G18940	0.407759	0.251633
AT1G18950	0.0830203	0.605765
AT1G18960	-7.95632	9.31683e-19
AT1G19000	0.0938815	0.58604
AT1G19010	0.241264	0.351315
AT1G19020	-0.927248	0.00137906
AT1G19025	-0.0684191	0.871503
AT1G19050	-0.327762	0.107288
AT1G19080	-0.180055	0.410996
AT1G19100	-0.361814	0.0403899
AT1G19110	-0.0681068	0.664981
AT1G19120	-0.208564	0.180749
AT1G19130	0.0996436	0.526956
AT1G19140	0.370602	0.00597413
AT1G19150	1.35766	9.23101e-11
AT1G19170	-0.0995991	0.572283
AT1G19180	-0.931199	0.000444838
AT1G19200	0.491593	0.304474
AT1G19220	-0.669953	0.000895288
AT1G19230	-1.03594	0.0178767
AT1G19240	-0.0333779	0.905298
AT1G19250	-1.63354	0.0160439
AT1G19270	-0.181393	0.385345
AT1G19290	-0.152114	0.472861
AT1G19300	-0.111229	0.546048
AT1G19310	-0.514011	0.000450532
AT1G19330	-0.295667	0.0710266
AT1G19340	-0.496749	0.0230832
AT1G19350	-0.0082575	0.966327
AT1G19360	-0.0198954	0.924551
AT1G19370	-0.12945	0.602786
AT1G19380	-0.0182345	0.958597
AT1G19394	-1.02134	0.00938111
AT1G19396	-0.826357	0.00708285
AT1G19397	-1.00194	0.000373498
AT1G19400	0.587309	1.21861e-06
AT1G19430	-0.320966	0.022227
AT1G19440	0.596226	4.85535e-06
AT1G19450	0.856279	1.80656e-08
AT1G19480	-0.0440365	0.840029
AT1G19485	-0.0800676	0.705173
AT1G19490	0.452917	0.0187712
AT1G19520	0.343631	0.0194119
AT1G19540	-0.436934	0.126772
AT1G19550	-0.574985	0.0665556
AT1G19570	-0.658615	0.00691605
AT1G19580	0.2701	0.0547162
AT1G19600	-0.00733686	0.971498
AT1G19630	-1.56732	2.20549e-17
AT1G19640	-0.407436	0.104163
AT1G19650	0.137644	0.362736
AT1G19660	-0.581291	0.00118229
AT1G19670	-0.0312863	0.925145
AT1G19680	-0.158833	0.322969
AT1G19690	0.25951	0.166329
AT1G19700	-0.351807	0.0199052
AT1G19710	0.0816506	0.655597
AT1G19715	0.06271	0.709809
AT1G19720	0.428812	0.00730845
AT1G19730	-0.114285	0.568913
AT1G19740	0.163253	0.290582
AT1G19750	-0.625567	0.118778
AT1G19770	-0.29097	0.0507175
AT1G19780	-0.291438	0.277861
AT1G19790	-1.15623	0.0407544
AT1G19800	0.253829	0.0647081
AT1G19830	-1.0377	0.0123396
AT1G19835	-0.24367	0.153566
AT1G19840	-0.170897	0.568384
AT1G19850	-0.301233	0.147047
AT1G19860	0.574042	5.98291e-06
AT1G19870	-0.467211	0.000225603
AT1G19880	0.0642855	0.693184
AT1G19910	0.0674891	0.718982
AT1G19920	0.692417	3.65564e-07
AT1G19940	0.781253	0.00489297
AT1G19950	0.426588	0.00986776
AT1G19960	0.850378	1.05502e-07
AT1G19970	0.311721	0.153939
AT1G19980	0.0523784	0.847813
AT1G19990	0.209474	0.397585
AT1G20010	0.629767	0.000184952
AT1G20020	0.951786	6.96624e-09
AT1G20030	0.565978	0.0576606
AT1G20050	0.330179	0.0125766
AT1G20060	0.126715	0.745826
AT1G20070	0.746574	4.22005e-06
AT1G20090	0.00263311	0.989534
AT1G20100	-0.249614	0.101505
AT1G20110	-0.151135	0.357037
AT1G20120	-1.31094	0.00885848
AT1G20130	-6.56493	7.63059e-67
AT1G20140	-0.489261	0.00662928
AT1G20150	-5.56793	8.83762e-31
AT1G20160	-0.546056	0.00186235
AT1G20190	1.10571	3.68542e-09
AT1G20200	-0.0613992	0.721629
AT1G20220	0.187949	0.234683
AT1G20225	-0.396023	0.00194911
AT1G20230	0.0542617	0.905263
AT1G20260	0.639741	2.69155e-06
AT1G20270	-0.0603058	0.74937
AT1G20300	0.27729	0.158587
AT1G20310	-0.729416	0.203956
AT1G20330	-0.137882	0.381767
AT1G20340	1.71262	1.68722e-13
AT1G20350	0.296088	0.380413
AT1G20370	-5.68103e-05	0.999835
AT1G20380	-0.0546131	0.861293
AT1G20410	-0.105121	0.590166
AT1G20430	-0.0734917	0.698531
AT1G20440	-1.31487	1.82671e-14
AT1G20450	-0.362529	0.0346709
AT1G20460	0.0330306	0.89785
AT1G20470	0.719147	0.00459059
AT1G20480	0.436648	0.233683
AT1G20490	-1.02004	2.6744e-08
AT1G20510	-0.319371	0.0825257
AT1G20520	-0.000515844	0.999835
AT1G20540	-0.0987744	0.588533
AT1G20550	-0.0158292	0.960846
AT1G20560	-0.234839	0.0838018
AT1G20570	0.0816134	0.911154
AT1G20575	-0.0473903	0.834062
AT1G20580	0.141888	0.33684
AT1G20610	-0.279026	0.362835
AT1G20620	-0.369579	0.0923695
AT1G20630	0.140432	0.383308
AT1G20640	-0.154471	0.282204
AT1G20650	0.00144907	0.994615
AT1G20670	0.0330986	0.862811
AT1G20690	0.119051	0.777736
AT1G20693	-0.36922	0.0217169
AT1G20696	-0.0527245	0.760519
AT1G20720	0.213609	0.484811
AT1G20760	-0.257727	0.0547052
AT1G20770	0.218003	0.153622
AT1G20780	0.256505	0.136338
AT1G20810	0.723366	5.94997e-08
AT1G20816	0.360268	0.0565972
AT1G20823	-0.342864	0.0326699
AT1G20830	0.807242	1.64303e-09
AT1G20840	-0.141232	0.329546
AT1G20850	0.753381	5.42431e-06
AT1G20870	0.16177	0.662509
AT1G20880	-0.770066	1.59217e-06
AT1G20890	-0.131184	0.606151
AT1G20910	0.165435	0.373763
AT1G20920	-0.195076	0.184739
AT1G20930	0.0380397	0.893408
AT1G20950	0.571985	1.99601e-05
AT1G20960	-0.224802	0.127712
AT1G20970	0.0158415	0.94127
AT1G20980	-0.349015	0.0104282
AT1G20990	0.123567	0.839672
AT1G21000	-1.43244	1.83917e-19
AT1G21010	0.0276697	0.924796
AT1G21050	0.141058	0.440644
AT1G21060	0.550554	0.0103892
AT1G21065	0.502243	0.000371037
AT1G21070	0.374503	0.0839219
AT1G21080	-0.172484	0.216075
AT1G21090	-0.404623	0.0467232
AT1G21100	-0.0226982	0.973398
AT1G21110	-1.33642	5.56847e-09
AT1G21120	-0.712736	0.00043758
AT1G21130	0.0645427	0.695166
AT1G21140	0.866395	0.000451942
AT1G21150	-0.0511621	0.88315
AT1G21160	-0.187505	0.287589
AT1G21170	-0.069169	0.723593
AT1G21190	-0.197175	0.208066
AT1G21200	-0.365589	0.0527291
AT1G21210	-0.827727	0.135162
AT1G21240	-2.13409	1.88524e-11
AT1G21245	-2.02754	2.8392e-06
AT1G21250	0.206814	0.39253
AT1G21270	0.284614	0.066152
AT1G21280	0.0296975	0.940822
AT1G21310	-1.19632	2.92714e-06
AT1G21313	-1.16758	4.75323e-06
AT1G21350	0.529382	0.000200906
AT1G21370	-0.0820505	0.689672
AT1G21380	0.0124306	0.949772
AT1G21390	-0.697981	0.00302156
AT1G21400	-0.949417	6.84383e-08
AT1G21410	0.0268908	0.892305
AT1G21440	-0.251837	0.148191
AT1G21450	-0.244078	0.111347
AT1G21460	-0.0653024	0.685921
AT1G21480	0.0599382	0.811803
AT1G21500	1.89155	9.3222e-21
AT1G21520	-0.601668	0.0140961
AT1G21540	-0.484754	0.0925061
AT1G21550	-0.845228	0.000402315
AT1G21560	-0.00886519	0.969879
AT1G21580	-0.352669	0.0339474
AT1G21590	0.0402139	0.826932
AT1G21600	0.786383	6.45972e-07
AT1G21610	-0.168835	0.327653
AT1G21630	-0.186696	0.195196
AT1G21640	0.241113	0.0966851
AT1G21650	-0.374398	0.00745463
AT1G21651	-0.285336	0.177596
AT1G21660	0.0700082	0.651702
AT1G21670	0.141965	0.381335
AT1G21680	0.576426	2.56467e-05
AT1G21690	-0.00183464	0.994975
AT1G21695	0.00385546	0.995492
AT1G21700	-0.270785	0.0461525
AT1G21710	0.251355	0.17814
AT1G21720	0.067123	0.686512
AT1G21730	-0.193561	0.32804
AT1G21740	-0.382247	0.0529795
AT1G21750	0.20676	0.39253
AT1G21760	-0.346665	0.0088605
AT1G21770	0.099326	0.535127
AT1G21780	0.0191886	0.913788
AT1G21790	-0.363399	0.0831001
AT1G21810	-0.143638	0.688105
AT1G21830	-0.398866	0.103092
AT1G21840	-0.324072	0.195907
AT1G21880	-0.0171683	0.93984
AT1G21890	-0.50327	0.267344
AT1G21900	0.289465	0.074624
AT1G21920	0.2273	0.157061
AT1G21930	0.432605	0.0228687
AT1G21980	-0.124691	0.416174
AT1G22015	-7.40335	4.03748e-13
AT1G22020	-0.0755766	0.641621
AT1G22030	-0.867925	9.25348e-05
AT1G22040	-0.322317	0.0412152
AT1G22050	-0.254486	0.269339
AT1G22060	-0.369003	0.0252715
AT1G22070	-0.185434	0.277848
AT1G22140	0.400585	0.0024304
AT1G22150	1.6798	6.45704e-09
AT1G22160	-0.330337	0.0165552
AT1G22170	0.0449991	0.858362
AT1G22180	-0.305006	0.127588
AT1G22190	-0.548579	0.000412843
AT1G22200	0.210818	0.138285
AT1G22220	-0.33496	0.393916
AT1G22230	0.0798514	0.873839
AT1G22250	-0.0166245	0.958562
AT1G22260	-0.298248	0.447239
AT1G22270	0.442621	0.00206344
AT1G22275	-0.289564	0.544142
AT1G22280	-0.273784	0.115765
AT1G22300	-0.12151	0.481745
AT1G22310	-0.37166	0.0639999
AT1G22330	0.560268	0.107205
AT1G22340	0.820456	0.0457141
AT1G22360	0.504098	0.00309253
AT1G22370	0.384922	0.320484
AT1G22400	-0.93657	0.013308
AT1G22410	0.214527	0.192816
AT1G22430	0.374491	0.0207476
AT1G22450	0.372129	0.00442282
AT1G22490	-0.839661	0.0250695
AT1G22500	0.911854	0.00593714
AT1G22510	0.0941941	0.693059
AT1G22520	0.570913	6.58449e-05
AT1G22530	-0.836698	2.38305e-09
AT1G22540	-0.0817871	0.66387
AT1G22550	0.877276	0.0464681
AT1G22570	0.601313	0.0610133
AT1G22590	0.932469	2.53406e-06
AT1G22620	0.00184853	0.993181
AT1G22610	-0.00892508	0.962814
AT1G22630	0.998147	1.15609e-12
AT1G22640	-0.512194	0.00185798
AT1G22650	0.642439	1.25187e-06
AT1G22660	-0.0653583	0.745826
AT1G22690	0.289811	0.0881258
AT1G22700	0.481289	0.001667
AT1G22710	-0.549264	7.3224e-05
AT1G22730	0.113143	0.480475
AT1G22740	-0.369227	0.0749402
AT1G22750	0.262217	0.0604643
AT1G22770	-0.0319803	0.851117
AT1G22780	0.348277	0.0172736
AT1G22790	-0.348252	0.0131094
AT1G22800	-0.0377624	0.85769
AT1G22830	-0.674528	0.0113778
AT1G22840	0.0862055	0.587169
AT1G22850	1.15031	7.18352e-18
AT1G22860	-0.107474	0.501615
AT1G22870	-0.146208	0.369571
AT1G22880	-0.0497561	0.837519
AT1G22882	0.10182	0.590717
AT1G22885	0.0449807	0.861293
AT1G22890	0.137526	0.554281
AT1G22900	0.592672	0.0453954
AT1G22910	0.0482445	0.789245
AT1G22920	0.198924	0.163544
AT1G22930	-1.00795	1.03225e-07
AT1G22940	0.209397	0.152832
AT1G22950	0.23529	0.15899
AT1G22960	-0.102738	0.65748
AT1G22970	0.0469544	0.817659
AT1G22985	-0.842418	0.00498097
AT1G23000	-0.554163	0.0512028
AT1G23010	-0.968253	0.00531444
AT1G23020	0.480053	0.00748169
AT1G23030	0.0877757	0.653741
AT1G23040	-1.13869	1.0916e-07
AT1G23050	-1.3051	0.0100977
AT1G23060	-1.93778	5.20635e-08
AT1G23080	0.0748653	0.704192
AT1G23090	0.154269	0.300165
AT1G23100	-0.366465	0.292621
AT1G23110	1.90335	3.61186e-05
AT1G23130	-0.325162	0.116824
AT1G23140	-0.0288336	0.910588
AT1G23150	0.728498	0.0565972
AT1G23170	0.442951	0.00693004
AT1G23180	0.181401	0.262892
AT1G23190	0.258071	0.0859944
AT1G23200	-0.632374	0.0567015
AT1G23205	1.20688	2.89453e-07
AT1G23220	0.027468	0.886972
AT1G23230	-0.542649	2.80355e-05
AT1G23260	-0.266911	0.0772905
AT1G23280	0.228812	0.204123
AT1G23290	0.14436	0.325139
AT1G23300	0.14436	0.325139
AT1G23310	0.835803	9.69888e-06
AT1G23330	0.0375764	0.838148
AT1G23340	-0.503834	0.0297132
AT1G23360	0.19956	0.311452
AT1G23380	-1.52015	3.36751e-06
AT1G23390	0.215073	0.254629
AT1G23400	0.360933	0.0130898
AT1G23410	0.451052	0.391009
AT1G23440	-0.482162	0.00488691
AT1G23460	0.805066	6.97169e-05
AT1G23465	-0.0765283	0.891541
AT1G23480	0.966007	7.18549e-07
AT1G23490	0.207144	0.207005
AT1G23530	0.616596	0.0357367
AT1G23550	0.151002	0.596104
AT1G23560	-2.37919	7.68545e-08
AT1G23710	-0.604921	0.000166262
AT1G23730	0.837212	2.22458e-10
AT1G23740	0.862044	1.04916e-07
AT1G23750	0.377619	0.101451
AT1G23780	-0.204912	0.143227
AT1G23790	-0.320202	0.288198
AT1G23800	-0.413086	0.00867332
AT1G23820	0.0175866	0.925053
AT1G23830	-0.0919803	0.753943
AT1G23840	-0.302958	0.213749
AT1G23850	-0.608644	0.0632543
AT1G23860	-0.142285	0.386951
AT1G23870	-0.260851	0.444324
AT1G23880	-0.149544	0.549049
AT1G23890	-0.491814	0.0247135
AT1G23900	-0.242032	0.101451
AT1G23935	-0.159214	0.662982
AT1G23950	-0.291142	0.0418009
AT1G23960	-0.402206	0.00341187
AT1G23970	-0.977136	1.32891e-10
AT1G23980	0.08535	0.834234
AT1G23985	-0.0868763	0.869561
AT1G24020	-0.0789497	0.672213
AT1G24030	0.379631	0.155143
AT1G24040	0.297806	0.0800499
AT1G24050	-0.0210497	0.902913
AT1G24070	-0.988485	5.47678e-07
AT1G24090	0.154917	0.728996
AT1G24095	-0.274188	0.493866
AT1G24100	0.151546	0.341475
AT1G24120	0.200525	0.148138
AT1G24140	-0.671217	0.00226291
AT1G24145	-0.420287	0.100467
AT1G24147	1.22773	1.14893e-14
AT1G24148	-0.551164	4.28202e-05
AT1G24150	-0.544584	0.000287654
AT1G24160	-0.268463	0.0528572
AT1G24170	0.037512	0.832783
AT1G24180	0.0482815	0.770883
AT1G24190	-0.455463	0.00807079
AT1G24210	-0.215225	0.679744
AT1G24240	-0.41385	0.0598806
AT1G24260	-5.17334	3.88178e-31
AT1G24265	-0.770367	0.0271042
AT1G24267	0.198532	0.150227
AT1G24280	1.32385	4.56729e-13
AT1G24290	0.0993585	0.764529
AT1G24300	-0.508965	0.000237136
AT1G24310	0.0905339	0.676189
AT1G24330	-0.283676	0.262761
AT1G24340	0.311916	0.0550578
AT1G24350	0.104864	0.498283
AT1G24360	0.255609	0.0651581
AT1G24400	0.234818	0.451885
AT1G24440	0.431093	0.0389853
AT1G24450	-0.402909	0.0121743
AT1G24460	-0.281377	0.135825
AT1G24470	0.125704	0.518267
AT1G24490	-0.09275	0.541535
AT1G24510	-0.0153417	0.937304
AT1G24530	-0.488883	0.0490522
AT1G24545	-0.180626	0.680778
AT1G24560	-0.206589	0.158085
AT1G24580	0.0985288	0.694806
AT1G24575	-0.00819328	0.971582
AT1G24577	0.0363433	0.947918
AT1G24600	-0.450685	0.319572
AT1G24610	0.384473	0.00881451
AT1G24625	0.105601	0.58215
AT1G24706	-0.215855	0.181804
AT1G24735	0.020246	0.959915
AT1G24764	-0.0353641	0.84882
AT1G24793	-0.521935	0.00101095
AT1G24800	-0.0932741	0.564482
AT1G24822	-0.369528	0.00502557
AT1G24880	-0.362251	0.00737225
AT1G24851	-1.35043	0.00555255
AT1G24881	-0.0745216	0.68449
AT1G24996	-0.347266	0.00715894
AT1G25054	-0.554183	0.000781964
AT1G25055	-0.0913389	0.578833
AT1G25097	-0.343559	0.00717847
AT1G25141	-0.898513	0.071487
AT1G25145	-0.565993	0.00035582
AT1G25150	-0.125152	0.416152
AT1G25210	-0.53189	0.0160578
AT1G25211	-0.149072	0.329914
AT1G25220	0.170244	0.384604
AT1G25230	0.576486	0.129792
AT1G25250	-0.375059	0.101586
AT1G25260	0.329046	0.0327525
AT1G25275	-0.13582	0.3789
AT1G25277	-0.614107	0.0398671
AT1G25280	-0.0782559	0.674562
AT1G25290	0.378639	0.0300104
AT1G25320	-0.447041	0.0270903
AT1G25350	-0.089544	0.567172
[truncated: 17,025 more rows]

## Sheet: Potting soil_sgn3-3
	sgn3-3_vs_WT_logFC	sgn3-3_vs_WT_FDR_Pvalue
ATCG00020	0.790258	0.205376
ATCG00040	0.665979	0.578284
ATCG00070	0.594322	0.222802
ATCG00080	0.811148	0.0515696
ATCG00120	0.230342	0.827381
ATCG00130	0.0991182	0.94108
ATCG00140	0.160384	0.872844
ATCG00150	0.104805	0.925994
ATCG00160	-0.913184	0.291324
ATCG00170	-1.73444	0.013995
ATCG00180	-1.68599	0.00385885
ATCG00190	-1.26719	3.12611e-06
ATCG00210	0.498531	0.415559
ATCG00220	0.406234	0.321662
ATCG00270	0.444641	0.666395
ATCG00280	0.483449	0.534469
ATCG00300	0.3998	0.749546
ATCG00330	0.431506	0.645565
ATCG00340	0.0944063	0.940835
ATCG00350	0.143942	0.910011
ATCG00360	0.821902	0.45232
ATCG00380	0.881102	0.379652
ATCG00420	0.48023	0.577499
ATCG00430	0.420236	0.590405
ATCG00440	0.213491	0.863026
ATCG00470	-0.30152	0.447512
ATCG00480	-0.259472	0.553846
ATCG00490	0.548989	0.53121
ATCG00500	0.572343	0.644039
ATCG00510	0.222213	0.896774
ATCG00520	0.168587	0.920416
ATCG00530	0.380523	0.575418
ATCG00540	0.275957	0.737294
ATCG00550	0.76719	0.33846
ATCG00560	0.704374	0.396267
ATCG00570	0.476765	0.633396
ATCG00580	0.438858	0.622999
ATCG00590	0.111506	0.909659
ATCG00630	0.2944	0.431118
ATCG00640	0.320204	0.613706
ATCG00650	0.421748	0.608289
ATCG00660	0.0258392	0.985379
ATCG00065	-0.0591553	0.9536
ATCG00670	0.0542381	0.93495
ATCG00680	0.537249	0.38811
ATCG00690	0.460572	0.492309
ATCG00700	0.524025	0.633776
ATCG00710	0.436553	0.683027
ATCG00720	0.36173	0.730324
ATCG00730	0.753214	0.417874
ATCG00740	-0.662868	0.378981
ATCG00750	-0.961989	0.20064
ATCG00760	-1.19098	0.134955
ATCG00770	-0.523407	0.545525
ATCG00780	-0.990416	0.057607
ATCG00790	-0.702499	0.119822
ATCG00800	-1.39828	0.0202614
ATCG00810	-1.16091	0.0735286
ATCG00820	-0.778388	0.21772
ATCG00830	-0.405789	0.250003
ATCG00840	-0.193133	0.768689
ATCG00860	0.0612146	0.962707
ATCG00890	-0.489203	0.618644
ATCG00900	-0.739283	0.233294
ATCG00905	-0.908158	0.147006
ATCG01000	-0.141308	0.935759
ATCG01010	0.562927	0.670099
ATCG01020	0.418978	0.117714
ATCG01040	0.964092	0.385096
ATCG01050	0.805926	0.485801
ATCG01060	0.902026	0.494587
ATCG01070	1.00229	0.423115
ATCG01080	0.997017	0.495323
ATCG01090	1.00138	0.525426
ATCG01100	0.710345	0.642155
ATCG01110	1.39586	0.292129
ATCG01120	0.213642	0.882518
ATCG01130	-0.458165	0.633626
ATCG01230	-0.932738	0.132499
ATCG01240	-0.755024	0.227225
ATCG01250	-0.488845	0.620651
ATCG01280	0.0407246	0.97696
ATCG01300	-0.17334	0.794014
ATCG01310	-0.403656	0.235316
ATMG00030	0.487386	0.307578
ATMG00070	-0.255306	0.832125
ATMG00080	0.267625	0.835466
ATMG00090	0.397071	0.701971
ATMG00510	0.904415	0.333822
ATMG00660	0.205015	0.696601
ATMG00670	0.745793	0.0595329
ATMG01190	0.415478	0.600161
ATMG01330	0.7203	0.190412
ATMG01360	0.738669	0.374311
AT1G01010	-0.221621	0.697791
AT1G01020	-0.0120646	0.978656
AT1G01030	-0.292755	0.565045
AT1G01040	-1.00151	7.81596e-06
AT1G01050	0.219809	0.355267
AT1G01060	-0.274874	0.3144
AT1G01070	0.392905	0.18054
AT1G01080	-0.135388	0.628489
AT1G01090	0.0478918	0.876919
AT1G01100	0.536753	0.0299051
AT1G01110	-0.338318	0.399067
AT1G01120	0.171173	0.524273
AT1G01130	0.0532207	0.914773
AT1G01140	-0.427111	0.325351
AT1G01160	0.188484	0.498255
AT1G01170	0.478811	0.0384725
AT1G01180	0.501418	0.1062
AT1G01190	-0.406691	0.274976
AT1G01200	0.648593	0.0745728
AT1G01210	0.16518	0.613706
AT1G01220	-0.762291	0.00135921
AT1G01225	0.338387	0.378163
AT1G01230	0.525392	0.044563
AT1G01240	0.0774333	0.832036
AT1G01250	0.776908	0.00238795
AT1G01260	-0.280106	0.346679
AT1G01290	-0.195329	0.546541
AT1G01300	0.254153	0.368094
AT1G01320	-1.78459	5.38302e-12
AT1G01340	-0.141759	0.733846
AT1G01350	-0.558796	0.0785227
AT1G01360	-0.0290911	0.937594
AT1G01370	0.731141	0.0325207
AT1G01380	0.551357	0.322019
AT1G01390	0.0731053	0.826351
AT1G01420	0.115794	0.759338
AT1G01430	-0.12082	0.655264
AT1G01440	-0.381493	0.141076
AT1G01450	-0.390931	0.330437
AT1G01470	0.679213	0.00991586
AT1G01490	0.037248	0.933732
AT1G01500	0.343429	0.224742
AT1G01510	-0.376391	0.140446
AT1G01520	-0.417909	0.0992439
AT1G01540	-0.254702	0.273783
AT1G01550	0.385108	0.0907982
AT1G01560	1.05095	0.13303
AT1G01570	0.400167	0.374867
AT1G01580	0.27995	0.457117
AT1G01600	-0.473514	0.110828
AT1G01610	-0.293743	0.258761
AT1G01620	0.247382	0.482021
AT1G01630	-0.102399	0.751309
AT1G01640	0.741425	0.098905
AT1G01650	0.666343	0.021158
AT1G01670	-0.540956	0.316428
AT1G01690	-0.405129	0.321588
AT1G01700	-0.576182	0.280686
AT1G01710	0.0383366	0.909756
AT1G01715	0.0701167	0.92217
AT1G01720	0.537407	0.0878129
AT1G01725	0.501972	0.183759
AT1G01730	0.498227	0.0509507
AT1G01740	-0.540238	0.134527
AT1G01760	-0.931053	0.0236807
AT1G01770	-0.502801	0.0830803
AT1G01780	-0.355861	0.35114
AT1G01790	-0.757428	0.000827506
AT1G01800	0.348464	0.154568
AT1G01820	0.357665	0.132007
AT1G01830	-0.400365	0.243786
AT1G01840	0.0911967	0.842249
AT1G01860	0.0451191	0.900892
AT1G01880	-0.0700113	0.919534
AT1G01900	-0.650354	0.0201821
AT1G01910	0.0782302	0.795197
AT1G01920	0.0267212	0.952582
AT1G01930	-0.728619	0.0304596
AT1G01940	-0.0228678	0.95553
AT1G01950	-0.679567	0.0164639
AT1G01960	-0.541379	0.0175882
AT1G01970	-0.00202942	0.995393
AT1G01990	0.307701	0.303362
AT1G02000	-0.123525	0.694033
AT1G02010	-0.843354	0.00113942
AT1G02020	-0.362081	0.199598
AT1G02050	-0.671896	0.190681
AT1G02060	-0.608941	0.113691
AT1G02065	-0.471703	0.458547
AT1G02080	-1.13944	2.77718e-07
AT1G02090	0.167539	0.559684
AT1G02100	0.183126	0.544704
AT1G02110	-0.388807	0.161321
AT1G02120	-0.103859	0.702604
AT1G02130	0.209045	0.463933
AT1G02140	0.370991	0.0984901
AT1G02145	0.14879	0.661233
AT1G02150	-0.558464	0.0265793
AT1G02160	0.269335	0.378689
AT1G02170	0.00658738	0.986732
AT1G02180	0.18431	0.562356
AT1G02190	-0.841329	0.0961835
AT1G02205	-0.157304	0.61451
AT1G02220	-0.465336	0.182458
AT1G02260	0.0108469	0.978099
AT1G02270	0.214405	0.431862
AT1G02280	-0.331218	0.176961
AT1G02290	-0.59699	0.092595
AT1G02300	-0.0837066	0.858739
AT1G02305	0.221617	0.38175
AT1G02330	-0.823313	0.00667373
AT1G02335	0.56	0.0209532
AT1G02340	0.550122	0.252877
AT1G02350	-0.00399735	0.995714
AT1G02360	0.639622	0.156943
AT1G02370	-0.180291	0.659296
AT1G02380	-0.452702	0.335251
AT1G02390	0.134692	0.773725
AT1G02400	0.747219	0.148175
AT1G02410	0.167292	0.583289
AT1G02420	-0.378308	0.337264
AT1G02430	-0.568325	0.245163
AT1G02460	-0.414165	0.471114
AT1G02475	0.297731	0.235785
AT1G02500	-0.0324809	0.915612
AT1G02560	0.183542	0.440442
AT1G02610	0.164595	0.781036
AT1G02630	0.19943	0.742888
AT1G02640	-0.121824	0.753258
AT1G02650	-0.12201	0.843066
AT1G02660	-0.0492124	0.9228
AT1G02670	-1.06517	0.0552955
AT1G02680	0.260213	0.426718
AT1G02690	-0.275782	0.389856
AT1G02700	0.575003	0.303656
AT1G02705	-0.579527	0.210448
AT1G02710	-0.572573	0.218658
AT1G02720	0.152299	0.607657
AT1G02730	-0.879419	0.0044439
AT1G02740	0.332508	0.342271
AT1G02750	0.12533	0.717976
AT1G02780	-0.173599	0.528073
AT1G02800	0.0243611	0.970243
AT1G02816	0.503733	0.0753197
AT1G02820	0.48156	0.0300377
AT1G02840	-0.074961	0.791135
AT1G02850	0.831786	0.212347
AT1G02860	0.0754538	0.847932
AT1G02870	0.210583	0.45216
AT1G02880	0.461991	0.148718
AT1G02890	-0.904557	0.000230709
AT1G02900	0.128781	0.821573
AT1G02910	-0.248269	0.317612
AT1G02920	1.33512	0.000103051
AT1G02930	1.61701	0.00126101
AT1G02950	0.107842	0.809088
AT1G02960	-0.64022	0.0391942
AT1G02970	-0.439754	0.258747
AT1G02990	-1.59932	7.72925e-09
AT1G03000	-0.310464	0.292587
AT1G03020	0.907749	0.0248727
AT1G03030	0.552916	0.0302948
AT1G03040	0.241207	0.349084
AT1G03055	-0.314657	0.3253
AT1G03060	-1.75171	2.18913e-14
AT1G03080	-2.10069	6.96987e-05
AT1G03090	-0.501312	0.0832209
AT1G03100	-1.02641	0.0221666
AT1G03110	-0.0570197	0.871949
AT1G03130	-0.157441	0.644039
AT1G03140	-0.226814	0.39093
AT1G03150	0.396199	0.142763
AT1G03160	-0.553733	0.0194849
AT1G03170	-0.838894	0.275425
AT1G03180	-0.186123	0.702738
AT1G03190	-0.176473	0.648197
AT1G03210	0.393457	0.15869
AT1G03220	0.501401	0.0468533
AT1G03230	0.352175	0.173753
AT1G03250	0.307643	0.226977
AT1G03260	0.239268	0.439353
AT1G03270	-0.352925	0.352037
AT1G03280	-0.534911	0.117062
AT1G03290	-0.135459	0.707577
AT1G03300	-1.14201	0.00828625
AT1G03310	-0.485038	0.0344349
AT1G03330	0.394258	0.119182
AT1G03340	-0.0292826	0.959002
AT1G03350	-0.677519	0.0101762
AT1G03360	-0.244966	0.529566
AT1G03365	-1.11434	0.00208672
AT1G03370	-0.595476	0.0189515
AT1G03380	-0.538938	0.0269072
AT1G03400	0.239619	0.408378
AT1G03410	0.371295	0.175338
AT1G03430	0.603089	0.0663388
AT1G03440	0.261206	0.315729
AT1G03457	-0.391561	0.245672
AT1G03470	-0.132203	0.76679
AT1G03475	0.0815934	0.771193
AT1G03495	0.460647	0.403765
AT1G03510	0.528284	0.313705
AT1G03520	0.240164	0.478447
AT1G03530	-1.07308	0.00203736
AT1G03540	-1.83213	0.00397805
AT1G03550	-0.591239	0.110094
AT1G03560	-0.736031	0.00769181
AT1G03590	-0.436122	0.100529
AT1G03600	0.336578	0.17398
AT1G03610	0.257609	0.37044
AT1G03620	0.23307	0.694432
AT1G03630	-0.320981	0.227391
AT1G03650	-0.232539	0.664589
AT1G03680	0.432116	0.068466
AT1G03687	-0.148984	0.621774
AT1G03730	0.513147	0.141584
AT1G03740	-0.813326	0.00343125
AT1G03750	-1.03703	0.0365183
AT1G03760	-0.524751	0.215464
AT1G03770	-0.903239	0.0410578
AT1G03780	-1.73925	2.69866e-07
AT1G03820	0.644211	0.106245
AT1G03830	-1.45175	0.000186433
AT1G03840	0.284486	0.629703
AT1G03860	-0.0565632	0.870435
AT1G03870	0.0248901	0.947229
AT1G03900	0.303286	0.201799
AT1G03905	0.245677	0.583539
AT1G03910	-1.16978	0.000496895
AT1G03920	-0.910409	0.101793
AT1G03930	-0.350207	0.150907
AT1G03940	0.717558	0.101917
AT1G03950	-0.176527	0.788927
AT1G03960	-0.0332012	0.943511
AT1G03970	0.0685567	0.855836
AT1G03990	-0.646254	0.117364
AT1G04000	0.550927	0.0578274
AT1G04010	-0.152191	0.631518
AT1G04020	-0.560222	0.0961784
AT1G04030	-0.527432	0.0981279
AT1G04040	-0.476111	0.133214
AT1G04050	-0.922026	0.0147238
AT1G04070	0.73102	0.0292083
AT1G04080	-0.341856	0.14649
AT1G04090	-0.519871	0.344744
AT1G04100	0.339768	0.391504
AT1G04105	0.191686	0.732455
AT1G04110	-0.404635	0.253685
AT1G04120	-0.926544	1.55324e-05
AT1G04130	-0.0272619	0.940835
AT1G04140	-0.0798568	0.795633
AT1G04160	-1.39703	6.7106e-08
AT1G04170	-0.0197112	0.950861
AT1G04190	-0.164224	0.645673
AT1G04200	-0.103724	0.734136
AT1G04210	-0.761405	0.000571025
AT1G04220	-0.00850446	0.981356
AT1G04230	-0.0101172	0.979758
AT1G04240	0.0768665	0.824455
AT1G04250	0.461241	0.0367881
AT1G04260	0.4173	0.118273
AT1G04270	0.505934	0.0291339
AT1G04280	-0.148157	0.647841
AT1G04290	0.443691	0.0793951
AT1G04300	-1.40459	2.7757e-07
AT1G04310	-0.206397	0.638464
AT1G04340	0.615267	0.0171464
AT1G04350	0.0814658	0.777157
AT1G04360	0.655127	0.189565
AT1G04390	-0.375749	0.207117
AT1G04400	-0.250754	0.310363
AT1G04410	0.387405	0.0804799
AT1G04420	-0.0853712	0.760594
AT1G04430	-0.134963	0.596778
AT1G04440	0.116942	0.672419
AT1G04480	0.375557	0.111671
AT1G04510	-0.0247485	0.939989
AT1G04520	-0.316998	0.261563
AT1G04530	-0.15427	0.539074
AT1G04540	-0.166713	0.627449
AT1G04550	0.269456	0.288436
AT1G04555	0.559768	0.169331
AT1G04570	-0.0679234	0.895872
AT1G04590	-0.258912	0.405874
AT1G04600	-1.08004	0.121034
AT1G04620	-0.290968	0.24461
AT1G04625	0.240643	0.558994
AT1G04630	0.396531	0.0945013
AT1G04635	0.237136	0.665276
AT1G04640	0.245138	0.338294
AT1G04650	-0.98774	0.055243
AT1G04660	-0.449029	0.314617
AT1G04680	-0.0538527	0.866888
AT1G04690	0.0933941	0.73788
AT1G04700	-1.39046	0.00113779
AT1G04710	0.00644073	0.987211
AT1G04730	-0.933411	0.0068304
AT1G04750	0.498701	0.025507
AT1G04760	0.0358547	0.943641
AT1G04770	-0.398861	0.456744
AT1G04780	-0.801012	0.0197571
AT1G04790	-0.07029	0.818732
AT1G04800	0.122894	0.68152
AT1G04810	-0.364084	0.13008
AT1G04820	0.215495	0.419298
AT1G04830	-0.00394006	0.992306
AT1G04840	-0.674716	0.29173
AT1G04850	-0.597818	0.163209
AT1G04860	-0.671611	0.00989228
AT1G04870	0.309893	0.240874
AT1G04900	-0.243644	0.505212
AT1G04910	0.00189554	0.995666
AT1G04920	-1.0997	0.00725282
AT1G04930	-0.140702	0.768316
AT1G04945	0.164163	0.556149
AT1G04940	0.190821	0.485172
AT1G04950	-0.0781307	0.818073
AT1G04960	0.048233	0.890131
AT1G04970	0.0477257	0.890782
AT1G04980	0.110608	0.797044
AT1G04985	0.158125	0.680714
AT1G04990	0.277659	0.299332
AT1G05000	0.184458	0.742037
AT1G05010	0.060055	0.868383
AT1G05030	-0.115887	0.736652
AT1G05055	0.123959	0.685351
AT1G05060	0.555616	0.0586887
AT1G05065	0.272862	0.598022
AT1G05070	-0.0217746	0.962637
AT1G05087	0.174492	0.681881
AT1G05090	0.00728614	0.987211
AT1G05100	1.2427	0.0356932
AT1G05120	-0.678399	0.0139108
AT1G05140	0.404914	0.0802991
AT1G05150	-0.694121	0.00520494
AT1G05160	-0.440509	0.127029
AT1G05170	-0.307476	0.247628
AT1G05180	0.167508	0.566719
AT1G05190	0.0159102	0.958378
AT1G05200	-0.554428	0.0161418
AT1G05205	0.255012	0.358219
AT1G05210	0.235972	0.5673
AT1G05230	-0.34147	0.183782
AT1G05260	0.248837	0.723136
AT1G05270	0.0334472	0.919682
AT1G05300	0.298166	0.549404
AT1G05310	0.129315	0.76492
AT1G05320	-1.65643	1.00672e-05
AT1G05340	0.862975	0.144607
AT1G05350	-0.242152	0.39167
AT1G05360	-0.0947116	0.762693
AT1G05370	0.24108	0.655842
AT1G05380	-0.841559	0.000436576
AT1G05385	-0.0650589	0.85445
AT1G05410	0.0430581	0.904916
AT1G05430	0.0657743	0.843024
AT1G05440	-0.269646	0.54908
AT1G05460	-0.79049	0.0153731
AT1G05470	-0.569789	0.0354658
AT1G05500	-0.137756	0.627808
AT1G05520	-0.1826	0.510971
AT1G05540	0.0484272	0.907188
AT1G05550	0.334163	0.450755
AT1G05560	0.0825511	0.782402
AT1G05570	-1.15958	3.5796e-06
AT1G05590	-0.0117508	0.975218
AT1G05600	-0.140701	0.740195
AT1G05620	0.468246	0.0851257
AT1G05630	-0.844758	0.000742116
AT1G05640	-1.36987	0.00173383
AT1G05670	-0.786138	0.0167034
AT1G05690	-0.13335	0.715639
AT1G05710	0.36104	0.18684
AT1G05720	0.342652	0.234887
AT1G05730	0.603865	0.0877438
AT1G05750	0.0584291	0.897559
AT1G05760	0.271175	0.592657
AT1G05780	0.249969	0.602093
AT1G05785	0.688748	0.0566024
AT1G05790	-0.33697	0.192386
AT1G05805	0.13114	0.674644
AT1G05810	0.480741	0.0817354
AT1G05820	-0.329811	0.403957
AT1G05830	-0.863552	0.000444668
AT1G05835	0.482865	0.114086
AT1G05840	0.0505308	0.885997
AT1G05850	0.204781	0.384936
AT1G05860	-0.111059	0.76512
AT1G05870	0.000237157	0.999447
AT1G05890	-0.165037	0.528709
AT1G05900	-0.351036	0.176819
AT1G05910	-1.11998	7.54731e-05
AT1G05940	0.205539	0.485063
AT1G05950	-0.761647	0.0725123
AT1G05960	-0.814974	0.000319905
AT1G05970	0.316984	0.367808
AT1G06000	0.0836292	0.788732
AT1G06010	0.347195	0.241132
AT1G06040	0.261238	0.27144
AT1G06045	0.347471	0.146275
AT1G06050	0.167752	0.645951
AT1G06060	0.161744	0.575675
AT1G06070	-0.0435581	0.913392
AT1G06080	-0.30215	0.670106
AT1G06090	0.270921	0.652225
AT1G06100	0.149812	0.713544
AT1G06110	0.375092	0.143049
AT1G06130	0.0921721	0.764033
AT1G06140	-1.5419	0.00446613
AT1G06143	-0.121778	0.805343
AT1G06150	-0.850908	0.000278362
AT1G06180	0.187537	0.648369
AT1G06190	-0.502333	0.0674069
AT1G06200	-0.0307445	0.932693
AT1G06210	-0.337345	0.404473
AT1G06220	-0.629061	0.00838383
AT1G06230	-1.16731	0.000122044
AT1G06240	0.234195	0.481913
AT1G06250	-0.783281	0.072208
AT1G06260	-0.672731	0.171707
AT1G06270	0.151772	0.75006
AT1G06290	0.0426508	0.891866
AT1G06350	1.03224	0.00868903
AT1G06360	-0.101589	0.800599
AT1G06380	-0.162144	0.668183
AT1G06390	0.0990934	0.718987
AT1G06400	-0.0388471	0.930156
AT1G06410	-0.840227	2.13978e-05
AT1G06420	-0.41699	0.482424
AT1G06430	-0.243124	0.319259
AT1G06440	0.0736112	0.911635
AT1G06450	0.00255922	0.9955
AT1G06460	0.272535	0.27483
AT1G06470	0.034002	0.921146
AT1G06490	-1.25263	0.000636098
AT1G06500	0.061001	0.890347
AT1G06515	0.404789	0.180397
AT1G06510	-0.106306	0.735217
AT1G06520	0.0288063	0.960872
AT1G06530	-0.399427	0.251724
AT1G06540	-0.458381	0.173779
AT1G06550	-0.697535	0.0103629
AT1G06560	-0.0569859	0.87823
AT1G06570	0.136695	0.645565
AT1G06580	0.161817	0.761082
AT1G06590	-0.224408	0.487033
AT1G06620	1.83342	0.0293828
AT1G06630	0.149268	0.675185
AT1G06640	0.859251	0.0419201
AT1G06645	-0.0256291	0.947579
AT1G06650	0.0458172	0.886619
AT1G06660	0.0459569	0.925943
AT1G06670	-1.82136	1.89202e-07
AT1G06680	0.142368	0.590913
AT1G06690	-0.156252	0.555716
AT1G06700	0.0889636	0.750273
AT1G06710	-0.734845	0.0494685
AT1G06720	-1.55144	8.61066e-07
AT1G06730	-0.206945	0.485063
AT1G06740	-0.254673	0.542904
AT1G06760	0.0858317	0.773736
AT1G06770	-0.4015	0.308186
AT1G06780	-0.220206	0.49281
AT1G06790	0.235742	0.457117
AT1G06800	0.149084	0.634923
AT1G06820	-0.187647	0.493191
AT1G06830	0.217277	0.483728
AT1G06840	-0.259471	0.372013
AT1G06850	-0.166618	0.637581
AT1G06870	0.292158	0.282201
AT1G06890	0.282551	0.261281
AT1G06900	-0.755332	0.000952347
AT1G06910	-1.12129	0.00105325
AT1G06950	-1.29219	8.17418e-06
AT1G06960	0.0621739	0.849519
AT1G06980	0.258462	0.510415
AT1G07000	0.463576	0.138318
AT1G07010	0.155089	0.52937
AT1G07020	0.376033	0.213383
AT1G07030	0.122909	0.696801
AT1G07040	0.307635	0.273111
AT1G07070	0.297058	0.271882
AT1G07080	0.432074	0.0657918
AT1G07090	0.558954	0.0738839
AT1G07110	-0.667014	0.00230535
AT1G07120	0.0979016	0.877119
AT1G07130	0.426926	0.297364
AT1G07135	0.198021	0.68477
AT1G07140	-0.0265527	0.942026
AT1G07150	0.101609	0.824861
AT1G07170	0.561068	0.0548306
AT1G07180	0.12442	0.627449
AT1G07200	-0.562883	0.018811
AT1G07210	0.194816	0.4958
AT1G07220	-0.242114	0.471017
AT1G07230	0.212394	0.437673
AT1G07240	0.388063	0.143605
AT1G07250	0.0699938	0.820312
AT1G07260	0.146619	0.767373
AT1G07270	-0.490378	0.39237
AT1G07280	-0.0234377	0.942232
AT1G07290	0.129035	0.82469
AT1G07300	0.169748	0.648924
AT1G07310	-0.175124	0.557192
AT1G07320	-0.0380611	0.902829
AT1G07350	-0.195295	0.484804
AT1G07360	-0.415424	0.0913683
AT1G07370	0.150466	0.633626
AT1G07380	-0.252169	0.468069
AT1G07390	-0.594387	0.0964432
AT1G07400	0.485062	0.375567
AT1G07410	0.603757	0.120607
AT1G07420	0.264959	0.374311
AT1G07430	1.18944	0.0509944
AT1G07440	0.130785	0.665276
AT1G07450	-0.383349	0.272462
AT1G07470	0.0383645	0.912068
AT1G07480	-0.0610648	0.85214
AT1G07485	0.397074	0.369784
AT1G07490	0.397075	0.369734
AT1G07510	-0.527694	0.0481967
AT1G07520	0.0326729	0.949099
AT1G07530	-0.107536	0.726309
AT1G07570	0.340481	0.18875
AT1G07590	0.583916	0.0149024
AT1G07600	0.628843	0.00724392
AT1G07610	0.301642	0.258726
AT1G07615	-0.192128	0.65
AT1G07620	-1.01208	0.0166416
AT1G07630	-0.331763	0.250003
AT1G07640	0.230663	0.435304
AT1G07650	-0.725218	0.0015607
AT1G07660	0.310968	0.298865
AT1G07670	-0.305708	0.21511
AT1G07700	0.291069	0.229392
AT1G07705	-0.178218	0.550683
AT1G07710	-0.738431	0.183908
AT1G07720	0.288499	0.240298
AT1G07725	0.20579	0.462265
AT1G07740	-0.524952	0.164006
AT1G07730	-0.551431	0.273828
AT1G07745	0.158738	0.685004
AT1G07750	0.861624	0.000238451
AT1G07770	0.548636	0.0251939
AT1G07780	0.189385	0.529557
AT1G07790	0.233832	0.337264
AT1G07810	-0.386042	0.152085
AT1G07820	0.345363	0.154495
AT1G07830	0.308158	0.278163
AT1G07840	-0.239748	0.400584
AT1G07870	0.0922241	0.82747
AT1G07880	-0.0588169	0.912791
AT1G07890	0.133259	0.643339
AT1G07900	1.60214	0.00413704
AT1G07902	0.486316	0.339431
AT1G07901	0.507302	0.308394
AT1G07910	-0.802825	0.00422369
AT1G07920	0.0519002	0.871949
AT1G07930	0.0218688	0.94632
AT1G07940	0.0798062	0.787022
AT1G07950	0.315094	0.281163
AT1G07960	0.294252	0.325965
AT1G07970	-0.225269	0.493408
AT1G07980	-0.161353	0.660964
AT1G07990	-0.809202	0.0015816
AT1G08000	-0.0541367	0.881946
AT1G08010	0.14686	0.613177
AT1G08030	-0.31316	0.250729
AT1G08040	-0.0703915	0.830558
AT1G08050	0.145344	0.733553
AT1G08060	-1.73462	1.28349e-09
AT1G08090	0.250259	0.615735
AT1G08110	0.0391938	0.898557
AT1G08125	-0.264387	0.441525
AT1G08130	-0.73128	0.0123393
AT1G08160	0.367716	0.205631
AT1G08165	0.725644	0.146134
AT1G08180	0.223685	0.593274
AT1G08190	-0.592644	0.00643127
AT1G08200	0.27257	0.250512
AT1G08210	0.235348	0.436474
AT1G08220	0.195884	0.58982
AT1G08230	0.589936	0.0535575
AT1G08250	0.435558	0.150619
AT1G08260	-0.0398562	0.907909
AT1G08270	-0.727593	0.122758
AT1G08280	-0.00241232	0.9955
AT1G08290	0.667767	0.128971
AT1G08300	-0.299461	0.480274
AT1G08315	0.552703	0.0652606
AT1G08340	-0.0532982	0.935759
AT1G08350	0.368885	0.324891
AT1G08360	0.0666833	0.815461
AT1G08370	-0.0878348	0.781289
AT1G08380	0.274383	0.244597
AT1G08390	0.402905	0.257664
AT1G08400	-0.02019	0.959839
AT1G08410	-0.719794	0.0129943
AT1G08420	-0.0992782	0.728188
AT1G08450	-0.0663388	0.859947
AT1G08460	0.188979	0.513895
AT1G08465	0.334563	0.2802
AT1G08470	0.0392689	0.90927
AT1G08480	0.532517	0.0180778
AT1G08490	-0.0201234	0.950793
AT1G08500	0.61043	0.258723
AT1G08510	0.198923	0.423903
AT1G08520	-0.728244	0.00122291
AT1G08530	-0.0542718	0.89121
AT1G08540	-0.982683	0.00610441
AT1G08550	-0.773922	0.00112555
AT1G08560	-0.801208	0.000847616
AT1G08570	0.475708	0.0389311
AT1G08580	0.059809	0.876644
AT1G08590	-1.12416	0.00637878
AT1G08600	-1.60942	9.72785e-08
AT1G08610	-0.777335	0.0396851
AT1G08620	-1.10783	2.24503e-05
AT1G08640	0.193398	0.471701
AT1G08645	0.416341	0.112362
AT1G08650	0.369767	0.147894
AT1G08660	-0.304806	0.258397
AT1G08680	-0.32462	0.219196
AT1G08700	0.198751	0.500701
AT1G08710	-0.205411	0.628463
AT1G08720	-0.394806	0.131008
AT1G08730	-1.34355	0.000827506
AT1G08750	0.250778	0.373042
AT1G08760	-0.359893	0.181771
AT1G08770	0.703995	0.0338741
AT1G08780	-0.192524	0.563446
AT1G08800	-0.952172	3.10389e-05
AT1G08810	-0.525865	0.183018
AT1G08820	-0.113865	0.737524
AT1G08830	0.772675	0.000108389
AT1G08840	0.3901	0.0996617
AT1G08845	0.274941	0.457408
AT1G08880	0.551543	0.0121038
AT1G08890	0.543329	0.208021
AT1G08900	0.122863	0.723472
AT1G08910	-0.908713	0.000128737
AT1G08920	0.539756	0.154568
AT1G08930	0.176224	0.50864
AT1G08940	-0.0769538	0.892623
AT1G08960	0.40319	0.179415
AT1G08970	0.379588	0.128637
AT1G08980	0.432534	0.116499
AT1G09000	-0.231433	0.58783
AT1G09010	-0.359092	0.139138
AT1G09020	0.124993	0.682319
AT1G09040	-1.55639	0.00234388
AT1G09050	-1.37871	0.0119079
AT1G09060	-0.879784	0.000713109
AT1G09070	0.669174	0.0017602
AT1G09100	-0.0607842	0.872797
AT1G09130	-0.0300375	0.923997
AT1G09140	-0.0453426	0.90436
AT1G09150	0.100884	0.742167
AT1G09160	0.0220787	0.948043
AT1G09170	-1.55502	0.00190864
AT1G09180	1.2366	0.00774188
AT1G09190	-0.121555	0.819145
AT1G09195	-0.505999	0.133506
AT1G09200	0.253965	0.279754
AT1G09210	-0.281294	0.3878
AT1G09220	-0.082958	0.90436
AT1G09230	-0.711664	0.0294759
AT1G09240	-0.340357	0.201997
AT1G09250	0.266407	0.311892
AT1G09270	0.100698	0.70949
AT1G09280	-0.353082	0.208886
AT1G09290	-0.136345	0.740005
AT1G09300	-0.137619	0.731114
AT1G09310	-0.398534	0.156821
AT1G09320	-0.602585	0.0738571
AT1G09330	0.423048	0.111751
AT1G09340	-0.221496	0.372695
AT1G09350	0.524575	0.181047
AT1G09390	0.260651	0.375405
AT1G09415	-0.5776	0.250858
AT1G09420	-0.630826	0.118983
AT1G09430	0.0644207	0.825819
AT1G09440	-0.568936	0.0516318
AT1G09450	-0.467005	0.240298
AT1G09460	-0.11211	0.837583
AT1G09470	-1.14891	0.00826771
AT1G09480	0.21491	0.72667
AT1G09490	0.368643	0.154403
AT1G09500	-0.126961	0.767809
AT1G09520	0.278024	0.302696
AT1G09530	-0.160857	0.686238
AT1G09560	0.382452	0.106013
AT1G09570	-0.81757	0.000343938
AT1G09575	0.323123	0.441318
AT1G09580	0.0947807	0.788397
AT1G09590	0.00685781	0.984159
AT1G09600	-0.974303	0.0609992
AT1G09610	-0.351018	0.460543
AT1G09620	-0.488544	0.0498867
AT1G09630	-0.0148545	0.968874
AT1G09640	0.24549	0.303067
AT1G09645	0.620189	0.0220363
AT1G09660	0.148953	0.637581
AT1G09680	0.404388	0.542307
AT1G09690	-0.0899327	0.745874
AT1G09700	-0.416592	0.378981
AT1G09710	0.0548236	0.90983
AT1G09730	-0.765395	0.00310867
AT1G09740	0.682572	0.00447827
AT1G09750	-0.527823	0.033568
AT1G09760	0.0753092	0.796823
AT1G09770	-0.884998	0.000316341
AT1G09780	-0.0776849	0.800306
AT1G09794	0.020976	0.976429
AT1G09795	0.0428128	0.885672
AT1G09800	0.130889	0.763298
AT1G09810	-0.497313	0.092787
AT1G09812	0.591074	0.130843
AT1G09815	0.420769	0.107791
AT1G09820	-0.563691	0.127431
AT1G09830	0.0935033	0.754851
AT1G09840	-0.295881	0.224471
AT1G09850	0.396929	0.191655
AT1G09860	0.34033	0.548223
AT1G09870	-0.0195726	0.954984
AT1G09890	-0.352649	0.509786
AT1G09900	-0.319239	0.340681
AT1G09910	-0.133989	0.688311
AT1G09920	0.278186	0.355364
AT1G09932	0.2892	0.573532
AT1G09940	-0.418917	0.133527
AT1G09960	0.251376	0.474126
AT1G09970	-0.0210317	0.962752
AT1G09980	-0.406705	0.104252
AT1G09995	0.647369	0.129102
AT1G10000	0.0106494	0.988792
AT1G10020	-0.301378	0.212602
AT1G10030	0.451027	0.134449
AT1G10040	-0.689259	0.0955151
AT1G10050	-0.855321	0.00633089
AT1G10060	-0.20527	0.57428
AT1G10070	0.563393	0.212347
AT1G10090	0.313901	0.244597
AT1G10095	0.00430436	0.994133
AT1G10120	-0.330497	0.226977
AT1G10130	-0.281235	0.344809
AT1G10140	0.506825	0.229253
AT1G10150	0.060561	0.869472
AT1G10155	-0.0236473	0.947964
AT1G10170	-0.486169	0.0635824
AT1G10180	-0.638414	0.0327548
AT1G10200	0.398844	0.118789
AT1G10210	0.165361	0.702528
AT1G10230	0.295735	0.376829
AT1G10240	-0.648412	0.041264
AT1G10270	-0.517413	0.102331
AT1G10280	0.237217	0.491385
AT1G10290	-0.574762	0.0225455
AT1G10310	0.0335628	0.929613
AT1G10320	-1.48213	0.000389585
AT1G10330	0.0510474	0.943829
AT1G10340	0.591324	0.276933
AT1G10350	0.274876	0.326991
AT1G10360	0.32581	0.199167
AT1G10370	0.219512	0.355932
AT1G10380	0.00614478	0.990788
AT1G10390	-0.514475	0.0254787
AT1G10395	-0.762668	0.128402
AT1G10410	0.102654	0.751309
AT1G10430	0.44841	0.087206
AT1G10450	-1.54929	6.99426e-08
AT1G10460	0.79665	0.016814
AT1G10470	0.746686	0.00128056
AT1G10490	0.0802999	0.781203
AT1G10500	0.491758	0.038825
AT1G10510	-0.405434	0.0958394
AT1G10520	-0.81792	0.135652
AT1G10522	0.177038	0.534506
AT1G10550	-0.0216039	0.977053
AT1G10560	-0.0377384	0.961842
AT1G10570	-0.765223	0.00191335
AT1G10580	-0.651578	0.0104689
AT1G10590	0.298675	0.199146
AT1G10600	0.163687	0.594389
AT1G10610	-1.05806	0.000332328
AT1G10630	0.423249	0.103423
AT1G10640	-0.704852	0.0395059
AT1G10650	-0.439908	0.18805
AT1G10657	-0.20952	0.546875
AT1G10660	0.343715	0.154651
AT1G10670	-0.214168	0.392086
AT1G10690	0.608379	0.127562
AT1G10700	0.56168	0.062626
AT1G10720	-0.217334	0.511956
AT1G10730	-0.543067	0.120274
AT1G10740	0.293028	0.285625
AT1G10750	-0.491501	0.236396
AT1G10760	-1.26427	8.59302e-06
AT1G10780	-0.0821281	0.879626
AT1G10820	-0.174999	0.533884
AT1G10830	0.358136	0.191073
AT1G10840	0.33033	0.152101
AT1G10850	-0.46376	0.09866
AT1G10865	0.417711	0.138822
AT1G10870	-0.80684	0.00185861
AT1G10890	-0.877198	0.00681965
AT1G10900	-0.726997	0.00123714
AT1G10910	-0.419695	0.0930601
AT1G10920	-1.03671	0.000287583
AT1G10930	-1.33894	2.88794e-05
AT1G10940	-0.0246593	0.940652
AT1G10950	0.165613	0.548705
AT1G10960	0.403563	0.0750724
AT1G10970	0.051889	0.91087
AT1G10980	0.170253	0.788397
AT1G10990	0.155531	0.836763
AT1G11000	-0.485666	0.20851
AT1G11020	0.410258	0.113525
AT1G11050	0.170452	0.59134
AT1G11060	-0.888016	0.000119205
AT1G11080	0.0384226	0.932377
AT1G11090	0.432785	0.0894605
AT1G11100	0.174866	0.75021
AT1G11112	0.356235	0.497807
AT1G11120	0.179477	0.679432
AT1G11125	0.622055	0.222923
AT1G11130	-0.279899	0.368337
AT1G11160	-0.97277	0.0314996
AT1G11180	0.293772	0.389683
AT1G11190	0.376015	0.340552
AT1G11200	0.599331	0.0159659
AT1G11210	2.37523	0.00025313
AT1G11220	0.631187	0.0922406
AT1G11240	-0.468598	0.189726
AT1G11260	0.151165	0.575145
AT1G11270	-0.562578	0.347195
AT1G11280	-0.529141	0.0377641
AT1G11290	-0.667759	0.060764
AT1G11300	-1.26135	0.0222119
AT1G11303	-0.761787	0.0146709
AT1G11310	-0.0950239	0.736605
AT1G11320	-0.245904	0.536223
AT1G11330	-0.202568	0.491913
AT1G11340	-1.29954	0.0728652
AT1G11350	-0.885748	0.000128737
AT1G11360	0.224117	0.46105
AT1G11380	0.0157874	0.970998
AT1G11390	-0.27296	0.355932
AT1G11400	-0.295159	0.485312
AT1G11410	-1.0073	1.10705e-05
AT1G11420	-0.644585	0.150548
AT1G11430	0.26103	0.27733
AT1G11440	0.051276	0.926693
AT1G11450	-0.490591	0.213817
AT1G11475	0.503412	0.0450653
AT1G11480	-0.613122	0.044673
AT1G11530	0.687921	0.0087826
AT1G11545	0.415209	0.113741
AT1G11570	1.25722	0.0184174
AT1G11580	0.9029	0.00670202
AT1G11591	0.239506	0.581974
AT1G11600	-0.0416345	0.934411
AT1G11630	0.0487285	0.91311
AT1G11650	0.119894	0.659296
AT1G11660	-0.859895	0.00265407
AT1G11670	0.154245	0.630442
AT1G11680	0.280375	0.306
AT1G11700	0.119178	0.701471
AT1G11710	-0.37515	0.312793
AT1G11720	-1.13257	9.56566e-08
AT1G11730	-0.336482	0.411306
AT1G11750	0.068741	0.807717
AT1G11755	0.0206717	0.958362
AT1G11760	0.277489	0.495461
AT1G11780	0.224323	0.419736
AT1G11790	0.385695	0.135769
AT1G11800	0.0339597	0.932665
AT1G11810	0.169894	0.730695
AT1G11820	0.0827113	0.774374
AT1G11840	0.231418	0.436592
AT1G11850	-0.0704809	0.827355
AT1G11860	-0.312804	0.20252
AT1G11870	-0.150155	0.576661
AT1G11880	0.321829	0.39093
AT1G11890	0.449066	0.0594038
AT1G11900	-0.21452	0.617898
AT1G11905	0.206499	0.499547
AT1G11910	0.13283	0.618644
AT1G11930	-0.173041	0.500241
AT1G11940	0.152498	0.73772
AT1G11950	-1.16048	0.000339426
AT1G11960	0.0643556	0.883466
AT1G11990	-0.584211	0.265789
AT1G12000	-0.343892	0.211318
AT1G12010	0.318861	0.530958
AT1G12020	0.534402	0.0355213
AT1G12050	0.233396	0.361231
AT1G12060	0.226462	0.472944
AT1G12080	-0.122487	0.771895
AT1G12090	0.349426	0.303652
AT1G12100	-0.366049	0.549332
AT1G12110	0.116474	0.671732
AT1G12120	-0.433652	0.149531
AT1G12140	-0.048596	0.883382
AT1G12160	0.44078	0.536723
AT1G12200	-0.010278	0.983318
AT1G12220	-0.412146	0.259595
AT1G12230	0.185365	0.487812
AT1G12240	-0.0381766	0.923623
AT1G12244	0.062859	0.849504
AT1G12250	0.468657	0.0486875
AT1G12260	-0.620992	0.17641
AT1G12270	-1.02679	0.00312984
AT1G12280	-0.67319	0.0329421
AT1G12290	-0.833164	0.101709
AT1G12300	-0.65466	0.132007
AT1G12320	0.248716	0.333768
AT1G12310	0.333741	0.188573
AT1G12330	-0.315636	0.288949
AT1G12350	0.343016	0.196988
AT1G12360	-0.690996	0.00588158
AT1G12370	-0.182743	0.532785
AT1G12380	-0.282053	0.344279
AT1G12390	0.406146	0.172357
AT1G12400	0.572033	0.128617
AT1G12410	0.0867206	0.74623
AT1G12420	-0.757101	0.00400557
AT1G12430	-0.956729	0.00070121
AT1G12440	0.306338	0.238777
AT1G12450	0.118925	0.767194
AT1G12460	-0.310427	0.250399
AT1G12470	-0.853984	0.00022394
AT1G12480	-0.282063	0.463933
AT1G12500	0.135423	0.648178
AT1G12520	0.0335958	0.916797
AT1G12530	0.0209426	0.974819
AT1G12550	0.310348	0.33338
AT1G12570	-0.337696	0.455017
AT1G12580	-0.524198	0.0459109
AT1G12620	-0.588168	0.123743
AT1G12640	0.283444	0.288467
AT1G12650	-0.847678	0.0293561
AT1G12680	-0.286601	0.274968
AT1G12700	-0.827171	0.0208503
AT1G12710	0.245207	0.409421
AT1G12730	0.105216	0.826351
AT1G12750	0.151313	0.629923
AT1G12760	0.383712	0.133717
AT1G12770	-0.764868	0.00440569
AT1G12775	-0.716077	0.04447
AT1G12780	0.0663995	0.841555
AT1G12790	-0.211216	0.661819
AT1G12800	-1.36558	5.05144e-10
AT1G12810	0.525702	0.057081
AT1G12820	0.0542029	0.856114
AT1G12840	0.470028	0.0391333
AT1G12830	-0.322814	0.453771
AT1G12845	0.705808	0.0594621
AT1G12850	0.00127572	0.996729
AT1G12860	-0.00292323	0.993827
AT1G12880	-0.0518894	0.907139
AT1G12900	0.274939	0.28209
AT1G12910	0.116852	0.736106
AT1G12920	-0.178543	0.478572
AT1G12930	-0.431523	0.0883946
AT1G12970	0.444129	0.240425
AT1G12990	0.205307	0.536387
AT1G13000	-0.541506	0.113331
AT1G13020	-0.946669	0.000141884
AT1G13030	-0.884573	0.0281384
AT1G13040	-0.698513	0.232178
AT1G13050	-0.154861	0.777157
AT1G13060	0.33661	0.150875
AT1G13080	-0.10501	0.743424
AT1G13090	-0.19301	0.495866
AT1G13100	-0.0575961	0.893581
AT1G13110	-0.366206	0.1918
AT1G13120	-1.05393	1.3785e-05
AT1G13160	-1.06553	0.00479617
AT1G13170	-0.573326	0.0399519
AT1G13180	0.265865	0.454758
AT1G13190	-0.130664	0.680041
AT1G13195	0.0392052	0.927644
AT1G13210	-0.731122	0.00522813
AT1G13220	-1.93715	4.27668e-05
AT1G13245	0.537254	0.0495191
AT1G13250	0.400844	0.126221
AT1G13260	0.456131	0.0831303
AT1G13270	-0.0551971	0.851161
AT1G13280	0.914915	0.000988132
AT1G13320	-0.0467901	0.885527
AT1G13330	-0.242227	0.670891
AT1G13340	0.251735	0.572438
AT1G13350	-1.12473	1.9456e-06
AT1G13360	0.621034	0.0114974
AT1G13380	0.468935	0.0793951
AT1G13390	0.411616	0.138081
AT1G13410	0.0453079	0.951751
AT1G13420	0.757647	0.35047
AT1G13440	0.134099	0.641885
AT1G13450	-0.0229486	0.950535
AT1G13460	-0.624287	0.041052
AT1G13470	0.230723	0.748471
AT1G13560	0.146816	0.601065
AT1G13570	0.267543	0.407842
AT1G13580	0.365655	0.234745
AT1G13600	-0.0483519	0.938835
AT1G13609	2.10426	1.02803e-05
AT1G13630	-0.357799	0.453165
AT1G13640	-0.471942	0.0736603
AT1G13650	-0.886874	1.02803e-05
AT1G13690	0.0325621	0.932377
AT1G13700	-0.0728837	0.882813
AT1G13710	0.280351	0.526856
AT1G13730	-0.481822	0.121171
AT1G13740	-0.152662	0.684244
AT1G13750	-0.242297	0.541189
AT1G13770	0.192926	0.55047
AT1G13780	0.289842	0.432017
AT1G13790	-1.74189	0.0050969
AT1G13810	-0.0698113	0.879852
AT1G13820	0.22733	0.352184
AT1G13860	-0.330559	0.235896
AT1G13870	0.280328	0.302696
AT1G13880	0.124192	0.673366
AT1G13900	0.0496801	0.881335
AT1G13910	-0.036045	0.934878
AT1G13920	-0.150733	0.758051
AT1G13930	0.393729	0.206914
AT1G13940	-1.48747	1.17211e-08
AT1G13950	0.215508	0.523369
AT1G13960	-0.226438	0.535212
AT1G13970	-0.613867	0.203554
AT1G13980	-0.952904	0.0001427
AT1G13990	1.30669	0.000134866
AT1G14000	-0.0194455	0.95553
AT1G14010	0.272227	0.343817
AT1G14020	0.0154719	0.962752
AT1G14030	-0.479292	0.0697574
AT1G14040	-0.0709248	0.884051
AT1G14060	0.146571	0.727736
AT1G14130	0.814094	0.0446141
AT1G14140	0.0937325	0.783103
AT1G14150	0.344445	0.122287
AT1G14160	0.251628	0.355314
AT1G14170	-0.257108	0.448341
AT1G14180	0.114862	0.76679
AT1G14190	-0.135133	0.806435
AT1G14200	0.411231	0.243737
AT1G14205	0.0141187	0.97964
AT1G14210	0.149769	0.622125
AT1G14230	0.385368	0.130843
AT1G14250	2.03162	0.0120835
AT1G14260	-0.0279761	0.960537
AT1G14270	0.131886	0.645361
AT1G14280	-0.708421	0.00421709
AT1G14290	0.571485	0.028946
AT1G14300	0.187328	0.565369
AT1G14310	0.318653	0.239657
AT1G14320	0.25923	0.301233
AT1G14330	0.268576	0.372561
AT1G14340	0.526643	0.0383216
AT1G14345	0.2464	0.33826
AT1G14350	-1.10607	3.20024e-06
AT1G14360	0.439523	0.133839
AT1G14370	0.465932	0.214903
AT1G14380	-0.896969	0.00274513
AT1G14400	0.624824	0.00703344
AT1G14410	0.331331	0.199815
AT1G14430	-0.258023	0.562569
AT1G14440	-0.0256171	0.94949
AT1G14450	0.555312	0.0247225
AT1G14453	0.573852	0.0202973
AT1G14460	-1.58666	5.99356e-08
AT1G14480	0.547053	0.285625
AT1G14490	0.193267	0.726154
AT1G14510	0.309219	0.209755
AT1G14520	0.256116	0.728795
AT1G14530	0.153077	0.705827
AT1G14560	0.00295205	0.99423
AT1G14570	-0.0348226	0.912791
AT1G14580	0.164177	0.592657
AT1G14590	0.340939	0.290099
AT1G14600	0.579308	0.128637
AT1G14610	-1.29247	1.63012e-06
AT1G14620	0.107201	0.7493
AT1G14630	0.37986	0.303067
AT1G14640	-1.57893	0.00106941
AT1G14650	-0.772353	0.00182296
AT1G14660	-0.417292	0.295642
AT1G14670	0.312345	0.19006
AT1G14680	-0.564822	0.345575
AT1G14685	0.0054947	0.988334
AT1G14687	0.969909	0.0237781
AT1G14690	-0.90512	0.000218456
AT1G14700	-0.0345204	0.932237
AT1G14710	-0.474395	0.0873817
AT1G14720	0.262607	0.296778
AT1G14730	0.44797	0.242744
AT1G14740	-0.290253	0.338743
AT1G14750	-0.0804405	0.916741
AT1G14770	-0.556909	0.142678
AT1G14780	0.87299	0.0559744
AT1G14790	-0.468713	0.242874
AT1G14800	-0.0365103	0.954422
AT1G14810	0.297407	0.217682
AT1G14820	0.111795	0.747089
AT1G14830	-0.235204	0.355973
AT1G14840	-1.42308	5.00603e-07
AT1G14850	-0.605104	0.0365583
AT1G14870	0.897706	0.123763
AT1G14880	1.54345	1.67924e-06
AT1G14890	0.637392	0.00905289
AT1G14900	0.294167	0.360595
AT1G14910	-0.246849	0.39648
AT1G14920	0.00113115	0.997458
AT1G14970	-0.438031	0.242359
AT1G14980	0.419225	0.0675121
AT1G14990	0.334723	0.236237
AT1G15000	0.0453447	0.90927
AT1G15020	0.438899	0.087696
AT1G15030	0.20995	0.446436
AT1G15040	0.191004	0.660015
AT1G15060	0.0727686	0.818216
AT1G15080	0.270217	0.472781
AT1G15085	0.652304	0.163327
AT1G15100	0.771968	0.0012091
AT1G15110	-0.018793	0.968785
AT1G15120	0.581763	0.0103328
AT1G15125	0.719445	0.107864
AT1G15130	-0.442824	0.100479
AT1G15140	-0.148595	0.560683
AT1G15160	-1.36918	9.31042e-05
AT1G15165	-0.687503	0.0212582
AT1G15170	0.248448	0.428072
AT1G15180	0.144929	0.647837
AT1G15200	-0.985267	0.000675806
AT1G15215	0.141785	0.732599
AT1G15220	0.328913	0.345424
AT1G15230	0.336477	0.240078
AT1G15240	-0.775178	0.00114289
AT1G15250	0.202148	0.555313
AT1G15260	-0.264229	0.301233
AT1G15270	0.00178459	0.996113
AT1G15280	-0.545096	0.0204972
AT1G15290	-1.35588	8.69566e-10
AT1G15340	-1.18869	0.00142498
AT1G15350	0.573625	0.0169696
AT1G15370	0.243441	0.387203
AT1G15390	0.203993	0.456854
AT1G15400	0.394828	0.168789
AT1G15410	-0.159068	0.589637
AT1G15415	-0.369767	0.359013
AT1G15420	0.131416	0.66158
AT1G15430	0.203425	0.576194
AT1G15440	-0.189755	0.532822
AT1G15470	-0.0660188	0.849504
AT1G15480	-0.483011	0.204883
AT1G15490	0.0330246	0.937968
AT1G15500	0.00994774	0.976597
AT1G15510	-0.64337	0.088578
AT1G15520	-0.203876	0.632082
AT1G15530	-0.0286398	0.939561
AT1G15550	0.213919	0.478267
AT1G15570	-0.234592	0.41613
AT1G15580	0.535025	0.302128
AT1G15660	-0.752062	0.0240662
AT1G15670	0.407043	0.2852
AT1G15690	0.148879	0.616346
AT1G15700	-0.376189	0.367558
AT1G15710	0.13773	0.653238
AT1G15720	-0.307041	0.486515
AT1G15730	-0.234342	0.374867
AT1G15740	0.0519973	0.869846
AT1G15750	-0.502812	0.0248901
AT1G15760	0.458888	0.242874
AT1G15780	-1.14927	3.57137e-05
AT1G15790	0.237002	0.674188
AT1G15800	0.614316	0.128407
AT1G15810	-0.0158314	0.959839
AT1G15820	0.191444	0.462702
AT1G15830	-0.550343	0.0255582
AT1G15825	-0.429102	0.256391
AT1G15860	0.470335	0.0559556
AT1G15880	0.297874	0.288049
AT1G15885	0.267849	0.499782
AT1G15890	-0.638726	0.186692
AT1G15910	-1.21863	0.000162075
AT1G15920	0.171347	0.565369
AT1G15930	0.472018	0.0590592
AT1G15940	-1.82898	6.51334e-05
AT1G15950	0.210095	0.393029
AT1G15960	0.149204	0.580679
AT1G15970	0.259171	0.349171
AT1G15980	-0.0961915	0.714764
AT1G15990	-0.148317	0.611038
AT1G16000	0.177663	0.603285
AT1G16010	0.0408052	0.901778
AT1G16020	-0.290325	0.279196
AT1G16030	-0.858047	0.0234646
AT1G16040	0.24309	0.471411
AT1G16060	0.309369	0.432912
AT1G16070	0.0211997	0.963566
AT1G16080	-0.0509101	0.859243
AT1G16090	-1.07457	0.000103604
AT1G16130	0.448256	0.57683
AT1G16170	0.448469	0.131183
AT1G16180	0.73135	0.004903
AT1G16190	0.0649486	0.849504
AT1G16210	-0.627483	0.107096
AT1G16220	-0.405784	0.280694
AT1G16240	0.267753	0.285239
AT1G16250	0.267371	0.42987
AT1G16260	-0.928256	0.000493999
AT1G16270	-1.02725	2.16843e-05
AT1G16280	-0.337203	0.251888
AT1G16300	0.246057	0.469302
AT1G16310	0.0360262	0.940324
AT1G16320	0.243856	0.307112
AT1G16330	-1.47576	0.00132633
AT1G16340	0.110733	0.740195
AT1G16350	-0.351358	0.247372
AT1G16390	0.136045	0.739386
AT1G16400	-0.0784115	0.853024
AT1G16410	0.164096	0.630955
AT1G16430	0.238463	0.521915
AT1G16445	0.202305	0.622141
AT1G16460	-0.168678	0.526856
AT1G16470	0.552285	0.0117807
AT1G16480	-1.03105	0.0349987
AT1G16490	-0.321902	0.489314
AT1G16500	0.791061	0.00894951
AT1G16510	1.0506	0.0011257
AT1G16515	0.915963	0.0127187
AT1G16520	0.0972065	0.78562
AT1G16530	0.697394	0.0454683
AT1G16540	-0.94031	0.00235947
AT1G16560	0.380028	0.137473
AT1G16570	0.174397	0.573021
AT1G16590	0.18585	0.671232
AT1G16610	-0.0839006	0.78108
AT1G16630	-1.24724	0.000905653
AT1G16640	0.422962	0.347325
AT1G16650	-0.115254	0.768316
AT1G16670	0.246353	0.498919
AT1G16680	-0.661259	0.0105628
AT1G16690	-0.0144014	0.970243
AT1G16700	0.199521	0.422312
AT1G16710	-1.48125	2.82876e-09
AT1G16720	-0.219768	0.355314
AT1G16730	0.191018	0.467424
AT1G16740	-0.071508	0.840631
AT1G16750	-0.293681	0.325534
AT1G16780	0.00477169	0.991748
AT1G16790	0.439586	0.209604
AT1G16800	-0.757653	0.00360203
AT1G16810	-0.145006	0.695008
AT1G16820	0.113623	0.820028
AT1G16825	0.370096	0.327441
AT1G16830	0.0974472	0.903289
AT1G16840	0.422912	0.0964441
AT1G16850	0.705919	0.29447
AT1G16860	0.300464	0.238315
AT1G16870	-0.12883	0.676208
AT1G16880	0.157978	0.527543
AT1G16890	0.267308	0.253599
AT1G16900	0.264471	0.401158
AT1G16916	0.408672	0.207723
AT1G16920	0.344391	0.160693
AT1G16930	0.411257	0.357563
AT1G16960	0.135268	0.736605
AT1G16970	-0.532261	0.0743988
AT1G17030	-0.433107	0.582565
AT1G17040	-0.22758	0.535663
AT1G17050	-0.318494	0.157574
AT1G17060	-0.0844049	0.907188
AT1G17070	-1.03603	0.000707698
AT1G17080	0.512106	0.0432561
AT1G17090	0.414278	0.237959
AT1G17100	0.323773	0.185505
AT1G17110	-1.34429	8.70025e-08
AT1G17120	0.500985	0.110477
AT1G17130	-0.566354	0.0845907
AT1G17140	-0.581439	0.0370997
AT1G17145	-0.34686	0.214925
AT1G17160	0.231011	0.390434
AT1G17170	0.415631	0.525802
AT1G17190	-0.0717903	0.874033
AT1G17200	0.605891	0.0362671
AT1G17210	-0.610403	0.00639627
AT1G17220	-1.13105	9.19691e-07
AT1G17230	-0.888799	0.000541444
AT1G17250	-0.707921	0.056092
AT1G17260	-0.544696	0.230476
AT1G17270	0.0274068	0.950266
AT1G17280	0.019775	0.954984
AT1G17290	0.495843	0.0323546
AT1G17330	0.131923	0.698131
AT1G17340	-0.193291	0.500265
AT1G17350	-0.18581	0.592199
AT1G17360	-1.82644	8.10668e-08
AT1G17370	0.00985499	0.975534
AT1G17380	1.25705	0.0975539
AT1G17410	0.368353	0.280694
AT1G17420	1.07589	0.106943
AT1G17430	0.555154	0.115353
AT1G17440	-0.552807	0.0786775
AT1G17450	-1.15141	3.40519e-05
AT1G17455	0.287666	0.472944
AT1G17460	-0.444669	0.546698
AT1G17470	0.0368134	0.903546
AT1G17480	-0.212849	0.652319
AT1G17490	-0.126311	0.829172
AT1G17500	-1.11983	2.87195e-05
AT1G17510	0.523851	0.0931672
AT1G17520	0.0431202	0.919682
AT1G17530	0.429815	0.108842
AT1G17550	-0.0498166	0.875928
AT1G17560	0.0636414	0.898723
AT1G17580	-1.30929	2.00384e-08
AT1G17590	-0.493383	0.188573
AT1G17600	-0.484366	0.134321
AT1G17610	-0.586221	0.0970928
AT1G17620	0.520553	0.0313116
AT1G17630	-0.143562	0.806435
AT1G17640	-0.132465	0.765231
AT1G17650	0.0666926	0.815244
AT1G17680	-0.945428	0.000177815
AT1G17690	-0.668614	0.0178055
AT1G17700	0.548733	0.166958
AT1G17720	-0.265055	0.296442
AT1G17730	0.202078	0.478267
AT1G17744	0.619753	0.157574
AT1G17745	0.453927	0.162258
AT1G17750	-0.104236	0.844823
AT1G17760	-0.35162	0.292128
AT1G17780	-0.0822446	0.804241
AT1G17790	-0.0908047	0.814276
AT1G17820	-0.896157	0.0140619
AT1G17830	0.594252	0.141459
AT1G17840	-0.140051	0.599999
AT1G17850	-0.469532	0.0656705
AT1G17860	0.485065	0.267441
AT1G17870	0.00666295	0.987211
AT1G17880	0.0884602	0.754149
AT1G17890	0.211718	0.440315
AT1G17920	-0.701893	0.0375254
AT1G17930	-0.394962	0.32669
AT1G17940	-0.041137	0.917379
AT1G17970	0.146864	0.694728
AT1G17980	-0.590309	0.0310143
AT1G17990	-0.349875	0.193968
AT1G18000	0.313008	0.291193
AT1G18010	0.31804	0.280013
AT1G18020	-0.307557	0.262821
AT1G18030	-0.284438	0.365023
AT1G18040	0.0049101	0.991856
AT1G18060	0.146091	0.555791
AT1G18070	-0.670023	0.00308058
AT1G18080	0.164054	0.547016
AT1G18090	-0.657461	0.0356164
AT1G18100	-0.891275	0.0259547
AT1G18140	0.0239267	0.979977
AT1G18150	0.182009	0.493151
AT1G18160	-0.647899	0.0133389
AT1G18170	0.0824545	0.776584
AT1G18180	0.0212239	0.968271
AT1G18190	-1.04567	0.00142186
AT1G18193	0.847879	0.0354658
AT1G18200	0.329824	0.620183
AT1G18210	0.569717	0.00823776
AT1G18250	0.379522	0.20252
AT1G18260	0.0251428	0.943511
AT1G18265	0.0605067	0.929399
AT1G18270	-0.881847	0.00123479
AT1G18300	0.261363	0.556149
AT1G18330	-0.403493	0.226046
AT1G18335	-0.219684	0.546541
AT1G18340	0.279062	0.362064
AT1G18360	0.0800854	0.813669
AT1G18370	-1.9973	1.72489e-07
AT1G18390	-0.300612	0.496241
AT1G18400	0.147612	0.68121
AT1G18420	-0.858202	0.0154773
AT1G18440	0.170123	0.565369
AT1G18450	-0.248624	0.351408
AT1G18460	0.0407334	0.904631
AT1G18470	0.0913453	0.776127
AT1G18480	0.124322	0.68121
AT1G18485	-0.915897	0.000353618
AT1G18490	0.166946	0.569344
AT1G18500	-0.431353	0.123046
AT1G18540	0.0305569	0.925768
AT1G18550	-1.28189	0.000120194
AT1G18560	-0.484455	0.205955
AT1G18570	0.00700168	0.991231
AT1G18580	-0.208722	0.470061
AT1G18590	0.0594321	0.870273
AT1G18600	0.4327	0.141584
AT1G18610	-0.376544	0.179031
AT1G18620	-1.20002	1.59726e-06
AT1G18630	0.289408	0.332144
AT1G18640	0.341813	0.177547
AT1G18650	0.0954764	0.795633
AT1G18660	-0.366219	0.12142
AT1G18670	-0.55553	0.0453048
AT1G18680	0.287574	0.37148
AT1G18690	-0.103873	0.820561
AT1G18700	-0.338206	0.217244
AT1G18710	1.50697	0.00155846
AT1G18720	0.484691	0.0316256
AT1G18730	0.30599	0.203533
AT1G18740	0.419958	0.0954596
AT1G18750	-0.434088	0.171016
AT1G18773	0.128801	0.783255
AT1G18800	-0.247976	0.416518
AT1G18810	-0.774416	0.00329029
AT1G18830	-0.627488	0.244829
AT1G18840	-1.02325	5.3066e-05
AT1G18850	0.178087	0.605681
AT1G18870	0.178712	0.677051
AT1G18880	-0.385542	0.219481
AT1G18890	-0.0258238	0.939464
AT1G18900	-0.705262	0.0058151
AT1G18910	-0.991089	0.000699487
AT1G18940	0.0154922	0.982646
AT1G18950	-1.06883	0.00056025
AT1G19000	0.0763888	0.783103
AT1G19010	-0.37154	0.244597
AT1G19020	0.864032	0.061208
AT1G19025	-0.209905	0.674938
AT1G19050	0.297931	0.285683
AT1G19080	-0.251347	0.416518
AT1G19100	-0.759115	0.0111675
AT1G19110	-0.41076	0.0878126
AT1G19120	0.220209	0.42987
AT1G19130	0.521565	0.045141
AT1G19140	0.104191	0.706633
AT1G19150	0.209666	0.39565
AT1G19170	-0.0672293	0.85214
AT1G19180	0.824092	0.315673
AT1G19200	0.293279	0.485801
AT1G19220	-1.34844	0.000134301
AT1G19240	0.560999	0.082513
AT1G19270	-0.29375	0.43143
AT1G19290	-0.725118	0.0432372
AT1G19300	0.617458	0.0660207
AT1G19310	0.564152	0.141375
AT1G19330	0.084401	0.810459
AT1G19340	-0.521202	0.200322
AT1G19350	0.183736	0.484545
AT1G19360	-0.471969	0.0642355
AT1G19370	-0.39602	0.194587
AT1G19380	1.13636	0.0100229
AT1G19396	-0.306235	0.597646
AT1G19397	-0.452568	0.384905
AT1G19400	0.346861	0.180921
AT1G19430	-0.732811	0.00502597
AT1G19440	0.103224	0.744551
AT1G19450	0.105968	0.741113
AT1G19480	0.125447	0.714764
AT1G19485	-1.32127	4.33828e-06
AT1G19490	-0.105596	0.735145
AT1G19510	0.434453	0.339993
AT1G19520	-0.666928	0.0182639
AT1G19540	0.835755	0.0419386
AT1G19550	1.493	0.0106974
AT1G19570	1.32881	0.00614751
AT1G19580	0.401398	0.114074
AT1G19600	0.0572002	0.857133
AT1G19610	2.90412	0.00033782
AT1G19630	0.26833	0.673396
AT1G19640	0.250416	0.516921
AT1G19650	-0.428526	0.113619
AT1G19660	0.344702	0.157574
AT1G19670	1.63368	0.00160373
AT1G19680	0.283386	0.325287
AT1G19690	0.00179874	0.996113
AT1G19700	-0.619031	0.0184393
AT1G19710	-0.620616	0.0173856
AT1G19715	-1.0458	3.16644e-06
AT1G19720	-1.72979	3.37608e-12
AT1G19730	0.486175	0.0474935
AT1G19740	0.418231	0.0915533
AT1G19750	0.0546308	0.934221
AT1G19770	0.237509	0.38175
AT1G19780	0.111523	0.799898
AT1G19800	0.277429	0.256013
AT1G19830	0.507212	0.314813
AT1G19835	-1.73949	4.49837e-07
AT1G19840	0.491609	0.196592
AT1G19850	-0.904107	0.000286524
AT1G19860	-0.0523415	0.874261
AT1G19870	-1.08535	0.000705594
AT1G19880	-0.233313	0.347271
AT1G19910	0.759906	0.00343159
AT1G19920	0.143169	0.569691
AT1G19940	-0.357066	0.300003
AT1G19950	-0.232577	0.562356
AT1G19960	0.609284	0.117364
AT1G19970	0.35266	0.255686
AT1G19980	-0.5579	0.12245
AT1G19990	-0.824116	0.0372967
AT1G20010	-0.0983379	0.746976
AT1G20020	-0.392855	0.0962967
AT1G20030	0.806983	0.0318584
AT1G20050	0.613398	0.00908016
AT1G20060	-1.43825	0.0108507
AT1G20065	0.417023	0.35151
AT1G20070	0.542326	0.0149755
AT1G20090	0.148391	0.605561
AT1G20100	-0.0375752	0.912791
AT1G20110	-0.049179	0.875854
AT1G20120	-0.0754773	0.893729
AT1G20140	0.380499	0.229836
AT1G20160	-0.535866	0.264347
AT1G20190	0.44493	0.235896
AT1G20200	0.337804	0.138539
AT1G20220	-0.428833	0.101019
AT1G20225	0.587761	0.00963188
AT1G20230	-0.431307	0.362745
AT1G20260	-0.000468406	0.998833
AT1G20270	0.300421	0.294417
AT1G20300	-0.0104261	0.980573
AT1G20330	0.21661	0.39565
AT1G20340	0.363955	0.116144
AT1G20350	1.94977	5.50097e-07
AT1G20370	-0.885854	0.00335261
AT1G20380	-0.708962	0.0493048
AT1G20410	-0.0597549	0.868179
AT1G20430	0.593637	0.0309969
AT1G20440	-0.301513	0.478739
AT1G20450	0.0840619	0.901975
AT1G20460	0.472957	0.120744
AT1G20470	0.256504	0.46514
AT1G20480	-0.540972	0.232252
AT1G20490	0.323942	0.447061
AT1G20510	0.523362	0.251646
AT1G20540	0.149719	0.653584
AT1G20550	-0.105033	0.824083
AT1G20560	0.0572809	0.86648
AT1G20570	-0.397948	0.512342
AT1G20575	0.0641997	0.852503
AT1G20580	0.329077	0.166751
AT1G20610	-0.296455	0.467601
AT1G20620	0.312558	0.169244
AT1G20630	-0.494802	0.0618128
AT1G20640	-0.89001	0.000338065
AT1G20650	-0.0548016	0.870833
AT1G20670	-0.572071	0.122496
AT1G20690	0.146111	0.758051
AT1G20693	0.497013	0.021389
AT1G20696	0.575129	0.00904151
AT1G20720	-1.62044	2.95355e-06
AT1G20760	-0.177887	0.504272
AT1G20770	0.284063	0.297224
AT1G20780	-0.396298	0.142763
AT1G20810	0.135679	0.595696
AT1G20816	0.613332	0.0186862
AT1G20823	0.503211	0.0984901
AT1G20830	-0.323197	0.256214
AT1G20840	0.196238	0.496237
AT1G20850	-0.507544	0.0787007
AT1G20870	-0.569274	0.173099
AT1G20880	0.382445	0.213666
AT1G20890	0.475869	0.175785
AT1G20910	-0.0373422	0.919901
AT1G20920	-1.18752	3.95361e-06
AT1G20930	-0.095263	0.79788
AT1G20950	-0.0356682	0.912315
AT1G20960	-1.18911	9.02346e-09
AT1G20970	-1.79474	1.14907e-05
AT1G20980	-0.552585	0.0123317
AT1G21000	0.749165	0.00314693
AT1G21010	0.692317	0.0158198
AT1G21050	0.466296	0.065336
AT1G21060	-0.343984	0.21511
AT1G21065	0.294305	0.217227
AT1G21070	0.210619	0.463933
AT1G21080	-0.221941	0.441525
AT1G21090	0.246108	0.530915
AT1G21100	0.471215	0.45232
AT1G21120	0.724087	0.185434
AT1G21130	0.0619384	0.842057
AT1G21140	0.0382288	0.935759
[truncated: 16,550 more rows]

## Sheet: CIF2 Col0 roots Fujita et al
	Col-0.CIF2_vs_Col-0.mock_logFC	Col-0.CIF2_vs_Col-0.mock_FDR_Pvalue
[truncated: 19,201 more rows]

[truncated: 2 more sheets: sgn3-3 roots Fujita et al, sgn3-3 roots Reyt et al]
