# Supplementary material for: The Arabidopsis SGN3/GSO1 receptor kinase integrates soil nitrogen status into shoot development
Source: EMBO J. 2024 May 2;43(12):9. doi: 10.1038/s44318-024-00107-3 (PMC11183077; doi:10.1038/s44318-024-00107-3)
Supplement: Supplementary file 5 — Source data Fig. 1 [file 44318_2024_107_MOESM5_ESM.zip]

Archive with 17 entries (9 files):
- Figure 1/
- Figure 1/Figure 1A/
- Figure 1/Figure 1A/MYB36 CASP1 CPM.xlsx
- Figure 1/Figure 1B/
- Figure 1/Figure 1B/1B Heatmap.xlsx
- Figure 1/Figure 1C/
- Figure 1/Figure 1C/Fig1C.xlsx
- Figure 1/Figure 1D/
- Figure 1/Figure 1D/Fig1D_MYB.tif
- Figure 1/Figure 1D/FIg1D_WT.tif
- Figure 1/Figure 1E/
- Figure 1/Figure 1E/Fig1E.csv
- Figure 1/Figure 1F/
- Figure 1/Figure 1F/Fig1F.csv
- Figure 1/Figure 1G/
- Figure 1/Figure 1G/Fig1G_BL6_SGN3.tif
- Figure 1/Figure 1G/Fig1G_SGN3.tif
