# Supplementary material for: The Arabidopsis SGN3/GSO1 receptor kinase integrates soil nitrogen status into shoot development
Source: EMBO J. 2024 May 2;43(12):9. doi: 10.1038/s44318-024-00107-3 (PMC11183077; doi:10.1038/s44318-024-00107-3)
Supplement: Supplementary file 5 — Source data Fig. 1 [file 44318_2024_107_MOESM5_ESM.zip › Figure 1/Figure 1A/MYB36 CASP1 CPM.xlsx]

## Sheet: Sheet1
		CASP1-GFP_1	CASP1-GFP_2	CASP1-GFP_3	CASP1-GFP_4	MYB36Loop#1_1	MYB36Loop#1_2	MYB36Loop#1_3	MYB36Loop#1_4	MYB36Loop#5_1	MYB36Loop#5_2	MYB36Loop#5_3	MYB36Loop#5_4	Col-0_1	Col-0_2	Col-0_3	myb36-2_1	myb36-2_2	myb36-2_3	myb36-2_4
AT5G57620	MYB36	26.5626	26.5491	28.3998	27.3767	402.954	407.401	431.514	406.763	291.043	344.057	326.491	281.691	43.2279	35.3726	35.7569	15.811	13.918	13.7823	16.7884
AT2G36100	CASP1	291.96	279.753	237.326	296.178	953.832	1031.11	1047.2	983.642	1055.99	1216.24	1455.1	1201.75	266.953	241.389	225.168	1.50495	1.13028	1.30844	4.41529
