# Supplementary material for: The Arabidopsis SGN3/GSO1 receptor kinase integrates soil nitrogen status into shoot development
Source: EMBO J. 2024 May 2;43(12):9. doi: 10.1038/s44318-024-00107-3 (PMC11183077; doi:10.1038/s44318-024-00107-3)
Supplement: Supplementary file 5 — Source data Fig. 1 [file 44318_2024_107_MOESM5_ESM.zip › Figure 1/Figure 1B/1B Heatmap.xlsx]

## Sheet: Tabelle1
AGI	name	MYB36Loop vs WT logFC	MYB36Loop vs WT FDR	myb36-2 vs Col-0 logFC	myb36-2 vs Col-0 FDR
AT2G36100	CASP1	1.87142	1.41163e-18	-7.10335	8.00368e-143
AT3G11550	CASP2	3.57644	3.91728e-142	-7.17299	4.95397e-283
AT2G27370	CASP3	3.15347	4.79002e-138	-5.65752	2.88052e-254
AT5G06200	CASP4	-1.06422	8.69211e-20	-4.49926	2.40395e-205
AT5G15290	CASP5	2.51211	4.52655e-19	-3.20617	1.13364e-21
AT1G44970	PER9	4.01381	1.03322e-182	-8.23264	3.10776e-252
AT5G42180	PER64	2.13936	6.70502e-52	-5.25886	1.19003e-198
AT5G66390	PER72	2.5266	4.69271e-111	-0.818218	2.46051e-10
AT2G28670	ESB1	3.12388	7.94856e-105	-3.9364	4.46774e-132
AT1G61590	SGN1	0.910437	9.18103e-13	-1.38863	2.28311e-23
AT4G20140	SGN3	0.665739	2.23614e-10	-0.383143	0.0054908
AT2G18150	PER15	-0.0259517	0.965111	2.893	1.16253e-08
AT4G36430	PER49	-0.402295	0.329344	3.98297	3.83518e-20
AT3G23250	MYB15	-0.87495	0.0664495	2.39907	3.36126e-05
