# Supplementary material for: The Arabidopsis SGN3/GSO1 receptor kinase integrates soil nitrogen status into shoot development
Source: EMBO J. 2024 May 2;43(12):9. doi: 10.1038/s44318-024-00107-3 (PMC11183077; doi:10.1038/s44318-024-00107-3)
Supplement: Supplementary file 5 — Source data Fig. 1 [file 44318_2024_107_MOESM5_ESM.zip › Figure 1/Figure 1C/Fig1C.xlsx]

## Sheet: Sheet2
geno	site	length
WT	1250	693.123
WT	1250	365.781
WT	1250	860.678
WT	1250	734.869
WT	1250	561.975
WT	1250	581.615
BL#5	1250	565.578
BL#5	1250	639.393
BL#5	1250	496.244
BL#5	1250	546.728
BL#5	1250	442.085
BL#5	1250	600.702
BL#5	1250	616.464
WT	1500	860.678
WT	1500	734.869
WT	1500	561.975
WT	1500	1284.39
WT	1500	581.615
WT	1500	850.968
WT	1500	1594.22
WT	1500	1215.6
WT	1500	535.087
WT	1500	598.825
WT	1500	389.845
WT	1500	540.129
WT	1500	536.988
WT	1500	579.722
WT	1500	429.143
WT	1500	499.959
WT	1500	451.923
WT	1500	429.244
WT	1500	601.939
WT	1500	656.16
WT	1500	565.05
WT	1500	607.854
WT	1500	605.896
WT	1500	624.468
WT	1500	449.2
WT	1500	557.726
BL#5	1500	1075.93
BL#5	1500	1222.96
BL#5	1500	2078.39
BL#5	1500	1298.92
BL#5	1500	1072.25
BL#5	1500	1363.13
BL#5	1500	1454.21
BL#5	1500	1349.32
BL#5	1500	1101.71
BL#5	1500	963.619
BL#5	1500	1419.47
BL#5	1500	1405.56
BL#5	1500	1224.31
BL#5	1500	1103.98
BL#5	1500	1593.13
WT	5000	635
WT	5000	976
WT	5000	929
WT	5000	1187
WT	5000	1104
WT	5000	1152
WT	5000	736
WT	5000	759
WT	5000	1010
WT	5000	735
WT	5000	959
WT	5000	827
WT	5000	791
WT	5000	1121
WT	5000	841
WT	5000	697
WT	5000	1050
WT	5000	1015
WT	5000	812
WT	5000	852
WT	5000	992
WT	5000	756
BL#5	5000	1346
BL#5	5000	2142
BL#5	5000	2589
BL#5	5000	1862
BL#5	5000	930
BL#5	5000	1367
BL#5	5000	2005
BL#5	5000	1414
BL#5	5000	1108
BL#5	5000	1977
BL#5	5000	1744
BL#5	5000	784
BL#5	5000	1664
BL#5	5000	1774
BL#5	5000	1459
BL#5	5000	1039
BL#5	5000	1987
BL#5	5000	1402
BL#5	5000	1348
BL#5	5000	2053
BL#5	5000	1941
BL#5	5000	1408
BL#5	5000	1409
BL#5	5000	2083
BL#5	5000	1343
BL#5	5000	1343
BL#5	5000	1161
BL#5	5000	1665
BL#5	5000	2168
BL#5	5000	1628
BL#5	5000	1209
BL#5	5000	2034
