# Supplementary material for: The Arabidopsis SGN3/GSO1 receptor kinase integrates soil nitrogen status into shoot development
Source: EMBO J. 2024 May 2;43(12):9. doi: 10.1038/s44318-024-00107-3 (PMC11183077; doi:10.1038/s44318-024-00107-3)
Supplement: Supplementary file 5 — Source data Fig. 1 [file 44318_2024_107_MOESM5_ESM.zip › Figure 1/Figure 1E/Fig1E.csv]

val	geno
0.182899246	col
0.237635897	col
0.312476029	col
0.237552128	col
0.30746354	col
0.323118577	col
0.218198888	col
0.227501788	col
0.24794751	col
0.198366831	col
0.18135043	col
0.238280894	col
0.301678741	col
0.342142915	col
0.252047274	col
0.70564295	myb
0.569728848	myb
0.576778014	myb
0.465638376	myb
0.521754046	myb
0.439809116	myb
0.446818603	myb
0.533593912	myb
0.608700247	myb
0.533047782	myb
0.656967599	myb
0.473821551	myb
0.532978604	myb
0.182880701	casp
0.150516209	casp
0.313965185	casp
0.312353244	casp
0.380935093	casp
0.304831233	casp
0.318120256	casp
0.283020214	casp
0.27484341	casp
0.205132474	casp
0.287451849	casp
0.201756107	casp
0.270325955	casp
0.225445471	bl1
0.162087713	bl1
0.214096698	bl1
0.167103752	bl1
0.184290809	bl1
0.193179799	bl1
0.190349796	bl1
0.189269711	bl1
0.185674866	bl1
0.194505294	bl1
0.164958443	bl1
0.174991318	bl1
0.176588859	bl1
0.1938152	bl1
0.152955552	bl5
0.151606548	bl5
0.169890442	bl5
0.107467514	bl5
0.141063059	bl5
0.153196316	bl5
0.081433915	bl5
0.124483565	bl5
0.104790877	bl5
0.175389124	bl5
0.111493646	bl5
0.143979109	bl5
0.118893776	bl5
0.091423534	bl5
