# Supplementary material for: The Arabidopsis SGN3/GSO1 receptor kinase integrates soil nitrogen status into shoot development
Source: EMBO J. 2024 May 2;43(12):9. doi: 10.1038/s44318-024-00107-3 (PMC11183077; doi:10.1038/s44318-024-00107-3)
Supplement: Supplementary file 5 — Source data Fig. 1 [file 44318_2024_107_MOESM5_ESM.zip › Figure 1/Figure 1F/Fig1F.csv]

geno	val
CASP	0.168435862
CASP	0.204045516
CASP	0.15900934
CASP	0.181055303
CASP	0.196015771
CASP	0.192950803
CASP	0.176659788
CASP	0.228776857
CASP	0.306355371
CASP	0.396301041
CASP	0.242899177
CASP	0.31828132
CASP	0.264525725
sgn3-3	0.666629491
sgn3-3	0.864670918
sgn3-3	0.690904808
sgn3-3	0.88679325
sgn3-3	0.737696097
sgn3-3	0.755404014
sgn3-3	0.791108209
sgn3-3	0.444164916
sgn3-3	0.750470281
sgn3-3	0.887371289
sgn3-3	0.798760994
sgn3-3	0.842526333
sgn3-3	0.761379562
sgn3-3	0.710474845
sgn3-3	0.841610513
sgn3-3	0.872666332
sgn3-3	0.720329928
#5	0.093001409
#5	0.177364115
#5	0.13496583
#5	0.197594724
#5	0.200567357
#5	0.184528748
#5	0.278844054
#5	0.219975079
#5	0.156252091
#5	0.15431304
#5	0.230811452
#5	0.181111725
#5	0.172120541
#5	0.167916353
#6	0.180230523
#6	0.154233193
#6	0.104854291
#6	0.23679702
#6	0.232065186
#6	0.148805752
#6	0.172735505
#6	0.169557201
#6	0.199937265
#6	0.180396929
#6	0.178679198
#6	0.152212913
#6	0.163420227
