# Supplementary material for: The Arabidopsis SGN3/GSO1 receptor kinase integrates soil nitrogen status into shoot development
Source: EMBO J. 2024 May 2;43(12):9. doi: 10.1038/s44318-024-00107-3 (PMC11183077; doi:10.1038/s44318-024-00107-3)
Supplement: Supplementary file 6 — Source data Fig. 2 [file 44318_2024_107_MOESM6_ESM.zip]

Archive with 27 entries (23 files):
- Figure 2/
- Figure 2/Figure 2A/
- Figure 2/Figure 2A/11h 52min_2.tif
- Figure 2/Figure 2A/11h 52min__1.tif
- Figure 2/Figure 2A/1h 2min_1.tif
- Figure 2/Figure 2A/1h 2min_2.tif
- Figure 2/Figure 2A/2h 8min_1.tif
- Figure 2/Figure 2A/2h 8min_2.tif
- Figure 2/Figure 2A/7h 13min_1.tif
- Figure 2/Figure 2A/7h 13min_2.tif
- Figure 2/Figure 2B/
- Figure 2/Figure 2B/Basic_fuchsin.tif
- Figure 2/Figure 2B/CASP1_GFP.tif
- Figure 2/Figure 2B/insert_MYB_BF.tif
- Figure 2/Figure 2B/insert_MYB_CASP.tif
- Figure 2/Figure 2B/insert_MYB_overlay.tif
- Figure 2/Figure 2B/insert_WT_BF.tif
- Figure 2/Figure 2B/Insert_WT_CASP.tif
- Figure 2/Figure 2B/Insert_WT_overlay.tif
- Figure 2/Figure 2B/MYB_whole.tif
- Figure 2/Figure 2B/overlay.tif
- Figure 2/Figure 2B/WT_whole.tif
- Figure 2/Figure 2C/
- Figure 2/Figure 2C/C1-MAX_C36 ESB1_meta-1-2.tif
- Figure 2/Figure 2C/C1-MAX_C36 PER64_meta-1.tif
- Figure 2/Figure 2C/C2-MAX_C36 PER64_meta-1.tif
- Figure 2/Figure 2C/Fig2C.xlsx
