# Supplementary material for: The Arabidopsis SGN3/GSO1 receptor kinase integrates soil nitrogen status into shoot development
Source: EMBO J. 2024 May 2;43(12):9. doi: 10.1038/s44318-024-00107-3 (PMC11183077; doi:10.1038/s44318-024-00107-3)
Supplement: Supplementary file 6 — Source data Fig. 2 [file 44318_2024_107_MOESM6_ESM.zip › Figure 2/Figure 2C/Fig2C.xlsx]

## Sheet: Sheet1
Distance_(microns)	CASP	ESB		CASP	ESB										Distance_(microns)	Gray_Value	Gray_Value		PER64	CASP
0	1321	1381		0.0446703	0.0573301										0	0	2		0	0.0439501
0.04257	1267.27	1275.91		0.0428532	0.0529675										0.04251	0	2		0	0.0439501
0.08514	1324.9	1622.74		0.0448023	0.0673655										0.08503	0	2		0	0.0439501
0.12771	1419.07	1953.35		0.0479864	0.0810905										0.12754	0	2		0	0.0439501
0.17027	1352.81	2315.91		0.045746	0.0961416										0.17006	0.251	1.689		0.00250117	0.0371158
0.21284	1630.04	2558.53		0.0551205	0.106214										0.21257	0.692	1.5473		0.00689566	0.034002
0.25541	2281.87	2606.85		0.0771627	0.108219										0.25509	2.909	1.2308		0.0289877	0.0270469
0.29798	2496.47	2566.57		0.0844193	0.106547										0.2976	8.734	1.7692		0.0870328	0.0388782
0.34055	2069.48	2578.73		0.0699804	0.107052										0.34012	17.469	1.265		0.174076	0.0277984
0.38312	1591.18	2668.01		0.0538065	0.110758										0.38263	26.396	1.5769		0.263031	0.0346524
0.42569	1244.76	2882.67		0.0420923	0.11967										0.42515	30.5	2		0.303927	0.0439501
0.46826	1108.49	3155.67		0.0374842	0.131003										0.46766	33.148	2		0.330314	0.0439501
0.51082	1074.17	3299.31		0.0363235	0.136966										0.51018	37.572	2.0473		0.374398	0.0449895
0.55339	1036.1	3063.42		0.0350362	0.127173										0.55269	45	2.9444		0.448417	0.0647033
0.59596	1008.37	3101.2		0.0340986	0.128742										0.59521	49.918	3		0.497424	0.0659251
0.63853	1060.99	3190.04		0.0358779	0.132429										0.63772	56.963	2.3718		0.567626	0.0521204
0.6811	1098.22	2887.18		0.0371369	0.119857										0.68024	67.139	2.4701		0.669028	0.0542805
0.72367	1134.9	2308.48		0.0383772	0.0958331										0.72275	80.317	2.8941		0.800345	0.0635979
0.76624	1166.2	1739.7		0.0394355	0.0722212										0.76527	88.308	3.1538		0.879974	0.0693048
0.8088	1140.75	1573.42		0.038575	0.065318										0.80778	86.093	3.9957		0.857902	0.0878056
0.85137	1155.98	1692.39		0.0390899	0.0702572										0.8503	72.003	4		0.717497	0.0879001
0.89394	1366.67	1847.14		0.0462148	0.0766812										0.89281	61.119	3.9014		0.60904	0.0857334
0.93651	1902.93	2239.74		0.0643484	0.0929795										0.93533	57.394	4		0.571921	0.0879001
0.97908	2369.43	3061.22		0.0801233	0.127082										0.97784	58.075	4.5243		0.578707	0.0994216
1.02165	2201.73	4115.42		0.0744524	0.170845										1.02036	57.807	5.6568		0.576037	0.124308
1.06422	1710.93	5122.65		0.057856	0.212659										1.06287	56.482	5.9448		0.562833	0.130637
1.10679	1447.1	6094.32		0.0489343	0.252996										1.10539	50.556	7.8889		0.503782	0.173359
1.14935	1366.78	6829.38		0.0462183	0.283511										1.1479	46.249	11.2781		0.460863	0.247837
1.19192	1528.83	7204.02		0.051698	0.299064										1.19042	46.112	16.8291		0.459498	0.36982
1.23449	1922.74	7465.61		0.0650184	0.309923										1.23293	47.829	25.1456		0.476608	0.552575
1.27706	2339.2	9599.23		0.0791012	0.398497										1.27545	48.361	35.9073		0.481909	0.789064
1.31963	2663.39	13346.8		0.0900638	0.554071										1.31796	47.482	43.6506		0.47315	0.959223
1.3622	2582.64	16238.7		0.0873333	0.674125										1.36048	50.161	45.5062		0.499846	1
1.40477	2079.4	17175.5		0.0703159	0.713015										1.40299	60.91	41.6943		0.606957	0.916233
1.44734	1965.06	16364.4		0.0664493	0.679342										1.44551	74.5	38.3287		0.742379	0.842274
1.4899	2106.48	15354.9		0.0712317	0.637433										1.48802	88.01	37.548		0.877004	0.825118
1.53247	2041.04	15378.4		0.0690187	0.638411										1.53054	95.876	39.6923		0.955387	0.872239
1.57504	1740.06	16563		0.0588409	0.687587										1.57305	98.493	43.1568		0.981465	0.948372
1.61761	2383.33	17727.8		0.0805936	0.735944										1.61557	97.013	44.0638		0.966717	0.968303
1.66018	2960.11	18504.6		0.100098	0.768191										1.65808	97	42.1667		0.966588	0.926614
1.70275	2717.64	18427.5		0.0918984	0.764988										1.7006	96.636	39.3458		0.962961	0.864625
1.74532	1971.27	17371.7		0.0666596	0.721159										1.74311	96.994	37.7636		0.966528	0.829856
1.78788	2079.65	15580		0.0703243	0.646781										1.78563	97.661	37.4773		0.973175	0.823565
1.83045	1767.54	13644.6		0.0597701	0.566432										1.82814	95.027	38.047		0.946927	0.836084
1.87302	2053.74	12422.3		0.0694481	0.515691										1.87066	85.942	38.2518		0.856397	0.840584
1.91559	2398.5	12342.7		0.0811063	0.51239										1.91317	79.905	37.0888		0.796239	0.815027
1.95816	3440.31	13117.6		0.116336	0.544558										1.95569	79.101	34.9882		0.788228	0.768867
2.00073	4700.03	14117.3		0.158934	0.586057										1.9982	75.751	34.7012		0.754845	0.76256
2.0433	5430.13	14828.5		0.183622	0.615583										2.04072	70.377	36.2308		0.701294	0.796173
2.08587	7495.43	15115.9		0.253462	0.627513										2.08323	69.193	38.2166		0.689496	0.839811
2.12843	11206.6	15041.9		0.378957	0.62444										2.12575	72.35	40.0072		0.720955	0.879159
2.171	15973.5	14798.6		0.54015	0.614343										2.16826	74.761	39.0769		0.74498	0.858716
2.21357	21176.2	14761		0.716083	0.612779										2.21078	75.889	37.2222		0.756221	0.817959
2.25614	25752.3	15748.8		0.870826	0.653788										2.25329	80.646	35.9231		0.803623	0.789411
2.29871	28157.1	17659.1		0.952147	0.73309										2.29581	87.888	35.426		0.875788	0.778487
2.34128	27179.6	19548.4		0.919092	0.81152										2.33832	96.018	35.9915		0.956802	0.790914
2.38385	22758.4	20376.8		0.769586	0.845912										2.38084	100.353	37.4444		1	0.822842
2.42641	16881.2	19762.9		0.570848	0.820425										2.42335	97.092	39.6667		0.967505	0.871677
2.46898	11826.3	18278.2		0.399912	0.758791										2.46587	87.325	41.2117		0.870178	0.905628
2.51155	8441.71	16970.8		0.285461	0.704514										2.50838	78.875	42.8481		0.785976	0.941588
2.55412	5502.99	15932.5		0.186086	0.661413										2.5509	75.258	42.787		0.749933	0.940246
2.59669	3219.38	14615.6		0.108865	0.606744										2.59341	70.728	40.2811		0.704792	0.885178
2.63926	2245.06	13424.2		0.0759178	0.557287										2.63593	66.204	37.6095		0.659711	0.82647
2.68183	2590.72	13460.6		0.0876064	0.558794										2.67844	65.32	35.926		0.650902	0.789475
2.7244	3210.56	14993.2		0.108567	0.62242										2.72096	69.642	35.5937		0.69397	0.782173
2.76696	3142.74	16713		0.106273	0.693816										2.76347	75.833	34.2778		0.755663	0.753256
2.80953	2808.07	17786.8		0.0949561	0.73839										2.80599	82.436	28.5385		0.82146	0.627134
2.8521	2317.05	18036.9		0.0783521	0.748773										2.8485	86.85	21.2321		0.865445	0.466576
2.89467	1832.1	17735.6		0.0619534	0.736266										2.89102	85.536	13.0802		0.852351	0.287438
2.93724	2058.26	17205.6		0.0696012	0.714265										2.93353	80.511	9.6026		0.802278	0.211017
2.97981	2172.6	16601.3		0.0734675	0.689179										2.97605	71.3	7.6838		0.710492	0.168852
3.02238	1860.39	16004		0.0629099	0.664383										3.01856	61.584	5.1177		0.613674	0.112462
3.06494	1856.85	15555.9		0.0627901	0.645778										3.06107	56	3.6154		0.55803	0.0794485
3.10751	1744.72	14996.8		0.0589987	0.622569										3.10359	56.154	3		0.559565	0.0659251
3.15008	1767.77	14599.8		0.059778	0.606088										3.14611	61.258	3		0.610425	0.0659251
3.19265	1931.48	14218.2		0.0653139	0.590246										3.18862	66.447	3		0.662133	0.0659251
3.23522	1788.33	13107.3		0.0604733	0.544131										3.23113	67.164	3		0.669277	0.0659251
3.27779	2086.89	10631.5		0.0705692	0.441349										3.27365	63.666	3		0.63442	0.0659251
3.32036	1854.82	7334.16		0.0627217	0.304466										3.31616	58.333	3.6667		0.581278	0.0805758
3.36293	1529.63	4965.72		0.0517251	0.206144										3.35868	57.078	3.4615		0.568772	0.0760666
3.40549	1277.01	4314.02		0.0431828	0.17909										3.40119	61.029	2.6765		0.608143	0.0588162
3.44806	1456.67	4646.43		0.0492579	0.192889										3.44371	63.802	2.6154		0.635776	0.0574735
3.49063	1706.1	5134.29		0.0576924	0.213142										3.48622	58.607	2.9658		0.584008	0.0651735
3.5332	1902.53	5172.25		0.0643348	0.214718										3.52874	49.426	2.1239		0.492521	0.0466728
3.57577	1591.61	4772.02		0.053821	0.198103										3.57125	45.26	2.5523		0.451008	0.0560869
3.61834	1404.07	4273.36		0.0474793	0.177402										3.61377	49.694	2.2308		0.495192	0.0490219
3.66091	1509.88	3882.28		0.0510574	0.161167										3.65628	57.936	2.4017		0.577322	0.0527774
3.70347	1709.77	3778.39		0.0578168	0.156854										3.6988	62.752	3		0.625313	0.0659251
3.74604	1820.83	3781.97		0.0615721	0.157003										3.74131	59.314	3.0526		0.591054	0.067081
3.78861	2027.09	3828.7		0.0685472	0.158943										3.78383	46.613	3.0713		0.46449	0.0674919
3.83118	2217.67	3869.77		0.0749917	0.160647										3.82634	34.444	2.2308		0.343228	0.0490219
3.87375	2462.82	3888.94		0.0832816	0.161443										3.86886	25.778	1.3889		0.256873	0.0305211
3.91632	2501.94	3756.86		0.0846044	0.15596										3.91137	25.7	1.2439		0.256096	0.0273347
3.95889	2267.84	3389.89		0.0766879	0.140726										3.95389	26.631	2		0.265373	0.0439501
4.00146	2126.53	3147.58		0.0719098	0.130667										3.9964	26.538	2		0.264447	0.0439501
4.04402	2064.12	3032.38		0.0697994	0.125884										4.03892	24.378	2		0.242922	0.0439501
4.08659	1938.2	2658.3		0.0655413	0.110355										4.08143	21.158	1.432		0.210836	0.0314682
4.12916	1721.84	2212.01		0.058225	0.0918283										4.12395	16.58	1		0.165217	0.021975
4.17173	1512.27	1932.23		0.0511382	0.0802134										4.16646	9.774	1		0.0973962	0.021975
4.2143	1543.82	2028.26		0.0522051	0.0842										4.20898	2.917	1		0.0290674	0.021975
4.25687	1857.4	2577.09		0.0628089	0.106984										4.25149	2.323	1.1591		0.0231483	0.0254713
4.29944	2069.48	2985.32		0.0699804	0.123931										4.29401	7.771	2		0.0774366	0.0439501
4.34201	2097.69	2985.7		0.0709345	0.123947										4.33652	13.272	2		0.132253	0.0439501
4.38457	2051.25	2806.84		0.069364	0.116521										4.37904	11.991	2		0.119488	0.0439501
4.42714	1860.37	2738.64		0.0629092	0.113691										4.42155	8.778	1.4444		0.0874712	0.0317407
4.46971	1572.45	2754.69		0.0531732	0.114357										4.46407	7.607	1		0.0758024	0.021975
4.51228	1470.81	3063		0.049736	0.127156										4.50658	5.389	1		0.0537004	0.021975
4.55485	1477.47	3823.65		0.0499614	0.158733										4.5491	0.919	1		0.00915767	0.021975
4.59742	1430.54	5464.86		0.0483742	0.226865										4.59161	0.065	1.0118		0.000647714	0.0222343
4.63999	1295.06	8541.57		0.0437932	0.35459										4.63413	0	1		0	0.021975
4.68255	1328.83	11276.3		0.0449351	0.46812										4.67664	1.961	1		0.019541	0.021975
4.72512	1402.39	13647.8		0.0474224	0.566565										4.71916	6.013	1		0.0599185	0.021975
4.76769	1522.74	15811.8		0.0514922	0.656401										4.76167	8.888	1		0.0885674	0.021975
4.81026	1580.17	16959.1		0.0534341	0.704031										4.80419	9.03	1.1121		0.0899824	0.0244384
4.85283	1370	16897		0.0463272	0.701453										4.8467	5.128	1.5996		0.0510996	0.0351513
4.8954	1917.07	16059.2		0.0648268	0.666672										4.88922	0.919	1.0141		0.00915767	0.0222849
4.93797	2492.74	15813.2		0.0842931	0.65646										4.93173	0	1		0	0.021975
4.98054	3650.32	16210.2		0.123438	0.672941										4.97425	0	1		0	0.021975
5.0231	6394.78	17084.1		0.216243	0.70922										5.01676	0	1		0	0.021975
5.06567	10252.2	17718.7		0.346684	0.735564										5.05928	0	1		0	0.021975
5.10824	13745.4	17425.5		0.464808	0.723391										5.10179	0	1.0158		0	0.0223222
5.15081	16204.8	16159.9		0.547974	0.670853										5.14431	0	1.8879		0	0.0414867
5.19338	17544.2	14582.8		0.593264	0.605381										5.18682	0	2		0	0.0439501
5.23595	18063.2	13359.4		0.610815	0.554595										5.22934	0	2		0	0.0439501
5.27852	18050.3	12704.9		0.610379	0.527424										5.27185	0.393	1.6976		0.00391618	0.0373048
5.32108	17911	12404.7		0.60567	0.514962										5.31437	3.586	1		0.0357339	0.021975
5.36365	18124.8	12572.6		0.612899	0.521931										5.35688	11.562	1		0.115213	0.021975
5.40622	18635.5	13170.6		0.630169	0.546757										5.3994	14.864	1.3846		0.148117	0.0304266
5.44879	19105.1	14150.9		0.646049	0.587454										5.44191	11.597	1.9231		0.115562	0.0422602
5.49136	19081.3	15219.2		0.645242	0.631803										5.48443	8.047	2		0.0801869	0.0439501
5.53393	18774.3	15786.1		0.634862	0.655336										5.52694	5	2		0.0498241	0.0439501
5.5765	18172.5	15649.3		0.614512	0.649656										5.56946	2.582	2		0.0257292	0.0439501
5.61907	17595.9	15263.7		0.595014	0.63365										5.61197	0.805	1.9231		0.00802168	0.0422602
5.66163	17306	15015.4		0.585212	0.623342										5.65449	0.012	1.3846		0.000119578	0.0304266
5.7042	17631.9	15044.9		0.596231	0.624564										5.697	0	1.687		0	0.0370719
5.74677	19053.1	15424		0.644289	0.640303										5.73952	0	1.3077		0	0.0287367
5.78934	21704.1	15795.4		0.733935	0.65572										5.78203	0	1.6121		0	0.0354259
5.83191	24060.2	16067.7		0.813607	0.667025										5.82455	0	2		0	0.0439501
5.87448	24524.1	16688.4		0.829295	0.692793										5.86706	0.598	1.7475		0.00595896	0.0384014
5.91705	22975	18008.7		0.776912	0.747601										5.90958	3.563	2		0.0355047	0.0439501
5.95962	20133.9	19587		0.680839	0.813126										5.95209	6.786	1.6154		0.0676213	0.0354985
6.00218	17463.1	20445.6		0.590525	0.848768										5.99461	9.615	1.0227		0.0958118	0.0224739
6.04475	16278.9	20047.6		0.550479	0.832247										6.03712	11.299	1		0.112593	0.021975
6.08732	16717.5	18584.5		0.565311	0.771508										6.07964	12.222	1		0.12179	0.021975
6.12989	17809.1	16918.8		0.602223	0.702359										6.12215	10.905	1		0.108666	0.021975
6.17246	19516.9	15598.4		0.659973	0.647543										6.16467	6.497	1		0.0647415	0.021975
6.21503	21435.6	14987		0.724854	0.62216										6.20718	1.161	1		0.0115692	0.021975
6.2576	22945.6	15101.6		0.775916	0.626918										6.24969	0.319	1.7939		0.00317878	0.039421
6.30016	24246.4	15467.8		0.819902	0.642123										6.29221	0.414	2		0.00412544	0.0439501
6.34273	25651.3	15587		0.867412	0.647069										6.33472	1.102	1.5598		0.0109812	0.0342766
6.3853	26702.1	15740.8		0.902944	0.653456										6.37724	2.116	1		0.0210856	0.021975
6.42787	27460.7	16825.6		0.928598	0.69849										6.41975	3.346	1.0381		0.0333423	0.0228123
6.47044	27338.7	19172		0.92447	0.795896										6.46227	4.663	1.8172		0.046466	0.039933
6.51301	27683.3	21712		0.936123	0.901339										6.50478	7.385	2		0.0735902	0.0439501
6.55558	27985.1	22937.3		0.946329	0.952208										6.5473	11.444	2		0.114037	0.0439501
6.59815	26973.4	22365.3		0.912117	0.92846										6.58981	15.829	2		0.157733	0.0439501
6.64071	25068.3	20622.2		0.847697	0.8561										6.63233	18.333	2		0.182685	0.0439501
6.68328	24003.5	19155.8		0.81169	0.795225										6.67484	18.183	1.5559		0.18119	0.0341909
6.72585	23723.8	18569		0.802231	0.770862										6.71736	15.409	1.9244		0.153548	0.0422887
6.76842	23443.1	18386.8		0.79274	0.7633										6.75987	15.587	1.9132		0.155322	0.0420426
6.81099	23001.7	18215.8		0.777814	0.756202										6.80239	19.109	2		0.190418	0.0439501
6.85356	22585.9	18136.2		0.763753	0.752896										6.8449	23.189	1.4573		0.231074	0.0320242
6.89613	21836.3	18280		0.738405	0.758867										6.88742	26.361	1.5266		0.262683	0.0335471
6.93869	20438.1	18719.5		0.691125	0.77711										6.92993	29.144	2.2265		0.290415	0.0489274
6.98126	19053.9	19275.8		0.644316	0.800206										6.97245	33.844	2.6923		0.33725	0.0591634
7.02383	18801.4	19898.2		0.635778	0.826042										7.01496	44.341	2.1538		0.44185	0.0473298
7.0664	19875	20379.8		0.672083	0.846036										7.05748	59.91	2.2893		0.596993	0.0503074
7.10897	21836.2	20178.6		0.7384	0.837684										7.09999	76.001	2.4204		0.757337	0.0531884
7.15154	23614.2	18875.3		0.798526	0.783579										7.14251	88.736	2.4615		0.884239	0.0540915
7.19411	24781.3	16671.2		0.837992	0.692079										7.18502	95.556	2.7222		0.952199	0.0598204
7.23668	25114.2	14525.9		0.849248	0.603021										7.22754	94.446	2.474		0.941138	0.0543662
7.27924	24670	13553.4		0.834228	0.562647										7.27005	88.231	2.1154		0.879206	0.046486
7.32181	23457.7	13863.2		0.793235	0.575511										7.31257	81.078	3.4188		0.807928	0.0751282
7.36438	21130.6	14198.2		0.714542	0.589418										7.35508	73.778	5.6529		0.735185	0.124223
7.40695	18380.3	13995.4		0.621539	0.580997										7.3976	64.886	8.0217		0.646578	0.176277
7.44952	16655.3	13816.9		0.563206	0.573586										7.44011	57.728	9.5598		0.575249	0.210077
7.49209	17289.4	14362.7		0.584648	0.596246										7.48263	54.502	12.3997		0.543103	0.272484
7.53466	20059.8	15721		0.678333	0.652635										7.52514	53.702	22.0385		0.535131	0.484297
7.57722	22593.6	17120.5		0.764014	0.710729										7.56766	64.97	31.2308		0.647415	0.686298
7.61979	23594.4	17874.2		0.797855	0.74202										7.61017	83.049	38.6453		0.827569	0.849232
7.66236	23791.2	17947.8		0.804511	0.745076										7.65269	94.325	43.4615		0.939932	0.955068
7.70493	24507.9	17816.4		0.828747	0.73962										7.6952	95.892	43.6022		0.955547	0.95816
7.7475	26112	17968.8		0.882989	0.745946										7.73772	84.667	40.3333		0.843692	0.886325
7.79007	27954.8	18622.4		0.945307	0.773081										7.78023	68.625	37.3087		0.683836	0.81986
7.83264	29191.5	19391		0.987126	0.804989										7.82275	52.908	36.1637		0.527219	0.794698
7.87521	29572.2	19634		1	0.815077										7.86526	49.055	35.5799		0.488824	0.781869
7.91777	29469.2	18779.2		0.996514	0.779588										7.90778	55.402	33.142		0.552071	0.728296
7.96034	28427.7	17795.3		0.961296	0.738743										7.95029	71.513	30.2314		0.712614	0.664336
8.00291	26454.1	17281.6		0.894559	0.717418										7.99281	87.898	28.4188		0.875888	0.624504
8.04548	25073.3	16321.5		0.847868	0.677563										8.03532	98.802	29.4497		0.984545	0.647158
8.08805	25856.5	15437.7		0.87435	0.640871										8.07784	96.733	30.9967		0.963927	0.681153
8.13062	28475.7	15582.4		0.962919	0.646881										8.12035	82.337	31.1229		0.820474	0.683927
8.17319	29026.8	16652.1		0.981555	0.691284										8.16287	67.211	31.2564		0.669746	0.68686
8.21576	25510.8	18367.9		0.86266	0.762515										8.20538	55.943	32.4885		0.557462	0.713936
8.25832	19175.7	20235.2		0.648436	0.840034										8.2479	49.791	34.9744		0.496159	0.768563
8.30089	13301.4	22154.8		0.449792	0.919722										8.29041	47.667	36.8333		0.474993	0.809413
8.34346	9297.58	23748.9		0.314402	0.985899										8.33293	52.149	35.9823		0.519656	0.790712
8.38603	7241.89	24512.3		0.244888	1.01759										8.37544	60.43	33.2295		0.602174	0.730219
8.4286	6383.17	24034.4		0.21585	0.997751										8.41796	73.805	28.9172		0.735454	0.635456
8.47117	5613.11	22642.2		0.18981	0.939956										8.46047	84.098	23.3205		0.838022	0.512469
8.51374	4671.67	21399.6		0.157975	0.888371										8.50299	85.959	17.0256		0.856566	0.374138
8.5563	3500.66	21140.1		0.118377	0.8776										8.5455	79.116	10.6765		0.788377	0.234616
8.59887	2853.31	21682.6		0.096486	0.900119										8.58802	67.515	5.499		0.672775	0.120841
8.64144	2875.22	23330.2		0.0972271	0.968516										8.63053	64.918	1.9569		0.646896	0.0430029
8.68401	2917.65	24088.6		0.0986616	1										8.67305	63.347	1.783		0.631242	0.0391815
8.72658	2699.88	22777.4		0.0912976	0.945569										8.71556	58.853	2		0.58646	0.0439501
8.76915	2459.65	19989.6		0.0831743	0.829837										8.75808	51.776	2		0.515939	0.0439501
8.81172	2313.45	16747.2		0.0782306	0.695234										8.80059	48.722	2.1243		0.485506	0.0466816
8.85429	2151.71	13989.8		0.0727611	0.580763										8.84311	54	2.8889		0.538101	0.0634837
8.89685	2415.04	12426.7		0.0816658	0.515876										8.88562	58.371	2.0217		0.581657	0.0444269
8.93942	3006.31	11904.7		0.10166	0.494206										8.92814	57.205	1.1893		0.570038	0.0261349
8.98199	3324.02	11603.3		0.112403	0.481692										8.97065	50.221	1		0.500443	0.021975
9.02456	3357.4	10559.6		0.113532	0.438366										9.01317	41.304	1.0802		0.411587	0.0237374
9.06713	3185.97	8626.34		0.107735	0.358109										9.05568	31.868	1		0.317559	0.021975
9.1097	2939.8	6721.27		0.0994106	0.279023										9.0982	20.989	1.2308		0.209152	0.0270469
9.15227	2822.28	5620.65		0.0954368	0.233333										9.14071	12.978	1.7659		0.129323	0.0388057
9.19483	3274.68	5254.75		0.110735	0.218143										9.18323	9.03	1.1065		0.0899824	0.0243154
9.2374	3218.3	5107.02		0.108828	0.21201										9.22574	9.322	1		0.0928921	0.021975
9.27997	3056.41	4788.93		0.103354	0.198805										9.26826	12.54	1.1808		0.124959	0.0259481
9.32254	3155.32	4373.41		0.106699	0.181555										9.31077	16.677	1		0.166183	0.021975
9.36511	3673.97	4069.59		0.124237	0.168943										9.35328	20.577	1		0.205046	0.021975
9.40768	4326.84	4135.59		0.146314	0.171683										9.3958	20.722	1		0.206491	0.021975
9.45025	4931.28	3972.58		0.166754	0.164915										9.43831	16.402	1		0.163443	0.021975
9.49282	5137.28	3603.77		0.17372	0.149605										9.48083	13.916	1		0.13867	0.021975
9.53538	4849.49	3402.98		0.163988	0.141269										9.52334	13.158	1		0.131117	0.021975
9.57795	4250.42	3487.52		0.14373	0.144779										9.56586	10.885	1		0.108467	0.021975
9.62052	3897.93	3988.97		0.13181	0.165596										9.60837	8.632	1.1834		0.0860164	0.0260052
9.66309	3597.27	4088.54		0.121643	0.169729										9.65089	5.26	2		0.052415	0.0439501
9.70566	4256	3668		0.143919	0.152271										9.6934	1.217	2		0.0121272	0.0439501
															9.73592	1.243	1.2094		0.0123863	0.0265766
															9.77843	2.576	1		0.0256694	0.021975
															9.82095	4.519	1.4744		0.045031	0.0324
															9.86346	7.664	2		0.0763704	0.0439501
															9.90598	7.465	1.8419		0.0743874	0.0404758
															9.94849	3	1		0.0298945	0.021975
