# Supplementary material for: The Arabidopsis SGN3/GSO1 receptor kinase integrates soil nitrogen status into shoot development
Source: EMBO J. 2024 May 2;43(12):9. doi: 10.1038/s44318-024-00107-3 (PMC11183077; doi:10.1038/s44318-024-00107-3)
Supplement: Supplementary file 7 — Source data Fig. 3 [file 44318_2024_107_MOESM7_ESM.zip]

Archive with 13 entries (6 files):
- Figure 3/
- Figure 3/Figure 3A/
- Figure 3/Figure 3A/PRL_14d.csv
- Figure 3/Figure 3B/
- Figure 3/Figure 3B/LRP_14d.csv
- Figure 3/Figure 3C/
- Figure 3/Figure 3C/salt_man_root.csv
- Figure 3/Figure 3D/
- Figure 3/Figure 3D/3D Heatmap.xlsx
- Figure 3/Figure 3E/
- Figure 3/Figure 3E/Fig3E.csv
- Figure 3/Figure 3F/
- Figure 3/Figure 3F/Figure 3F.csv
