# Supplementary material for: The Arabidopsis SGN3/GSO1 receptor kinase integrates soil nitrogen status into shoot development
Source: EMBO J. 2024 May 2;43(12):9. doi: 10.1038/s44318-024-00107-3 (PMC11183077; doi:10.1038/s44318-024-00107-3)
Supplement: Supplementary file 7 — Source data Fig. 3 [file 44318_2024_107_MOESM7_ESM.zip › Figure 3/Figure 3A/PRL_14d.csv]

exp	geno	val
1	Col-0	56.192403
1	Col-0	55.533077
1	Col-0	57.743739
1	Col-0	54.857509
1	Col-0	59.281427
1	Col-0	56.037772
1	Col-0	67.186453
1	Col-0	73.597302
1	Col-0	65.65495
1	Col-0	84.175384
1	Col-0	63.918592
1	Col-0	70.468214
1	Col-0	74.118812
1	Col-0	75.7218
1	Col-0	82.913507
1	Col-0	65.945513
1	Col-0	80.606049
1	Col-0	54.375813
2	Col-0	73.11237
2	Col-0	67.27057
2	Col-0	55.27512
2	Col-0	74.25573
2	Col-0	68.45158
2	Col-0	67.80828
2	Col-0	66.28417
2	Col-0	71.42234
2	Col-0	78.18318
2	Col-0	68.11413
2	Col-0	83.7956
2	Col-0	75.18708
2	Col-0	76.03396
2	Col-0	49.14521
2	Col-0	66.85409
2	Col-0	61.97313
2	Col-0	67.32278
2	Col-0	62.59169
2	Col-0	65.55302
2	Col-0	81.62526
2	Col-0	63.21009
3	Col-0	68.22058
3	Col-0	76.60838
3	Col-0	72.09634
3	Col-0	72.55042
3	Col-0	68.93314
3	Col-0	84.10465
3	Col-0	70.57924
3	Col-0	60.81769
3	Col-0	61.18187
3	Col-0	74.87909
3	Col-0	64.89372
3	Col-0	68.68885
3	Col-0	65.99327
3	Col-0	69.25815
3	Col-0	69.0865
3	Col-0	69.77952
3	Col-0	77.6935
3	Col-0	66.02132
3	Col-0	69.41317
3	Col-0	71.73329
3	Col-0	64.89542
1	myb36-2	59.79529
1	myb36-2	69.71096
1	myb36-2	67.66918
1	myb36-2	67.1202
1	myb36-2	74.44861
1	myb36-2	75.58149
1	myb36-2	78.41227
1	myb36-2	81.11889
1	myb36-2	70.79166
1	myb36-2	69.38201
1	myb36-2	67.28702
1	myb36-2	74.86938
1	myb36-2	63.9797
1	myb36-2	63.4508
1	myb36-2	65.35415
1	myb36-2	71.06103
1	myb36-2	68.75031
1	myb36-2	64.60753
2	myb36-2	72.12416
2	myb36-2	86.27971
2	myb36-2	76.9281
2	myb36-2	81.09034
2	myb36-2	67.39142
2	myb36-2	72.5985
2	myb36-2	83.5243
2	myb36-2	70.71802
2	myb36-2	67.7935
2	myb36-2	66.88795
2	myb36-2	77.75695
2	myb36-2	77.46234
2	myb36-2	74.93237
2	myb36-2	71.13564
2	myb36-2	66.37771
2	myb36-2	61.15372
2	myb36-2	70.66635
2	myb36-2	72.18608
2	myb36-2	72.33286
2	myb36-2	73.22106
2	myb36-2	69.12444
3	myb36-2	52.78181
3	myb36-2	73.4364
3	myb36-2	67.39137
3	myb36-2	68.80237
3	myb36-2	71.02678
3	myb36-2	79.11097
3	myb36-2	73.4904
3	myb36-2	75.81667
3	myb36-2	75.14515
3	myb36-2	44.3325
3	myb36-2	68.71981
3	myb36-2	73.72664
3	myb36-2	75.00292
3	myb36-2	73.55475
3	myb36-2	69.35884
3	myb36-2	63.57786
3	myb36-2	74.25329
3	myb36-2	67.30995
3	myb36-2	68.74118
3	myb36-2	76.63443
3	myb36-2	72.22962
1	WT	83.50814
1	WT	78.83681
1	WT	79.74151
1	WT	66.12762
1	WT	87.81827
1	WT	64.61474
1	WT	85.06893
1	WT	79.91967
1	WT	78.93954
1	WT	78.70251
1	WT	67.77095
1	WT	80.46735
1	WT	89.53977
1	WT	91.62264
1	WT	91.22704
1	WT	83.11819
1	WT	77.24619
1	WT	83.39151
2	WT	79.62146
2	WT	73.20558
2	WT	78.4646
2	WT	74.65631
2	WT	78.7395
2	WT	76.09341
2	WT	69.43558
2	WT	73.89412
2	WT	84.00823
2	WT	77.10494
2	WT	84.39955
2	WT	75.56237
2	WT	73.99322
2	WT	57.88107
2	WT	78.18339
2	WT	86.72019
2	WT	91.11881
2	WT	81.94015
2	WT	78.22392
2	WT	77.98212
2	WT	86.4724
3	WT	82.85893
3	WT	90.85336
3	WT	84.77987
3	WT	82.35712
3	WT	73.01094
3	WT	87.54689
3	WT	67.08266
3	WT	80.8073
3	WT	84.59252
3	WT	84.26244
3	WT	84.12932
3	WT	91.15765
3	WT	90.92271
3	WT	80.57744
3	WT	81.63885
3	WT	57.05812
3	WT	71.15231
3	WT	64.98709
3	WT	76.32492
3	WT	38.71671
1	#1	77.75757
1	#1	73.05106
1	#1	77.58328
1	#1	68.07225
1	#1	67.19563
1	#1	71.66323
1	#1	68.35787
1	#1	63.19429
1	#1	62.30359
1	#1	69.13837
1	#1	53.96098
1	#1	52.37729
1	#1	50.98112
1	#1	55.25098
1	#1	51.97043
1	#1	66.46034
1	#1	57.51958
2	#1	68.55018
2	#1	75.97451
2	#1	65.05297
2	#1	73.61539
2	#1	52.3945
2	#1	53.77765
2	#1	57.4959
2	#1	55.71836
2	#1	54.50875
2	#1	53.12117
2	#1	62.4101
2	#1	70.06007
2	#1	64.26803
2	#1	52.55023
2	#1	42.76323
2	#1	64.58938
2	#1	67.04289
2	#1	67.26328
2	#1	71.88235
2	#1	67.26604
2	#1	67.86239
3	#1	77.87193
3	#1	68.45916
3	#1	40.85857
3	#1	65.61603
3	#1	63.42829
3	#1	60.41731
3	#1	55.55922
3	#1	74.64432
3	#1	62.5932
3	#1	55.74474
3	#1	70.80363
3	#1	63.38928
3	#1	65.18783
3	#1	70.60102
3	#1	57.66585
3	#1	72.60362
3	#1	77.52155
3	#1	71.12426
3	#1	75.20182
3	#1	63.18861
3	#1	57.08947
1	#5	65.05225
1	#5	63.711
1	#5	70.64044
1	#5	78.24666
1	#5	63.58338
1	#5	71.70802
1	#5	69.09692
1	#5	78.40662
1	#5	63.60098
1	#5	77.476
1	#5	74.37901
1	#5	62.4215
1	#5	60.64156
1	#5	50.96868
1	#5	69.85066
1	#5	64.37377
1	#5	66.9677
2	#5	64.7003
2	#5	74.51864
2	#5	65.88829
2	#5	70.31785
2	#5	55.49865
2	#5	70.18765
2	#5	72.69847
2	#5	61.99933
2	#5	49.65657
2	#5	61.85213
2	#5	76.13775
2	#5	58.00236
2	#5	60.61646
2	#5	62.31872
2	#5	57.66692
2	#5	73.35616
2	#5	64.87307
2	#5	60.98553
2	#5	69.27588
2	#5	73.55653
2	#5	70.61912
3	#5	69.46127
3	#5	65.40544
3	#5	58.3743
3	#5	66.37962
3	#5	72.02991
3	#5	66.15887
3	#5	66.38212
3	#5	64.47383
3	#5	53.4905
3	#5	66.03865
3	#5	65.0477
3	#5	64.74287
3	#5	39.94349
3	#5	76.94153
3	#5	71.49498
3	#5	71.97525
3	#5	79.13676
3	#5	75.44781
3	#5	68.04903
3	#5	68.93468
3	#5	72.6333
3	#5	71.34066
