# Supplementary material for: The Arabidopsis SGN3/GSO1 receptor kinase integrates soil nitrogen status into shoot development
Source: EMBO J. 2024 May 2;43(12):9. doi: 10.1038/s44318-024-00107-3 (PMC11183077; doi:10.1038/s44318-024-00107-3)
Supplement: Supplementary file 7 — Source data Fig. 3 [file 44318_2024_107_MOESM7_ESM.zip › Figure 3/Figure 3B/LRP_14d.csv]

exp	val	geno
1	0.160164	col-0
1	0.19808	col-0
1	0.225133	col-0
1	0.218749	col-0
1	0.25303	col-0
1	0.285522	col-0
1	0.208375	col-0
1	0.203812	col-0
1	0.182774	col-0
1	0.237599	col-0
1	0.234674	col-0
1	0.17029	col-0
1	0.310313	col-0
1	0.277331	col-0
1	0.241215	col-0
1	0.303281	col-0
1	0.297744	col-0
1	0.110343	col-0
2	0.218841	col-0
2	0.267576	col-0
2	0.072365	col-0
2	0.255873	col-0
2	0.233742	col-0
2	0.206464	col-0
2	0.211212	col-0
2	0.280024	col-0
2	0.243019	col-0
2	0.220219	col-0
2	0.274477	col-0
2	0.186202	col-0
2	0.223584	col-0
2	0.081391	col-0
2	0.269243	col-0
2	0.209768	col-0
2	0.282222	col-0
2	0.319531	col-0
2	0.305097	col-0
2	0.232771	col-0
2	0.253124	col-0
3	0.307825	col-0
3	0.326335	col-0
3	0.319018	col-0
3	0.261887	col-0
3	0.31915	col-0
3	0.332919	col-0
3	0.283369	col-0
3	0.361737	col-0
3	0.359584	col-0
3	0.267097	col-0
3	0.369835	col-0
3	0.262051	col-0
3	0.303061	col-0
3	0.259897	col-0
3	0.246068	col-0
3	0.315279	col-0
3	0.193066	col-0
3	0.272639	col-0
3	0.28813	col-0
3	0.334573	col-0
3	0.369826	col-0
1	0.13379	myb
1	0.157794	myb
1	0.177333	myb
1	0.148986	myb
1	0.228345	myb
1	0.172	myb
1	0.20405	myb
1	0.221897	myb
1	0.155386	myb
1	0.129717	myb
1	0.252649	myb
1	0.173636	myb
1	0.10941	myb
1	0.126082	myb
1	0.153012	myb
1	0.281448	myb
1	0.145454	myb
1	0.216693	myb
2	0.08319	myb
2	0.139083	myb
2	0.103993	myb
2	0.172647	myb
2	0.089032	myb
2	0.068872	myb
2	0.131698	myb
2	0.141407	myb
2	0.118005	myb
2	0.164454	myb
2	0.205769	myb
2	0.180733	myb
2	0.133454	myb
2	0.126519	myb
2	0.105457	myb
2	0.065409	myb
2	0.113208	myb
2	0.096972	myb
2	0.1659	myb
2	0.177545	myb
2	0.159133	myb
3	0.132621	myb
3	0.204258	myb
3	0.22258	myb
3	0.188947	myb
3	0.197109	myb
3	0.26545	myb
3	0.24493	myb
3	0.276984	myb
3	0.252844	myb
3	0.225568	myb
3	0.276485	myb
3	0.217018	myb
3	0.306655	myb
3	0.258311	myb
3	0.331609	myb
3	0.204474	myb
3	0.255881	myb
3	0.22285	myb
3	0.101831	myb
3	0.221832	myb
3	0.290739	myb
1	0.263447	wt
1	0.253689	wt
1	0.351135	wt
1	0.362935	wt
1	0.341615	wt
1	0.325003	wt
1	0.352655	wt
1	0.237739	wt
1	0.278694	wt
1	0.279534	wt
1	0.339378	wt
1	0.236121	wt
1	0.256869	wt
1	0.294687	wt
1	0.252118	wt
1	0.240621	wt
1	0.233021	wt
1	0.251824	wt
2	0.200951	wt
2	0.218563	wt
2	0.242147	wt
2	0.281289	wt
2	0.215902	wt
2	0.289118	wt
2	0.230429	wt
2	0.202993	wt
2	0.190458	wt
2	0.233448	wt
2	0.248816	wt
2	0.22498	wt
2	0.25678	wt
2	0.310982	wt
2	0.28139	wt
2	0.253689	wt
2	0.241443	wt
2	0.207469	wt
2	0.242892	wt
2	0.179528	wt
2	0.219723	wt
3	0.289649	wt
3	0.308189	wt
3	0.318472	wt
3	0.315698	wt
3	0.232842	wt
3	0.342673	wt
3	0.253419	wt
3	0.297003	wt
3	0.330999	wt
3	0.30856	wt
3	0.261502	wt
3	0.35104	wt
3	0.329951	wt
3	0.359902	wt
3	0.318476	wt
3	0.210312	wt
3	0.32325	wt
3	0.230815	wt
3	0.301343	wt
3	0.206629	wt
1	0.244349	#1
1	0.232714	#1
1	0.335124	#1
1	0.235044	#1
1	0.148819	#1
1	0.223267	#1
1	0.160918	#1
1	0.189891	#1
1	0.272857	#1
1	0.028927	#1
1	0.055596	#1
1	0.095461	#1
1	0.058845	#1
1	0.271488	#1
1	0.096209	#1
1	0.240745	#1
1	0.069542	#1
2	0.058351	#1
2	0.210597	#1
2	0.153721	#1
2	0.23093	#1
2	0.09543	#1
2	0.055785	#1
2	0.243496	#1
2	0.089737	#1
2	0.110074	#1
2	0.0753	#1
2	0.16023	#1
2	0.214102	#1
2	0.140039	#1
2	0.095147	#1
2	0.023385	#1
2	0.216754	#1
2	0.074579	#1
2	0.059468	#1
2	0.250409	#1
2	0.148663	#1
2	0.250507	#1
3	0.295357	#1
3	0.248323	#1
3	0.244747	#1
3	0.320044	#1
3	0.157658	#1
3	0.066206	#1
3	0.233985	#1
3	0.375112	#1
3	0.287571	#1
3	0.143511	#1
3	0.310719	#1
3	0.252409	#1
3	0.184083	#1
3	0.254954	#1
3	0.294802	#1
3	0.316789	#1
3	0.34829	#1
3	0.140599	#1
3	0.332439	#1
3	0.284861	#1
3	0.122615	#1
1	0.215212	#5
1	0.204046	#5
1	0.268968	#5
1	0.268382	#5
1	0.204456	#5
1	0.237073	#5
1	0.260504	#5
1	0.255081	#5
1	0.220122	#5
1	0.23233	#5
1	0.215114	#5
1	0.208262	#5
1	0.214374	#5
1	0.137339	#5
1	0.286325	#5
1	0.21748	#5
1	0.223989	#5
2	0.231838	#5
2	0.25497	#5
2	0.258012	#5
2	0.227538	#5
2	0.108111	#5
2	0.22796	#5
2	0.275109	#5
2	0.20968	#5
2	0.060415	#5
2	0.258681	#5
2	0.302084	#5
2	0.137925	#5
2	0.148475	#5
2	0.288838	#5
2	0.225433	#5
2	0.19085	#5
2	0.169562	#5
2	0.131179	#5
2	0.202091	#5
2	0.231115	#5
2	0.184086	#5
3	0.28793	#5
3	0.244628	#5
3	0.342617	#5
3	0.271168	#5
3	0.277662	#5
3	0.256957	#5
3	0.256093	#5
3	0.294693	#5
3	0.093475	#5
3	0.257425	#5
3	0.199853	#5
3	0.262577	#5
3	0.300424	#5
3	0.259938	#5
3	0.307714	#5
3	0.236192	#5
3	0.265363	#5
3	0.15905	#5
3	0.27921	#5
3	0.24661	#5
3	0.24782	#5
3	0.30838	#5
