# Supplementary material for: The Arabidopsis SGN3/GSO1 receptor kinase integrates soil nitrogen status into shoot development
Source: EMBO J. 2024 May 2;43(12):9. doi: 10.1038/s44318-024-00107-3 (PMC11183077; doi:10.1038/s44318-024-00107-3)
Supplement: Supplementary file 7 — Source data Fig. 3 [file 44318_2024_107_MOESM7_ESM.zip › Figure 3/Figure 3C/salt_man_root.csv]

geno	len	treat	ex
COL	1.222706322	NaCl	1
COL	1.058127873	NaCl	1
COL	1.039468617	NaCl	1
COL	1.329702177	NaCl	1
COL	0.998862216	NaCl	1
COL	0.966997862	NaCl	1
COL	1.068763884	NaCl	1
COL	0.909691872	NaCl	1
COL	1.013335025	NaCl	1
COL	0.915090709	NaCl	1
COL	0.85308177	NaCl	1
COL	1.062743095	NaCl	1
COL	0.953782382	NaCl	1
COL	0.953132323	NaCl	1
COL	0.898829387	NaCl	1
COL	1.182359693	NaCl	1
COL	0.771247015	NaCl	1
COL	0.882699471	NaCl	1
COL	0.919378306	NaCl	1
MYB	0.714786974	NaCl	1
MYB	0.92157715	NaCl	1
MYB	1.023685702	NaCl	1
MYB	0.884299345	NaCl	1
MYB	1.049446566	NaCl	1
MYB	0.86322748	NaCl	1
MYB	0.834029381	NaCl	1
MYB	0.67750218	NaCl	1
MYB	0.390512722	NaCl	1
MYB	0.979025663	NaCl	1
MYB	1.078797728	NaCl	1
MYB	0.981203295	NaCl	1
MYB	1.044518087	NaCl	1
MYB	0.932832794	NaCl	1
MYB	0.947793959	NaCl	1
MYB	0.919143163	NaCl	1
MYB	0.968818097	NaCl	1
MYB	0.818041953	NaCl	1
MYB	0.973449485	NaCl	1
MYB	0.860529302	NaCl	1
MYB	0.818986742	NaCl	1
CASP	0.985599325	NaCl	1
CASP	1.06429935	NaCl	1
CASP	0.909654051	NaCl	1
CASP	0.999798263	NaCl	1
CASP	1.001270612	NaCl	1
CASP	0.915601428	NaCl	1
CASP	0.769194026	NaCl	1
CASP	0.867364515	NaCl	1
CASP	0.981866132	NaCl	1
CASP	1.117870457	NaCl	1
CASP	0.937156454	NaCl	1
CASP	0.979679279	NaCl	1
CASP	0.797127669	NaCl	1
CASP	1.000317159	NaCl	1
CASP	1.104122086	NaCl	1
CASP	1.074358841	NaCl	1
CASP	1.015535535	NaCl	1
CASP	1.077575482	NaCl	1
CASP	1.02525144	NaCl	1
BL_1	1.000547536	NaCl	1
BL_1	1.07837034	NaCl	1
BL_1	1.202267508	NaCl	1
BL_1	1.011023551	NaCl	1
BL_1	1.026882739	NaCl	1
BL_1	1.458866943	NaCl	1
BL_1	1.203237501	NaCl	1
BL_1	1.347305678	NaCl	1
BL_1	1.174758306	NaCl	1
BL_1	1.253561733	NaCl	1
BL_1	1.211900549	NaCl	1
BL_1	1.142828409	NaCl	1
BL_1	0.998705795	NaCl	1
BL_1	1.140001642	NaCl	1
BL_1	1.100991995	NaCl	1
BL_1	1.229787339	NaCl	1
BL_1	1.249538419	NaCl	1
BL_1	1.184613499	NaCl	1
BL_5	1.342029345	NaCl	1
BL_5	1.283697732	NaCl	1
BL_5	1.256881797	NaCl	1
BL_5	1.405576965	NaCl	1
BL_5	1.179482481	NaCl	1
BL_5	1.148722427	NaCl	1
BL_5	1.077673398	NaCl	1
BL_5	1.15936181	NaCl	1
BL_5	1.00660753	NaCl	1
BL_5	1.247745485	NaCl	1
BL_5	1.390439429	NaCl	1
BL_5	1.261180757	NaCl	1
BL_5	1.39145463	NaCl	1
BL_5	1.508188104	NaCl	1
BL_5	1.58749994	NaCl	1
BL_5	1.422736235	NaCl	1
BL_5	1.387876414	NaCl	1
BL_5	1.335458937	NaCl	1
BL_5	1.383462462	NaCl	1
BL_5	1.158292002	NaCl	1
COL	0.948329244	man	1
COL	0.963835757	man	1
COL	0.865331128	man	1
COL	1.494485518	man	1
COL	1.300673563	man	1
COL	0.520705779	man	1
COL	0.514308102	man	1
COL	0.988998401	man	1
COL	0.806556114	man	1
COL	1.219447063	man	1
COL	1.313310792	man	1
COL	1.057829209	man	1
COL	1.103592661	man	1
COL	1.020324606	man	1
COL	0.703583551	man	1
COL	0.512065179	man	1
COL	0.973657434	man	1
COL	1.337292359	man	1
COL	1.243533023	man	1
COL	0.986017305	man	1
COL	1.126123212	man	1
MYB	0.807021548	man	1
MYB	0.840959061	man	1
MYB	1.04473297	man	1
MYB	0.996422861	man	1
MYB	0.951910707	man	1
MYB	0.987908338	man	1
MYB	0.946772469	man	1
MYB	1.051163259	man	1
MYB	1.057576495	man	1
MYB	0.921003082	man	1
MYB	1.124632297	man	1
MYB	1.114774566	man	1
MYB	1.00758677	man	1
MYB	1.122743914	man	1
MYB	0.834998674	man	1
MYB	1.070982247	man	1
MYB	0.591494463	man	1
MYB	0.907830212	man	1
MYB	0.958025778	man	1
MYB	0.973484585	man	1
MYB	0.733727172	man	1
CASP	0.478173062	man	1
CASP	0.898592153	man	1
CASP	0.676720096	man	1
CASP	0.925659966	man	1
CASP	0.585611062	man	1
CASP	0.971997897	man	1
CASP	1.047463414	man	1
CASP	1.044734704	man	1
CASP	1.107229031	man	1
CASP	1.047531475	man	1
CASP	1.048208669	man	1
CASP	0.930079949	man	1
CASP	1.021982364	man	1
CASP	0.80744325	man	1
CASP	0.702878339	man	1
CASP	1.119322264	man	1
CASP	1.159236822	man	1
BL_1	1.169483279	man	1
BL_1	1.440248132	man	1
BL_1	1.090369801	man	1
BL_1	1.157639493	man	1
BL_1	1.132940426	man	1
BL_1	1.059259539	man	1
BL_1	1.161917277	man	1
BL_1	1.084910739	man	1
BL_1	1.599517595	man	1
BL_1	1.200172684	man	1
BL_1	0.975623626	man	1
BL_1	1.067352276	man	1
BL_1	1.575021203	man	1
BL_1	0.995123788	man	1
BL_1	1.165141591	man	1
BL_5	1.011613915	man	1
BL_5	1.092141246	man	1
BL_5	1.105147615	man	1
BL_5	1.245734522	man	1
BL_5	1.347791161	man	1
BL_5	1.167448906	man	1
BL_5	1.100357478	man	1
BL_5	1.321230276	man	1
BL_5	1.218185782	man	1
BL_5	1.275095444	man	1
BL_5	1.74761339	man	1
BL_5	1.821069912	man	1
BL_5	1.544571839	man	1
BL_5	1.979966731	man	1
BL_5	1.690832516	man	1
BL_5	1.971038824	man	1
BL_5	1.50424378	man	1
COL	0.933729384	man	2
COL	0.959868426	man	2
COL	0.858726748	man	2
COL	0.529873505	man	2
COL	1.039260573	man	2
COL	0.983886321	man	2
COL	1.121977644	man	2
COL	1.010168567	man	2
COL	1.070224415	man	2
COL	0.861649466	man	2
COL	0.925589351	man	2
COL	1.095173383	man	2
COL	1.270257125	man	2
COL	0.904211779	man	2
COL	1.132405422	man	2
COL	0.984897267	man	2
COL	1.126785902	man	2
COL	1.099419688	man	2
COL	1.063953378	man	2
COL	1.027941659	man	2
MYB	1.0824421	man	2
MYB	1.215835147	man	2
MYB	1.160486463	man	2
MYB	1.186114577	man	2
MYB	1.292111515	man	2
MYB	1.178240551	man	2
MYB	1.178833438	man	2
MYB	1.121936588	man	2
MYB	1.010602368	man	2
MYB	1.133815139	man	2
MYB	0.908042822	man	2
MYB	1.062531872	man	2
MYB	0.922846264	man	2
MYB	1.265908724	man	2
MYB	1.080692317	man	2
MYB	1.044759573	man	2
MYB	1.027199559	man	2
MYB	0.887894554	man	2
MYB	0.945823948	man	2
MYB	1.074780358	man	2
MYB	0.998328128	man	2
CASP	1.199179632	man	2
CASP	1.051943347	man	2
CASP	0.780424072	man	2
CASP	0.871039842	man	2
CASP	0.933549939	man	2
CASP	0.868949927	man	2
CASP	0.887078881	man	2
CASP	1.066220507	man	2
CASP	0.855256205	man	2
CASP	0.901853111	man	2
CASP	1.054453992	man	2
CASP	1.075274188	man	2
CASP	0.814542557	man	2
CASP	1.155575173	man	2
CASP	1.021965213	man	2
CASP	0.98216304	man	2
CASP	1.085846995	man	2
CASP	1.22051849	man	2
CASP	1.129850591	man	2
CASP	1.097776218	man	2
CASP	0.946538078	man	2
BL_1	1.164805265	man	2
BL_1	1.260927054	man	2
BL_1	1.089402967	man	2
BL_1	1.073135749	man	2
BL_1	1.015141326	man	2
BL_1	1.209704766	man	2
BL_1	1.432324047	man	2
BL_1	1.051630562	man	2
BL_1	1.064193977	man	2
BL_1	1.260350613	man	2
BL_1	1.28857529	man	2
BL_1	1.111352985	man	2
BL_1	1.261712749	man	2
BL_5	1.356340109	man	2
BL_5	1.334829004	man	2
BL_5	0.700686809	man	2
BL_5	1.340535695	man	2
BL_5	1.276358172	man	2
BL_5	0.947009097	man	2
BL_5	1.391527477	man	2
BL_5	1.152897327	man	2
BL_5	0.767599857	man	2
BL_5	1.185926023	man	2
BL_5	1.183918026	man	2
BL_5	1.286885375	man	2
BL_5	1.287670647	man	2
BL_5	0.996569737	man	2
BL_5	1.392077111	man	2
BL_5	1.347364203	man	2
BL_5	1.24099621	man	2
BL_5	1.152328446	man	2
BL_5	1.160333211	man	2
COL	0.814658992	NaCl
COL	1.038363873	NaCl
COL	1.086565232	NaCl
COL	1.021356415	NaCl
COL	1.055694201	NaCl
COL	1.008823493	NaCl
COL	1.146045776	NaCl
COL	0.957292563	NaCl
COL	0.945944787	NaCl
COL	1.02178461	NaCl
COL	0.960884733	NaCl
COL	1.010533838	NaCl
COL	0.877723384	NaCl
COL	1.05249593	NaCl
COL	1.079032046	NaCl
COL	0.99855209	NaCl
COL	1.071907976	NaCl
COL	1.00068231	NaCl
COL	0.949068581	NaCl
COL	0.968460537	NaCl
COL	0.934128635	NaCl
MYB	1.108629098	NaCl
MYB	1.097934767	NaCl
MYB	1.07959831	NaCl
MYB	1.127798867	NaCl
MYB	1.075835222	NaCl
MYB	0.800723586	NaCl
MYB	1.169130736	NaCl
MYB	1.051852792	NaCl
MYB	0.993476213	NaCl
MYB	1.165556428	NaCl
MYB	1.198721384	NaCl
MYB	1.045144289	NaCl
MYB	1.005374936	NaCl
MYB	1.069375371	NaCl
MYB	1.094511482	NaCl
MYB	1.019454796	NaCl
MYB	1.145261573	NaCl
MYB	1.060739749	NaCl
MYB	1.200503958	NaCl
MYB	0.889457773	NaCl
CASP	0.867081361	NaCl
CASP	1.064658768	NaCl
CASP	1.081922435	NaCl
CASP	1.090266865	NaCl
CASP	0.979994074	NaCl
CASP	1.003418745	NaCl
CASP	1.043231994	NaCl
CASP	0.913668323	NaCl
CASP	1.008398307	NaCl
CASP	0.985436203	NaCl
CASP	0.901773493	NaCl
CASP	1.007010604	NaCl
CASP	1.026189246	NaCl
CASP	1.0719987	NaCl
CASP	0.950016609	NaCl
CASP	1.017296812	NaCl
CASP	1.058718683	NaCl
CASP	1.019521699	NaCl
CASP	1.06589633	NaCl
CASP	0.921750374	NaCl
CASP	0.921750374	NaCl
BL_1	1.096677435	NaCl
BL_1	0.915014254	NaCl
BL_1	1.123440685	NaCl
BL_1	1.001982683	NaCl
BL_1	1.032108376	NaCl
BL_1	1.005746927	NaCl
BL_1	0.900315936	NaCl
BL_1	1.004619134	NaCl
BL_1	0.745689652	NaCl
BL_1	0.90734894	NaCl
BL_1	1.033617034	NaCl
BL_1	1.110032256	NaCl
BL_1	1.117499734	NaCl
BL_1	1.030366144	NaCl
BL_1	1.055947992	NaCl
BL_1	1.035125693	NaCl
BL_1	1.035247713	NaCl
BL_1	1.13699334	NaCl
BL_5	1.0900231	NaCl
BL_5	1.092437184	NaCl
BL_5	1.126665945	NaCl
BL_5	1.1992315	NaCl
BL_5	1.145702748	NaCl
BL_5	1.308310548	NaCl
BL_5	1.305907288	NaCl
BL_5	1.144536491	NaCl
BL_5	1.23307406	NaCl
BL_5	1.139083752	NaCl
BL_5	1.049832388	NaCl
BL_5	1.211812447	NaCl
BL_5	1.15340643	NaCl
BL_5	1.081613277	NaCl
BL_5	1.055615891	NaCl
BL_5	0.887770758	NaCl
BL_5	0.909967914	NaCl
BL_5	0.945549035	NaCl
BL_5	0.922467291	NaCl
