# Supplementary material for: The Arabidopsis SGN3/GSO1 receptor kinase integrates soil nitrogen status into shoot development
Source: EMBO J. 2024 May 2;43(12):9. doi: 10.1038/s44318-024-00107-3 (PMC11183077; doi:10.1038/s44318-024-00107-3)
Supplement: Supplementary file 7 — Source data Fig. 3 [file 44318_2024_107_MOESM7_ESM.zip › Figure 3/Figure 3D/3D Heatmap.xlsx]

## Sheet: Sheet1
AGI	name	MYB36Loop vs WT logFC	MYB36Loop vs WT FDR	myb36-2 vs Col-0 logFC	myb36-2 vs Col-0 FDR
At4g35270	NLP2	-1.52127	8.44334e-11	-0.63454	0.0585296
At4g38340	NLP3	-2.03003	1.92637e-05	0.437379	0.718125
At1g20640	NLP4	-1.04017	3.65752e-07	-0.702446	0.00827161
At1g76350	NLP5	-1.10934	6.73714e-08	-0.664795	0.0158114
At4g24020	NLP7	-0.90919	1.00537e-11	-0.261222	0.259083
At2g43500	NLP8	-1.30638	0.000922173	-0.524	0.480143
At1g25550	NIGT1.1	0.483662	0.000786644	-0.12933	0.689901
AT1G68670	NIGT1.2	0.0394082	0.798394	-0.317454	0.0386137
At3g25790	NIGT1.3	0.577165	0.0104485	-0.874603	0.000549687
At1g13300	NIGT1.4	1.9618	1.46584e-06	0.114963	0.928048
At5g63160	BT1	1.54528	7.07677e-05	0.876075	0.125707
At3g48360	BT2	4.00235	2.19483e-12	0.601467	0.58826
