# Supplementary material for: The Arabidopsis SGN3/GSO1 receptor kinase integrates soil nitrogen status into shoot development
Source: EMBO J. 2024 May 2;43(12):9. doi: 10.1038/s44318-024-00107-3 (PMC11183077; doi:10.1038/s44318-024-00107-3)
Supplement: Supplementary file 7 — Source data Fig. 3 [file 44318_2024_107_MOESM7_ESM.zip › Figure 3/Figure 3E/Fig3E.csv]

pi	geno	treat
1.220066371	casp	MS_P
0.848060059	casp	MS_P
1.130107338	casp	MS_P
0.792409704	casp	MS_P
0.837740846	casp	MS_P
0.958654594	casp	MS_P
1.054176762	casp	MS_P
1.062734193	casp	MS_P
1.096050134	casp	MS_P
0.852332195	casp	nop
1.081185379	casp	nop
1.09878857	casp	nop
1.125672913	casp	nop
1.234110911	casp	nop
0.6813824	casp	nop
0.917654071	casp	nop
0.943025182	casp	nop
0.73599323	casp	nop
0.745057997	bl1	MS_P
0.693961956	bl1	MS_P
0.634538027	bl1	MS_P
0.543296768	bl1	MS_P
0.68732567	bl1	MS_P
0.847807123	bl1	MS_P
0.831532943	bl1	MS_P
0.769974407	bl1	MS_P
0.770687892	bl1	MS_P
0.644127672	bl1	nop
0.533248036	bl1	nop
0.908780834	bl1	nop
0.594034604	bl1	nop
0.599062625	bl1	nop
0.708488975	bl1	nop
0.765626244	bl1	nop
0.609713726	bl1	nop
0.490646558	bl5	MS_P
0.602540864	bl5	MS_P
0.729332089	bl5	MS_P
0.56914451	bl5	MS_P
0.288731813	bl5	MS_P
0.51958217	bl5	MS_P
0.658580126	bl5	MS_P
0.677426068	bl5	MS_P
0.657793538	bl5	MS_P
0.338352636	bl5	nop
0.536849087	bl5	nop
0.50995451	bl5	nop
0.73247113	bl5	nop
0.673057435	bl5	nop
0.648931998	bl5	nop
0.604723718	bl5	nop
0.50663856	bl5	nop
