# Supplementary material for: The Arabidopsis SGN3/GSO1 receptor kinase integrates soil nitrogen status into shoot development
Source: EMBO J. 2024 May 2;43(12):9. doi: 10.1038/s44318-024-00107-3 (PMC11183077; doi:10.1038/s44318-024-00107-3)
Supplement: Supplementary file 7 — Source data Fig. 3 [file 44318_2024_107_MOESM7_ESM.zip › Figure 3/Figure 3F/Figure 3F.csv]

relative	ex	geno	treat
1.216141265	1	casp	ms
0.990204209	1	casp	ms
0.91331313	1	casp	ms
1.013126605	1	casp	ms
0.849047464	1	casp	ms
0.931071335	1	casp	ms
1.087095992	1	casp	ms
1.11855211	1	casp	ln
1.15051721	1	casp	ln
1.209346016	1	casp	ln
1.165444613	1	casp	ln
1.37139749	1	casp	ln
1.201504709	1	casp	ln
1.239481754	1	casp	ln
1.289119127	1	casp	nn
1.339242348	1	casp	nn
1.317030544	1	casp	nn
1.571997787	1	casp	nn
1.410083475	1	casp	nn
1.146356112	1	bl1	ms
0.996731746	1	bl1	ms
1.063839783	1	bl1	ms
1.032700953	1	bl1	ms
0.845996873	1	bl1	ms
0.816806389	1	bl1	ms
0.990771031	1	bl1	ms
1.033601588	1	bl1	ln
0.986558704	1	bl1	ln
0.92823227	1	bl1	ln
0.858847032	1	bl1	ln
0.928556168	1	bl1	ln
0.954200299	1	bl1	ln
0.844721111	1	bl1	ln
0.942739927	1	bl1	nn
1.086615103	1	bl1	nn
1.024734053	1	bl1	nn
0.95645767	1	bl1	nn
0.798078142	1	bl1	nn
1.255724579	1	bl1	nn
0.69042336	1	bl1	nn
0.745205093	1	bl5	ms
0.769789946	1	bl5	ms
0.584122009	1	bl5	ms
0.885905738	1	bl5	ms
0.345647124	1	bl5	ms
0.619126132	1	bl5	ms
0.632599298	1	bl5	ms
0.608943174	1	bl5	ln
0.749562844	1	bl5	ln
0.592700349	1	bl5	ln
0.736953956	1	bl5	ln
0.445424244	1	bl5	ln
0.683752052	1	bl5	ln
0.624472102	1	bl5	ln
0.580732647	1	bl5	nn
0.729967013	1	bl5	nn
0.885528958	1	bl5	nn
0.644515771	1	bl5	nn
0.677475701	1	bl5	nn
0.629319004	1	bl5	nn
0.79599594	1	bl5	nn
0.791315737	2	casp	ms
0.979139782	2	casp	ms
0.975104871	2	casp	ms
1.104091044	2	casp	ms
1.064840444	2	casp	ms
0.868893764	2	casp	ms
1.268559081	2	casp	ms
0.713518008	2	casp	ms
0.911304692	2	casp	ms
0.717468418	2	casp	ms
1.161055113	2	casp	ms
1.357424296	2	casp	ms
1.094198118	2	casp	ms
0.993086631	2	casp	ms
1.607831711	2	casp	ln
0.906331822	2	casp	ln
1.49477393	2	casp	ln
1.579796474	2	casp	ln
1.209028302	2	casp	ln
1.242068096	2	casp	ln
1.332999354	2	casp	ln
1.341641669	2	casp	ln
1.495295722	2	casp	ln
1.595538964	2	casp	ln
1.359429077	2	casp	ln
0.910085768	2	casp	ln
1.193114698	2	casp	ln
1.044779966	2	casp	ln
1.564869416	2	casp	ln
1.478786388	2	casp	ln
1.149605261	2	casp	nn
1.386602406	2	casp	nn
1.162145172	2	casp	nn
1.00161487	2	casp	nn
1.491182648	2	casp	nn
1.017226384	2	casp	nn
1.056242493	2	casp	nn
1.994551512	2	casp	nn
0.963409967	2	casp	nn
1.277792901	2	casp	nn
1.761346338	2	casp	nn
1.125463396	2	casp	nn
0.881226649	2	bl1	ms
0.74752956	2	bl1	ms
0.850998618	2	bl1	ms
0.712772289	2	bl1	ms
0.830900114	2	bl1	ms
0.695413722	2	bl1	ms
0.858364971	2	bl1	ms
0.459155958	2	bl1	ms
0.479235449	2	bl1	ms
0.660732501	2	bl1	ms
0.86085563	2	bl1	ms
0.561220191	2	bl1	ms
0.68764599	2	bl1	ln
0.847572112	2	bl1	ln
0.741899698	2	bl1	ln
0.771559461	2	bl1	ln
0.661573283	2	bl1	ln
0.684270185	2	bl1	ln
0.787732905	2	bl1	ln
0.754496647	2	bl1	ln
0.775313407	2	bl1	ln
0.39384744	2	bl1	ln
0.760906029	2	bl1	ln
0.665546931	2	bl1	ln
0.831314168	2	bl1	ln
0.941896076	2	bl1	ln
0.509904997	2	bl1	nn
1.014816	2	bl1	nn
0.76377483	2	bl1	nn
0.723531347	2	bl1	nn
0.708450075	2	bl1	nn
0.65394709	2	bl1	nn
0.492195752	2	bl1	nn
0.729000658	2	bl1	nn
0.551227977	2	bl1	nn
0.587540062	2	bl1	nn
0.488465044	2	bl1	nn
0.51757344	2	bl1	nn
0.360904822	2	bl5	ms
0.299267861	2	bl5	ms
0.302778868	2	bl5	ms
0.307707374	2	bl5	ms
0.433298728	2	bl5	ms
0.549491487	2	bl5	ms
0.426418255	2	bl5	ms
0.450623495	2	bl5	ms
0.307986226	2	bl5	ms
0.433313516	2	bl5	ms
0.4976038	2	bl5	ms
0.433750807	2	bl5	ms
0.716226257	2	bl5	ln
0.854668063	2	bl5	ln
0.763286838	2	bl5	ln
0.748877347	2	bl5	ln
0.644191479	2	bl5	ln
0.642807779	2	bl5	ln
0.430277826	2	bl5	ln
0.663616089	2	bl5	ln
0.34408706	2	bl5	ln
0.976442096	2	bl5	ln
0.679457867	2	bl5	ln
0.92149337	2	bl5	ln
0.496784143	2	bl5	nn
0.498446695	2	bl5	nn
0.597728741	2	bl5	nn
0.231798236	2	bl5	nn
0.509598682	2	bl5	nn
0.434690878	2	bl5	nn
0.283307782	2	bl5	nn
0.669036812	2	bl5	nn
0.430920032	2	bl5	nn
0.375719916	2	bl5	nn
0.310073395	2	bl5	nn
