# Supplementary material for: The Arabidopsis SGN3/GSO1 receptor kinase integrates soil nitrogen status into shoot development
Source: EMBO J. 2024 May 2;43(12):9. doi: 10.1038/s44318-024-00107-3 (PMC11183077; doi:10.1038/s44318-024-00107-3)
Supplement: Supplementary file 8 — Source data Fig. 4 [file 44318_2024_107_MOESM8_ESM.zip]

Archive with 20 entries (14 files):
- Figure 4/
- Figure 4/Figure 4A/
- Figure 4/Figure 4A/Col-0 CAS.JPG
- Figure 4/Figure 4A/Col-0 Potting.jpg
- Figure 4/Figure 4A/myb36-2 CAS.JPG
- Figure 4/Figure 4A/myb36-2 Potting.jpg
- Figure 4/Figure 4A/MYB36Loop#5 CAS.JPG
- Figure 4/Figure 4A/MYB36Loop#5 Potting.jpg
- Figure 4/Figure 4A/sgn3-3 CAS.JPG
- Figure 4/Figure 4A/sgn3-3 Potting.JPG
- Figure 4/Figure 4A/Thumbs.db
- Figure 4/Figure 4B/
- Figure 4/Figure 4B/Fig4B_CAS.csv
- Figure 4/Figure 4B/Fig4B_POT.csv
- Figure 4/Figure 4C/
- Figure 4/Figure 4C/4C PCoA.xlsx
- Figure 4/Figure 4E/
- Figure 4/Figure 4E/Figure 4E.csv
- Figure 4/Figure 4F/
- Figure 4/Figure 4F/4F Heatmap.xlsx
