# Supplementary material for: The Arabidopsis SGN3/GSO1 receptor kinase integrates soil nitrogen status into shoot development
Source: EMBO J. 2024 May 2;43(12):9. doi: 10.1038/s44318-024-00107-3 (PMC11183077; doi:10.1038/s44318-024-00107-3)
Supplement: Supplementary file 8 — Source data Fig. 4 [file 44318_2024_107_MOESM8_ESM.zip › Figure 4/Figure 4B/Fig4B_CAS.csv]

weight	geno
52.6	COL
46.1	COL
34.2	COL
42.4	COL
42	COL
21.2	COL
35.4	COL
18.7	COL
45.7	COL
33.2	COL
38.3	COL
25.6	COL
16.5	COL
25.1	COL
17.5	COL
30.5	COL
16.2	COL
21.5	COL
13.2	COL
38.2	COL
41.2	COL
12.1	COL
36.6	COL
22.2	COL
33.9	COL
21	COL
33.7	COL
71.1	COL
33.4	COL
56.1	COL
34.4	COL
14.5	COL
32	COL
30.7	COL
13.7	COL
49.4	COL
34.7	COL
19.9	COL
17.3	COL
23.9	COL
28.6	COL
10.7	COL
30	COL
27.5	COL
12.9	COL
24.3	COL
45.7	COL
11.5	COL
39.3	COL
19.1	MYB
37.6	MYB
37.4	MYB
16.8	MYB
18.7	MYB
37.1	MYB
48.7	MYB
34.3	MYB
25.6	MYB
22.7	MYB
11.8	MYB
21.8	MYB
15.2	MYB
11.9	MYB
12.1	MYB
13.9	MYB
18.5	MYB
13.2	MYB
16.6	MYB
8.6	MYB
15.7	MYB
11.3	MYB
16	MYB
17.1	MYB
25.1	MYB
25.1	MYB
44	MYB
24.3	MYB
28.7	MYB
23.1	MYB
13.7	MYB
19.5	MYB
24.4	MYB
21.5	MYB
21	MYB
22.5	MYB
53	MYB
20.3	MYB
25.9	MYB
22.5	MYB
37	CASP
49.9	CASP
37.1	CASP
29.1	CASP
13.8	CASP
28.2	CASP
26.7	CASP
15	CASP
25.3	CASP
27.7	CASP
59.3	CASP
33.4	CASP
10.3	CASP
58	CASP
55	CASP
18.2	CASP
22.5	CASP
26.4	CASP
23	CASP
34	CASP
13.1	CASP
28.5	CASP
44.7	CASP
50.7	CASP
20.9	CASP
40.7	CASP
30.9	CASP
34	CASP
27.9	CASP
18.6	CASP
26.1	CASP
33.2	CASP
12.7	CASP
12.4	CASP
41.6	CASP
62.2	CASP
48.6	CASP
40.2	CASP
36.8	CASP
5.5	BL1
7.5	BL1
5.1	BL1
47.8	BL1
11.1	BL1
37	BL1
22.3	BL1
26	BL1
26.4	BL1
8.8	BL1
29.2	BL1
15.4	BL1
23.5	BL1
9.8	BL1
14.1	BL1
11	BL1
12.8	BL1
13.7	BL1
27.5	BL1
51.2	BL1
20.5	BL1
28.1	BL1
3.5	BL1
8.7	BL1
24.3	BL1
6.7	BL1
22.4	BL1
63.3	BL1
29.9	BL1
22.3	BL1
20.8	BL1
10.9	BL1
24.6	BL1
0.5	BL1
14.8	BL1
8.3	BL1
10	BL1
32.1	BL1
9.8	BL1
25.8	BL1
7.4	BL5
38.3	BL5
22	BL5
17.1	BL5
10	BL5
16.1	BL5
13.2	BL5
28.6	BL5
19.7	BL5
45	BL5
14	BL5
5.4	BL5
18.8	BL5
15.8	BL5
19	BL5
15	BL5
19.5	BL5
47.7	BL5
10.6	BL5
11.7	BL5
12.8	BL5
24	BL5
8.9	BL5
19.9	BL5
10.9	BL5
38.5	BL5
14.7	BL5
8.1	BL5
10.3	BL5
7.2	BL5
17	BL5
15.9	BL5
10.4	BL5
42.6	BL5
30.4	BL5
2.5	BL5
3.2	BL5
15.6	BL5
