# Supplementary material for: The Arabidopsis SGN3/GSO1 receptor kinase integrates soil nitrogen status into shoot development
Source: EMBO J. 2024 May 2;43(12):9. doi: 10.1038/s44318-024-00107-3 (PMC11183077; doi:10.1038/s44318-024-00107-3)
Supplement: Supplementary file 8 — Source data Fig. 4 [file 44318_2024_107_MOESM8_ESM.zip › Figure 4/Figure 4B/Fig4B_POT.csv]

freshweight	geno	number
146.7	COL	1
115.8	COL	2
145.8	COL	3
130.8	COL	4
172	COL	5
191	COL	6
146.9	COL	7
203.2	COL	8
144.8	COL	9
184.7	COL	10
170.8	COL	11
154.5	COL	12
151.9	COL	13
156.6	COL	14
235	COL	15
162	COL	16
163.8	COL	17
187.1	COL	18
122.6	COL	19
68.1	COL	20
170.2	COL	21
198.8	COL	22
137.8	COL	23
199.1	COL	24
133.8	COL	25
174.9	COL	26
142.6	COL	27
172.1	COL	28
167	COL	29
154.9	COL	30
185.3	COL	31
151.3	COL	32
148.4	COL	33
141.8	COL	34
149.3	COL	35
121.7	COL	36
213.4	COL	37
155.7	COL	38
155.6	COL	39
144.3	COL	40
153.7	COL	41
136.4	COL	42
188.8	COL	43
178.4	COL	44
149.2	COL	45
207.2	COL	46
145.1	COL	47
156.7	COL	48
206.1	COL	49
106.5	COL	50
134.4	COL	51
171.9	COL	52
114.2	COL	53
88.6	COL	54
86	myb36	1
85.4	myb36	2
124.9	myb36	3
93	myb36	4
106.7	myb36	5
80.9	myb36	6
98.2	myb36	7
127.7	myb36	8
94.7	myb36	9
144.7	myb36	10
135.2	myb36	11
95.3	myb36	12
125.4	myb36	13
110.3	myb36	14
109.5	myb36	15
85.7	myb36	16
118.4	myb36	17
121.7	myb36	18
77.2	myb36	19
128.3	myb36	20
97.6	myb36	21
69.4	myb36	22
116.7	myb36	23
77.3	myb36	24
133.6	myb36	25
107.8	myb36	26
112.8	myb36	27
87.5	myb36	28
117.3	myb36	29
74.6	myb36	30
145.9	myb36	31
114.7	myb36	32
111.7	myb36	33
92.7	myb36	34
77.1	myb36	35
80.2	myb36	36
99.1	myb36	37
92.5	myb36	38
107.4	myb36	39
77.8	myb36	40
113.9	myb36	41
125.6	myb36	42
118.1	myb36	43
83.9	myb36	44
82.3	myb36	45
82.9	myb36	46
78.2	myb36	47
72.1	myb36	48
78.9	myb36	49
106.2	myb36	50
65.8	myb36	51
101.5	myb36	52
119.5	myb36	53
128.3	myb36	54
114.6	myb36	55
93.1	myb36	56
57.7	myb36	57
245	CASP	1
178.2	CASP	2
133.8	CASP	3
224.3	CASP	4
234.1	CASP	5
229.3	CASP	6
179.5	CASP	7
223.9	CASP	8
206.6	CASP	9
283.5	CASP	10
287.1	CASP	11
232.5	CASP	12
121.6	CASP	13
221.5	CASP	14
243.9	CASP	15
215.5	CASP	16
234.4	CASP	17
213.5	CASP	18
92.1	CASP	19
146.6	CASP	20
196.1	CASP	21
183.4	CASP	22
126.5	CASP	23
223.3	CASP	24
254.2	CASP	25
201.3	CASP	26
117.2	CASP	27
233.4	CASP	28
210.4	CASP	29
240.6	CASP	30
170.4	CASP	31
119.4	CASP	32
134.7	CASP	33
194.5	CASP	34
151.8	CASP	35
151.6	CASP	36
139.3	CASP	37
89.8	CASP	38
246.6	CASP	39
198.9	CASP	40
214.2	CASP	41
215.3	CASP	42
93.7	CASP	43
143.9	CASP	44
167.9	CASP	45
197.3	CASP	46
120.1	CASP	47
165.4	CASP	48
224.9	CASP	49
181	CASP	50
140.3	CASP	51
229.8	CASP	52
142.2	CASP	53
190.9	CASP	54
43.1	BL1	1
69.4	BL1	2
168.1	BL1	3
156	BL1	4
221.7	BL1	5
32.6	BL1	6
169.7	BL1	7
51.8	BL1	8
155.3	BL1	9
35.9	BL1	10
79.7	BL1	11
104.6	BL1	12
51.5	BL1	13
50.7	BL1	14
101.6	BL1	15
61.8	BL1	16
130.5	BL1	17
88.1	BL1	18
63.8	BL1	19
138.1	BL1	20
124.5	BL1	21
92.6	BL1	22
71.3	BL1	23
76.6	BL1	24
114.4	BL1	25
96.2	BL1	26
96.1	BL1	27
131.1	BL1	28
135.1	BL1	29
87.8	BL1	30
173.4	BL1	31
82.6	BL1	32
142.6	BL1	33
62.5	BL1	34
125.3	BL1	35
145.4	BL1	36
57.2	BL1	37
68.8	BL1	38
98.7	BL1	39
178.2	BL1	40
72.6	BL1	41
130.6	BL1	42
113.8	BL1	43
126.3	BL1	44
113.1	BL1	45
67.6	BL1	46
140.3	BL1	47
36.1	BL1	48
181.3	BL1	49
101.9	BL1	50
83.8	BL1	51
41.6	BL1	52
40.4	BL1	53
65.7	BL1	54
19.1	BL1	55
109.6	BL5	1
100.1	BL5	2
79.9	BL5	3
120.8	BL5	4
86.4	BL5	5
81.3	BL5	6
62	BL5	7
83.5	BL5	8
84.1	BL5	9
117.1	BL5	10
82.5	BL5	11
103.8	BL5	12
74.2	BL5	13
86.2	BL5	14
77.4	BL5	15
75	BL5	16
133.8	BL5	17
100.9	BL5	18
83.2	BL5	19
81.3	BL5	20
65.2	BL5	21
72.1	BL5	22
74.5	BL5	23
71.5	BL5	24
99.4	BL5	25
134.4	BL5	26
74.8	BL5	27
67.1	BL5	28
137.6	BL5	29
78.3	BL5	30
120.1	BL5	31
67.5	BL5	32
64.3	BL5	33
73.7	BL5	34
65.4	BL5	35
102	BL5	36
102.8	BL5	37
88	BL5	38
64.5	BL5	39
85.2	BL5	40
102.3	BL5	41
81.5	BL5	42
83.5	BL5	43
77	BL5	44
75.3	BL5	45
112.2	BL5	46
105.3	BL5	47
121.4	BL5	48
84.8	BL5	49
44.6	BL5	50
87.1	BL5	51
19.9	BL5	52
68.3	BL5	53
63.1	BL5	54
75.9	BL5	55
84	BL5	56
71.2	BL5	57
64.7	BL5	58
93.3	BL5	59
