# Supplementary material for: The Arabidopsis SGN3/GSO1 receptor kinase integrates soil nitrogen status into shoot development
Source: EMBO J. 2024 May 2;43(12):9. doi: 10.1038/s44318-024-00107-3 (PMC11183077; doi:10.1038/s44318-024-00107-3)
Supplement: Supplementary file 8 — Source data Fig. 4 [file 44318_2024_107_MOESM8_ESM.zip › Figure 4/Figure 4C/4C PCoA.xlsx]

## Sheet: PCoA
genotype	rep	condition	PCoA1	PCoA2	PCoA3
Col-0	1	Potting	-0.0759025	0.00762896	0.00840228
Col-0	2	Potting	-0.101473	0.0134855	-0.00742379
Col-0	3	Potting	-0.107175	0.0164812	0.0226383
Col-0	4	Potting	-0.123215	0.0123593	0.0389393
Col-0	5	Potting	-0.125129	0.0181194	0.0626746
Col-0	6	Potting	-0.153311	0.0311369	0.0123981
Col-0	7	Potting	-0.15572	0.0274019	0.0203885
Col-0	8	Potting	-0.18005	0.0230831	0.0170554
Col-0	9	Potting	-0.146905	0.023108	0.0261627
Col-0	10	Potting	-0.169171	0.0349747	-1.92e-05
myb36	1	Potting	-0.159959	-0.00525158	0.00727295
myb36	2	Potting	-0.130995	-0.0041351	-0.0825891
myb36	3	Potting	-0.136509	-0.00127662	-0.0986566
myb36	4	Potting	-0.167187	-0.00199867	-0.0973737
myb36	5	Potting	-0.143151	-0.00464094	-0.0364345
myb36	6	Potting	-0.122433	-0.00391812	-0.0446723
myb36	7	Potting	-0.144825	-0.00483008	-0.0493906
myb36	8	Potting	-0.125915	-0.00316749	-0.117188
myb36	9	Potting	-0.138483	-0.0024766	-0.0289309
myb36	10	Potting	-0.111201	-0.0139394	-0.0885895
CASP1-GFP	1	Potting	-0.186635	0.0142428	0.0419245
CASP1-GFP	2	Potting	-0.164147	0.0310266	0.00709098
CASP1-GFP	3	Potting	-0.160865	0.0238823	0.0238478
CASP1-GFP	4	Potting	-0.170957	0.0278267	0.0442017
CASP1-GFP	5	Potting	-0.164256	0.0322987	-0.022725
CASP1-GFP	6	Potting	-0.184649	0.0300006	0.0160631
CASP1-GFP	7	Potting	-0.146347	0.0166331	0.0863964
CASP1-GFP	8	Potting	-0.157397	0.0212767	0.0339109
CASP1-GFP	9	Potting	-0.160171	0.0247733	0.0206989
CASP1-GFP	10	Potting	-0.127663	0.0212034	0.0643224
MYB36Loop#5	1	Potting	-0.163708	0.0135697	-0.000868921
MYB36Loop#5	2	Potting	-0.133478	-0.00249701	0.0545051
MYB36Loop#5	3	Potting	-0.15118	0.0116725	-0.0234965
MYB36Loop#5	4	Potting	-0.116181	0.00277784	-0.000970142
MYB36Loop#5	5	Potting	-0.135232	-0.000164365	0.0115404
MYB36Loop#5	6	Potting	-0.126223	0.0101491	-0.0168784
MYB36Loop#5	7	Potting	-0.151608	0.00277567	-0.00940125
MYB36Loop#5	8	Potting	-0.168515	0.0154832	-0.00469203
MYB36Loop#5	9	Potting	-0.15073	0.0112585	0.0189519
MYB36Loop#5	10	Potting	-0.157806	-0.00131032	0.0423124
Col-0	1	CAS	0.183774	0.0187568	-0.000222881
Col-0	2	CAS	0.150514	0.0493363	-0.0076377
Col-0	3	CAS	0.174039	0.0569748	-0.00717177
Col-0	4	CAS	0.169125	9.43e-05	5.52e-05
Col-0	5	CAS	0.195195	0.0159469	-0.000580473
Col-0	6	CAS	0.262353	0.0410569	0.000657579
Col-0	7	CAS	0.258584	0.0218511	0.0031929
Col-0	8	CAS	0.186346	0.0280488	-0.00279566
Col-0	9	CAS	0.215551	0.0156125	0.00125767
myb36	1	CAS	0.188215	0.0205031	-0.00230443
myb36	2	CAS	0.192905	-0.0246717	0.00383644
myb36	3	CAS	0.198535	0.00320371	0.00286117
myb36	4	CAS	0.199793	-0.0128511	0.0036615
myb36	5	CAS	0.154315	-0.03201	0.00236861
myb36	6	CAS	0.222965	-0.0168268	0.00572779
myb36	7	CAS	0.229191	-0.0200541	0.00668145
myb36	8	CAS	0.136023	-0.0342189	0.00149606
myb36	9	CAS	0.133785	-0.00698737	-0.00482444
CASP1-GFP	1	CAS	0.14593	0.0216648	-0.00401396
CASP1-GFP	2	CAS	0.228827	0.055628	-0.00493872
CASP1-GFP	3	CAS	0.186973	-0.00256736	0.000726098
CASP1-GFP	4	CAS	0.200959	0.0812719	-0.00964163
CASP1-GFP	5	CAS	0.268489	0.020491	0.00394189
CASP1-GFP	6	CAS	0.220253	0.0549334	-0.00503219
CASP1-GFP	7	CAS	0.18345	0.0789737	-0.00894584
CASP1-GFP	8	CAS	0.220038	-0.00315957	0.00408621
CASP1-GFP	9	CAS	0.217769	0.0488503	-0.00395075
CASP1-GFP	10	CAS	0.211837	0.0279859	-0.00112095
MYB36Loop#5	1	CAS	0.0346587	-0.113184	0.00949844
MYB36Loop#5	2	CAS	0.0242316	-0.126017	0.0106435
MYB36Loop#5	3	CAS	0.00046691	-0.110474	-0.00350165
MYB36Loop#5	4	CAS	0.0239668	-0.106936	0.00746193
MYB36Loop#5	5	CAS	0.00746724	-0.116463	0.00458505
MYB36Loop#5	6	CAS	0.0790434	-0.135786	0.0166117
MYB36Loop#5	7	CAS	0.0326896	-0.127775	0.0130962
MYB36Loop#5	8	CAS	0.0581981	-0.140226	0.0128374

## Sheet: variance
	Df	SumOfSqs	R2	F	Pr(>F)
condition	1	1.78437	0.779314	261.319	0.001
Residual	74	0.505297	0.220686	NA	NA
Total	75	2.28967	1	NA	NA
