# Supplementary material for: The Arabidopsis SGN3/GSO1 receptor kinase integrates soil nitrogen status into shoot development
Source: EMBO J. 2024 May 2;43(12):9. doi: 10.1038/s44318-024-00107-3 (PMC11183077; doi:10.1038/s44318-024-00107-3)
Supplement: Supplementary file 8 — Source data Fig. 4 [file 44318_2024_107_MOESM8_ESM.zip › Figure 4/Figure 4E/Figure 4E.csv]

val	geno	soil	nut
2441.014174	Col-0	pot	nitrate
2415.812485	Col-0	pot	nitrate
2226.365991	Col-0	pot	nitrate
2243.612984	Col-0	pot	nitrate
2266.748462	Col-0	pot	nitrate
2290.853728	Col-0	pot	nitrate
1803.379492	Col-0	pot	nitrate
2077.528809	Col-0	pot	nitrate
2333.26413	Col-0	pot	nitrate
1797.871405	Col-0	pot	nitrate
2097.553938	myb36	pot	nitrate
1864.287365	myb36	pot	nitrate
2066.879173	myb36	pot	nitrate
1982.091965	myb36	pot	nitrate
2090.401364	myb36	pot	nitrate
1687.49793	myb36	pot	nitrate
1903.794745	myb36	pot	nitrate
2074.701095	myb36	pot	nitrate
1841.91408	myb36	pot	nitrate
2071.535724	myb36	pot	nitrate
2355.451264	CASP	pot	nitrate
2582.713181	CASP	pot	nitrate
2548.860254	CASP	pot	nitrate
2465.532731	CASP	pot	nitrate
2143.841892	CASP	pot	nitrate
2078.159907	CASP	pot	nitrate
2117.418999	CASP	pot	nitrate
2378.338526	CASP	pot	nitrate
2527.669453	CASP	pot	nitrate
2111.919057	CASP	pot	nitrate
2098.129849	BL1	pot	nitrate
1957.885521	BL1	pot	nitrate
2086.302687	BL1	pot	nitrate
2166.454391	BL1	pot	nitrate
1913.58906	BL1	pot	nitrate
2334.635303	BL1	pot	nitrate
2370.971122	BL1	pot	nitrate
2629.949216	BL1	pot	nitrate
2183.067202	BL1	pot	nitrate
2301.524107	BL1	pot	nitrate
2066.405861	BL5	pot	nitrate
2236.012507	BL5	pot	nitrate
2315.835115	BL5	pot	nitrate
2124.880354	BL5	pot	nitrate
2133.054913	BL5	pot	nitrate
2509.927447	BL5	pot	nitrate
2121.602899	BL5	pot	nitrate
2113.794119	BL5	pot	nitrate
2181.158703	BL5	pot	nitrate
2208.64856	BL5	pot	nitrate
0	Col-0	cas	nitrate
0	Col-0	cas	nitrate
0	Col-0	cas	nitrate
0	Col-0	cas	nitrate
0	Col-0	cas	nitrate
0	Col-0	cas	nitrate
0	Col-0	cas	nitrate
0	Col-0	cas	nitrate
0	Col-0	cas	nitrate
0	Col-0	cas	nitrate
0	myb36	cas	nitrate
0	myb36	cas	nitrate
0	myb36	cas	nitrate
0	myb36	cas	nitrate
0	myb36	cas	nitrate
0	myb36	cas	nitrate
0	myb36	cas	nitrate
0	myb36	cas	nitrate
0	myb36	cas	nitrate
0	myb36	cas	nitrate
2.877360293	CASP	cas	nitrate
19.56500975	CASP	cas	nitrate
27.27376225	CASP	cas	nitrate
0.694980419	BL1	cas	nitrate
24.0526627	BL1	cas	nitrate
73.69033199	BL5	cas	nitrate
43.35724491	BL5	cas	nitrate
29.2547103	BL5	cas	nitrate
47.38473475	BL5	cas	nitrate
21.0680841	BL5	cas	nitrate
77.10686514	BL5	cas	nitrate
33.60140411	BL5	cas	nitrate
