# Supplementary material for: The Arabidopsis SGN3/GSO1 receptor kinase integrates soil nitrogen status into shoot development
Source: EMBO J. 2024 May 2;43(12):9. doi: 10.1038/s44318-024-00107-3 (PMC11183077; doi:10.1038/s44318-024-00107-3)
Supplement: Supplementary file 8 — Source data Fig. 4 [file 44318_2024_107_MOESM8_ESM.zip › Figure 4/Figure 4F/4F Heatmap.xlsx]

## Sheet: Tabelle1
AGI	Name	MYB36Loop_CAS_logFC	MYB36Loop_CAS_FDR	sgn3-3_CAS_logFC	sgn3-3_CAS_FDR	myb36-2_CAS_logFC	myb36-2_CAS_FDR
At4g38340	NLP3	-4.1645	1.28726e-12	1.12896	3.19753e-05	0.35975	0.65911
At1g76350	NLP5	-1.00893	1.02529e-06	-0.505042	0.000129756	0.269559	0.289685
At2g43500	NLP8	-2.07823	2.30564e-16	-1.02504	1.7276e-16	0.347452	0.266714
At1g25550	NIGT1.1	1.55089	2.52546e-08	1.48279	2.23751e-20	0.524048	0.127448
AT1G68670	NIGT1.2	2.28112	3.51156e-13	2.21952	1.81511e-39	0.218442	0.65715
At5g63160	BT1	3.78137	2.53516e-25	-0.167219	0.33376	-0.120232	0.849696
At3g48360	BT2	7.93293	4.78411e-11	#N/A	#N/A	1.67493	0.204874
At5g67420	LBD37	1.24637	0.00374131	2.99492	4.81696e-80	0.175799	0.803474
At3g49940	LBD38	4.22125	1.1086e-14	2.58207	3.43637e-34	-0.0988342	0.920722
At4g37540	LBD39	8.07082	4.8948e-22	3.24525	1.17613e-15	0.508529	0.621451
AT1G56650	PAP1	-2.42226	0.000751808	-0.78205	1.22662e-05	0.503803	0.617549
AT1G66390	PAP2	-7.47572	1.34471e-14	-3.7994	8.20009e-49	0.108874	0.938519
AT5G13930	CHS	-4.51291	0.000159444	-2.0196	6.96939e-20	0.761989	0.689926
AT3G51240	F3H	-1.67791	0.0331565	-1.94837	1.29427e-18	0.225145	0.863183
AT5G42800	DFR	-7.09434	3.86198e-08	-2.31496	2.71862e-17	1.42958	0.308928
AT4G22880	ANS	-7.33907	3.11346e-07	-2.26239	1.73507e-16	1.47893	0.387819
