# Supplementary material for: The Arabidopsis SGN3/GSO1 receptor kinase integrates soil nitrogen status into shoot development
Source: EMBO J. 2024 May 2;43(12):9. doi: 10.1038/s44318-024-00107-3 (PMC11183077; doi:10.1038/s44318-024-00107-3)
Supplement: Supplementary file 9 — Source data Fig. 5 [file 44318_2024_107_MOESM9_ESM.zip]

Archive with 48 entries (42 files):
- Figure 5/
- Figure 5/Figure 5A/
- Figure 5/Figure 5A/Calcinit/
- Figure 5/Figure 5A/Calcinit/BL5.JPG
- Figure 5/Figure 5A/Calcinit/BL5_small.jpg
- Figure 5/Figure 5A/Calcinit/CASP.JPG
- Figure 5/Figure 5A/Calcinit/CASP_small.jpg
- Figure 5/Figure 5A/Calcinit/CIF.JPG
- Figure 5/Figure 5A/Calcinit/CIF_small.jpg
- Figure 5/Figure 5A/Calcinit/Col.JPG
- Figure 5/Figure 5A/Calcinit/Col_small.jpg
- Figure 5/Figure 5A/Calcinit/IMG_4763.JPG
- Figure 5/Figure 5A/Calcinit/IMG_4764.JPG
- Figure 5/Figure 5A/Calcinit/rbohd.JPG
- Figure 5/Figure 5A/Calcinit/rbohdf.JPG
- Figure 5/Figure 5A/Calcinit/rbohdf_small.jpg
- Figure 5/Figure 5A/Calcinit/rbohd_small.jpg
- Figure 5/Figure 5A/Calcinit/rhohF.JPG
- Figure 5/Figure 5A/Calcinit/rhohF_small.jpg
- Figure 5/Figure 5A/Calcinit/SGN1.JPG
- Figure 5/Figure 5A/Calcinit/SGN1_small.jpg
- Figure 5/Figure 5A/Calcinit/SGN3.JPG
- Figure 5/Figure 5A/Calcinit/SGN3_small.jpg
- Figure 5/Figure 5A/Calcinit/Thumbs.db
- Figure 5/Figure 5A/H2O/
- Figure 5/Figure 5A/H2O/BL5.JPG
- Figure 5/Figure 5A/H2O/BL5_small.jpg
- Figure 5/Figure 5A/H2O/CASP.JPG
- Figure 5/Figure 5A/H2O/CASP_small.jpg
- Figure 5/Figure 5A/H2O/CIF.JPG
- Figure 5/Figure 5A/H2O/CIF_small.jpg
- Figure 5/Figure 5A/H2O/COL.JPG
- Figure 5/Figure 5A/H2O/COL_small.jpg
- Figure 5/Figure 5A/H2O/RBOHD.JPG
- Figure 5/Figure 5A/H2O/RBOHDF.JPG
- Figure 5/Figure 5A/H2O/RBOHDF_small.jpg
- Figure 5/Figure 5A/H2O/RBOHD_small.jpg
- Figure 5/Figure 5A/H2O/RBOHF.JPG
- Figure 5/Figure 5A/H2O/RBOHF_small.jpg
- Figure 5/Figure 5A/H2O/SGN1.JPG
- Figure 5/Figure 5A/H2O/SGN1_small.jpg
- Figure 5/Figure 5A/H2O/SGN3.JPG
- Figure 5/Figure 5A/H2O/SGN3_small.jpg
- Figure 5/Figure 5A/H2O/Thumbs.db
- Figure 5/Figure 5B/
- Figure 5/Figure 5B/FIG5B.csv
- Figure 5/Figure 5C/
- Figure 5/Figure 5C/FIG5C.csv
