# Supplementary material for: The Arabidopsis SGN3/GSO1 receptor kinase integrates soil nitrogen status into shoot development
Source: EMBO J. 2024 May 2;43(12):9. doi: 10.1038/s44318-024-00107-3 (PMC11183077; doi:10.1038/s44318-024-00107-3)
Supplement: Supplementary file 9 — Source data Fig. 5 [file 44318_2024_107_MOESM9_ESM.zip › Figure 5/Figure 5B/FIG5B.csv]

geno	treat	val
Col0	H2O	2.341794114
Col0	H2O	1.365008562
Col0	H2O	2.026522796
Col0	H2O	2.229706741
Col0	H2O	2.348002776
Col0	H2O	2.282825097
Col0	H2O	1.965532762
Col0	H2O	2.541526252
Col0	H2O	1.778795415
Col0	H2O	1.001872712
Col0	H2O	0.679707512
Col0	H2O	1.646970383
myb36	H2O	0.753855364
myb36	H2O	0.994837548
myb36	H2O	1.020850691
myb36	H2O	0.891207469
myb36	H2O	0.822848439
myb36	H2O	0.847598615
myb36	H2O	0.277618629
myb36	H2O	0.563642088
myb36	H2O	0.63632022
myb36	H2O	0.432140551
myb36	H2O	0.407866652
myb36	H2O	0.702245797
CIF	H2O	0.147871835
CIF	H2O	0.168855153
CIF	H2O	0.60519913
CIF	H2O	0.05498467
CIF	H2O	0.121357961
CIF	H2O	0.06108711
CIF	H2O	0.101562027
CIF	H2O	0.860609638
RBOHF	H2O	0.454169653
RBOHF	H2O	0.494972706
RBOHF	H2O	0.315216842
RBOHF	H2O	0.338645503
RBOHF	H2O	0.365519127
RBOHF	H2O	0.492397909
RBHOD	H2O	1.170721274
RBHOD	H2O	1.425962281
RBHOD	H2O	1.525581873
RBHOD	H2O	1.60512008
RBHOD	H2O	1.010639651
RBHOD	H2O	1.034856315
RBHOD	H2O	1.84229017
RBHOD	H2O	1.183389796
DF	H2O	0.123523596
DF	H2O	0.178749524
DF	H2O	0.205489762
DF	H2O	0.244403213
DF	H2O	0.469726879
DF	H2O	0.522486613
DF	H2O	0.223674973
DF	H2O	0.321800465
CASP1-GFP	H2O	0.917391184
CASP1-GFP	H2O	0.628039179
CASP1-GFP	H2O	1.811527818
CASP1-GFP	H2O	1.21568817
CASP1-GFP	H2O	1.190785536
CASP1-GFP	H2O	0.990476677
CASP1-GFP	H2O	0.919382352
CASP1-GFP	H2O	2.064266925
CASP1-GFP	H2O	1.202462039
CASP1-GFP	H2O	1.410319128
CASP1-GFP	H2O	1.5056867
CASP1-GFP	H2O	2.14349584
BL1	H2O	0.334360342
BL1	H2O	0.350757254
BL1	H2O	0.58302021
BL1	H2O	0.667231747
BL1	H2O	0.745815908
BL1	H2O	0.109037602
BL1	H2O	0.423947241
BL1	H2O	0.413614589
BL1	H2O	0.307265654
BL1	H2O	0.507633605
BL1	H2O	0.329919051
BL5	H2O	0.141091536
BL5	H2O	0.112684288
BL5	H2O	0.138387581
BL5	H2O	0.201369155
BL5	H2O	0.131746971
BL5	H2O	0.151286585
BL5	H2O	0.298351034
BL5	H2O	0.129756595
BL5	H2O	0.092824021
BL5	H2O	0.148608753
BL5	H2O	0.135247813
BL5	H2O	0.318498801
BL5_SGN	H2O	0.579462169
BL5_SGN	H2O	0.691777732
BL5_SGN	H2O	0.504701181
BL5_SGN	H2O	0.503770453
BL5_SGN	H2O	0.56800788
BL5_SGN	H2O	0.700481997
BL5_SGN	H2O	0.603181109
BL5_SGN	H2O	0.4566335
SGN1	H2O	1.241388892
SGN1	H2O	1.208498046
SGN1	H2O	1.727137048
SGN1	H2O	1.236098825
SGN1	H2O	1.291872836
SGN1	H2O	1.887896933
SGN1	H2O	1.173963673
SGN1	H2O	1.371331623
sgn3-3	H2O	0.154725602
sgn3-3	H2O	0.246551959
sgn3-3	H2O	0.236239051
sgn3-3	H2O	0.3473246
sgn3-3	H2O	0.135657145
sgn3-3	H2O	0.147208152
sgn3-3	H2O	0.363184838
sgn3-3	H2O	0.198504375
sgn3-3	H2O	0.198933855
sgn3-3	H2O	0.093361968
sgn3-3	H2O	0.106733898
sgn3-3	H2O	0.104315765
Col0	N	0.127560304
Col0	N	0.136470453
Col0	N	0.158073831
Col0	N	0.175811614
Col0	N	0.007298108
Col0	N	0.13362014
Col0	N	0.322156617
Col0	N	0.112957538
Col0	N	0.298396948
Col0	N	0.248785953
Col0	N	0.196076262
Col0	N	0.19010681
myb36	N	0.292315225
myb36	N	0.275062475
myb36	N	0.12557668
myb36	N	0.271642146
myb36	N	0.210985541
myb36	N	0.154302921
myb36	N	0.192788802
myb36	N	0.311606796
myb36	N	0.133308209
myb36	N	0.163523667
myb36	N	0.060932897
myb36	N	0.060954411
CIF	N	0.057045681
CIF	N	0.291809543
CIF	N	0.135965076
CIF	N	0.129640051
CIF	N	0.081578425
CIF	N	0.093144054
CIF	N	0.092129327
CIF	N	0.093727321
RBOHF	N	0.01874416
RBOHF	N	0.175831012
RBOHF	N	0.101570143
RBOHF	N	0.100558882
RBOHF	N	0.128958943
RBOHF	N	0.077529189
RBOHF	N	0.158531591
RBOHF	N	0.198377555
RBHOD	N	0.088922679
RBHOD	N	0.13784433
RBHOD	N	0.153681884
RBHOD	N	0.12866806
RBHOD	N	0.303818275
RBHOD	N	0.275905192
RBHOD	N	0.503840235
RBHOD	N	0.13352201
DF	N	0.191718081
DF	N	0.215866499
DF	N	0.116047812
DF	N	0.096864584
DF	N	0.349758245
DF	N	0.102661912
DF	N	0.451645555
DF	N	1.051744084
CASP1-GFP	N	0.005213264
CASP1-GFP	N	0.16877749
CASP1-GFP	N	0.17797593
CASP1-GFP	N	0.185087416
CASP1-GFP	N	0.125827733
CASP1-GFP	N	0.153117487
CASP1-GFP	N	0.108159892
CASP1-GFP	N	0.111541338
CASP1-GFP	N	0.089395838
CASP1-GFP	N	0.069038011
CASP1-GFP	N	0.168901449
CASP1-GFP	N	0.207235292
BL1	N	0.082108332
BL1	N	0.068390835
BL1	N	0.223823357
BL1	N	0.134187145
BL1	N	0.077581732
BL1	N	0.136918528
BL1	N	0.125523098
BL1	N	0.172090996
BL1	N	0.092676515
BL1	N	0.211407477
BL1	N	0.172290439
BL1	N	0.144417956
BL5	N	0.184844108
BL5	N	0.140058622
BL5	N	0.118206954
BL5	N	0.198346889
BL5	N	0.172876753
BL5	N	0.262872782
BL5	N	0.155542465
BL5	N	0.152428262
BL5	N	0.118515315
BL5	N	0.204339903
BL5	N	0.095580705
BL5	N	0.364722824
BL5_SGN	N	0.3012499
BL5_SGN	N	0.204999993
BL5_SGN	N	0.200000048
BL5_SGN	N	0.341249925
BL5_SGN	N	0.36749995
BL5_SGN	N	0.162499972
BL5_SGN	N	0.217499925
BL5_SGN	N	0.321249959
SGN1	N	0.282683048
SGN1	N	0.061401373
SGN1	N	0.485197486
SGN1	N	0.067794592
SGN1	N	0.146957011
SGN1	N	0.393740471
SGN1	N	0.014755047
SGN1	N	0.240618311
sgn3-3	N	0.094583
sgn3-3	N	0.0791
sgn3-3	N	0.102095
sgn3-3	N	0.073347
sgn3-3	N	0.109256
sgn3-3	N	0.214733
sgn3-3	N	0.136421
sgn3-3	N	0.131959
sgn3-3	N	0.089688
sgn3-3	N	0.108275
sgn3-3	N	0.10807
sgn3-3	N	0.10405
