# Supplementary material for: The Arabidopsis SGN3/GSO1 receptor kinase integrates soil nitrogen status into shoot development
Source: EMBO J. 2024 May 2;43(12):9. doi: 10.1038/s44318-024-00107-3 (PMC11183077; doi:10.1038/s44318-024-00107-3)
Supplement: Supplementary file 9 — Source data Fig. 5 [file 44318_2024_107_MOESM9_ESM.zip › Figure 5/Figure 5C/FIG5C.csv]

geno	val
COL	2.845154369
COL	1.616283228
COL	2.349266897
COL	2.874597687
COL	1.879723447
COL	2.022291095
COL	2.009893909
COL	3.430921445
COL	1.66122303
COL	2.09357492
COL	1.724758612
COL	2.361664084
COL	2.003695315
COL	2.612707116
COL	1.901418524
COL	1.932411491
COL	1.775897008
COL	2.067230898
COL	1.871975206
COL	1.717010371
COL	1.272261295
COL	2.296578853
COL	1.450470855
COL	3.447967577
COL	1.712361426
COL	2.136965073
COL	2.223745381
COL	2.521277864
COL	1.579091668
COL	2.423650018
COL	1.655024437
COL	1.863243013
COL	2.139026812
COL	1.866647751
COL	2.060717832
COL	3.008937438
COL	2.147538658
COL	2.166264718
COL	2.170520641
COL	2.674421904
COL	2.561214357
COL	2.727195347
myb	1.199875661
myb	0.891099368
myb	2.658791835
myb	1.048596
myb	2.474354989
myb	2.294062791
myb	1.431975961
myb	1.929333748
myb	2.799709875
myb	1.587400269
myb	1.181224744
myb	1.8650917
myb	2.350015542
myb	3.823437986
myb	1.512796601
myb	4.030670397
myb	0.756398301
myb	0.893171692
myb	1.892031914
myb	2.26297793
myb	2.434980831
myb	2.180084965
myb	2.182157289
myb	1.726245985
myb	3.964356025
myb	1.434048285
myb	1.07346389
myb	1.840223811
myb	1.438192933
myb	1.098331779
myb	0.992643249
myb	1.214381929
myb	0.878665423
myb	1.541809139
CIF	1.870225495
CIF	2.12057064
CIF	1.421076852
CIF	0.949838932
CIF	1.347445927
CIF	0.817303267
CIF	1.082374597
CIF	0.8835711
CIF	0.397606995
CIF	0.699493787
CIF	0.47123792
CIF	0.508053382
CIF	0.485964105
RBOHF	1.934795495
RBOHF	1.367634855
RBOHF	1.676822762
RBOHF	1.10017783
RBOHF	1.563011263
RBOHF	1.363841138
RBOHF	1.460580913
RBOHF	1.422643746
RBOHF	1.250029638
RBOHF	1.36194428
RBOHF	1.069828097
RBOHF	2.037225845
RBOHF	1.45299348
RBOHF	1.064137522
RBOHF	0.347518775
RBOHF	0.852893536
RBOHD	1.073185098
RBOHD	2.123987631
RBOHD	1.576203799
RBOHD	1.483139449
RBOHD	2.632896481
RBOHD	2.351347372
RBOHD	0.617287587
RBOHD	1.358268296
RBOHD	2.146370196
RBOHD	3.37741128
RBOHD	2.480930643
RBOHD	2.286555736
RBOHD	1.777646886
RBOHD	1.557355323
RBOHD	0.967162421
RBOHD	2.841407746
DF	2.756582633
DF	1.871708683
DF	1.685994398
DF	1.412885154
DF	1.838935574
DF	0.99047619
DF	1.267226891
DF	2.246778711
DF	1.478431373
DF	1.0232493
DF	0.462464986
DF	0.655462185
DF	0.571708683
DF	0.670028011
CASP	1.359776388
CASP	2.057234128
CASP	1.808066019
CASP	1.75482497
CASP	2.370291495
CASP	1.550379342
CASP	1.470517769
CASP	1.98376148
CASP	3.110342074
CASP	2.32130973
CASP	2.467190204
CASP	2.133901238
CASP	2.306402236
CASP	2.191401571
CASP	2.073206442
CASP	1.37361906
CASP	2.084745763
CASP	1.549539102
CASP	1.256943205
CASP	1.69583705
CASP	1.770205174
CASP	0.986292001
CASP	2.548022599
CASP	1.616592328
CASP	1.822628605
CASP	1.361790068
CASP	2.548022599								sgn3	0.406234143
CASP	1.166726137								sgn3	0.381877492
CASP	1.851888195								sgn3	0.71069228
CASP	2.083526613								sgn3	0.537586082
CASP	1.595866786								sgn3	0.73243929
CASP	1.765328576								sgn3	0.594128307
CASP	1.150877193								sgn3	0.713301921
CASP	0.958251561								sgn3	0.97774556
CASP	1.925037169								sgn3	0.921203335
CASP	1.619030627								sgn3	0.808118884
CASP	1.916503122								sgn3	0.517578833
CASP	1.319119833
CASP	1.219149569
CASP	1.494677371
CASP	1.181355932
CASP	0.924115373
CASP	1.177698483
CASP	0.50838537
CASP	0.804638715
bl1	1.923602425
bl1	2.684210526
bl1	1.248051573
bl1	0.480900606
bl1	1.393630328
bl1	1.408351775
bl1	1.048494179
bl1	0.695179448
bl1	2.36033869
bl1	1.594823439
bl1	1.131915712
bl1	1.524487636
bl1	2.44539594
bl1	2.088809776
bl1	1.784566535
bl1	1.501587607
bl1	0.824401039
bl1	1.581737708
bl1	0.441643414
bl1	0.266621765
bl1	0.119407293
bl1	0.682093717
bl1	0.677186568
BL5	2.360876897
BL5	1.742551996
BL5	0.865654862
BL5	0.933108488
BL5	0.978077572
BL5	1.360314784
BL5	1.169196178
BL5	0.584598089
BL5	1.360314784
BL5	0.573355818
BL5	0.505902192
BL5	0.584598089
BL5	0.303541315
BL5	0.370994941
BL5	0.404721754
BL5	0.831928049
BL5	0.820685779
BL5	0.753232153
BL5	0.494659921
BL5	0.685778527
BL5	0.292299044
BL5	0.505902192
BL5	0.831928049
BL5	0.337268128
BL5	0.393479483
BL5	0.326025857
BL5	1.630129286
BL5	0.202360877
BL5	1.323329829
BL5	1.28185033
BL5	1.902704769
BL5	1.628404855
BL5	1.592277549
BL5	1.213609863
BL5	1.168116219
BL5	1.253751314
BL5	1.728758482
BL5	1.334034216
BL5	1.68995508
BL5	1.60833413
BL5	0.552613973
BL5	0.846984612
BL_SGN	0.331435925
BL_SGN	1.442013562
BL_SGN	1.273622729
BL_SGN	0.204474583
BL_SGN	1.027718656
BL_SGN	1.538236896
BL_SGN	0.298025046
BL_SGN	1.722664951
BL_SGN	1.238875415
BL_SGN	1.9030837
BL_SGN	1.905756571
BL_SGN	1.429985646
BL_SGN	1.836261941
BL_SGN	1.181408702
BL_SGN	1.077166757
BL_SGN	1.365836757
BL_SGN	1.232193239
BL_SGN	0.966242637
BL_SGN	1.369846062
BL_SGN	1.528881849
BL_SGN	0.551947731
BL_SGN	1.841607682
BL_SGN	1.682571895
BL_SGN	0.792506063
BL_SGN	1.499480275
BL_SGN	1.149334257
sgn1	1.927334551
sgn1	2.342421762
sgn1	2.041181286
sgn1	2.197342737
sgn1	1.511239846
sgn1	1.421572949
sgn1	2.047226245
sgn1	1.524337258
sgn1	1.830615201
sgn1	2.093570934
sgn1	1.869907437
sgn1	2.210440149
sgn1	2.252754864
sgn1	2.170140419
sgn1	2.165102953
sgn1	2.171147913
sgn3	0.954816709
sgn3	1.752088662
sgn3	1.635123615
sgn3	1.524126172
sgn3	1.235294118
sgn3	1.322421142
sgn3	1.74970162
sgn3	1.446547315
sgn3	1.95140665
sgn3	1.526513214
sgn3	1.691219096
sgn3	1.567092924
sgn3	1.055072464
sgn3	1.787894288
